# Supplementary material for: Daily exposure to stressors, daily perceived severity of stress, and mortality risk among US adults
Source: PLoS One. 2024 May 15;19(5):e0303266. doi: 10.1371/journal.pone.0303266 (PMC11095670; doi:10.1371/journal.pone.0303266)
Supplement: S1 File — (ZIP) [file pone.0303266.s006.zip]

Archive with 18 entries (17 files):
- S6_file/Merge.do
- S6_file/Mort2021.do
- S6_file/README.txt
- S6_file/Related/
- S6_file/Related/COREmortality.do
- S6_file/Related/M1_7108.do
- S6_file/Related/M2_4963.do
- S6_file/Related/M2_5555.do
- S6_file/Related/M2_MKE.do
- S6_file/Related/M3_3294.do
- S6_file/Related/M3_3683.do
- S6_file/Related/M3_MKE.do
- S6_file/Related/MyNotes-NSDE_M1.docx
- S6_file/Related/MyNotes-NSDE_M2.docx
- S6_file/Related/MyNotes-NSDE_M3.docx
- S6_file/Related/NSDE_M1.do
- S6_file/Related/NSDE_M2.do
- S6_file/Related/NSDE_M3.do
