# Supplementary material for: Daily exposure to stressors, daily perceived severity of stress, and mortality risk among US adults
Source: PLoS One. 2024 May 15;19(5):e0303266. doi: 10.1371/journal.pone.0303266 (PMC11095670; doi:10.1371/journal.pone.0303266)
Supplement: S1 File — (ZIP) [file pone.0303266.s006.zip › S6_file/Merge.do]

 #delimit ;
*set more off;	 
version 16.1;
capture log close;
global ROOT "C:\Users\dglei\";
global MIDUS "${ROOT}Box\MIDUS\";
global DIR "${MIDUS}Papers\Mortality\Stress\";
global NSDE_M1 "${MIDUS}M1\P2 (NSDE)\NSDE_R_M1.dta";
global NSDE_M2 "${MIDUS}M2\P2 (NSDE)\NSDE_R_M2.dta";
global NSDE_M3 "${MIDUS}M3\P2 (NSDE)\NSDE_R_M3.dta";

*log using "stata.smcl", replace;
log using "${DIR}Do-Files\Merge.log", replace;
**********************************************
*  Program:     ${DIR}Do-Files\Merge.do
*  Programmer:  Dana A. Glei 
*  Task:   Merge together data from Waves 1-3 of NSDE & run MI
*  Input Data:  ${NSDE_M1}, ${NSDE_M2}, ${NSDE_M3},
*	${MIDUS}Mortality\Core\COREmortality.dta,
*	${MIDUS}M1\M1_7108.dta, 
*	${MIDUS}M2\M2_5555.dta, 
*	${MIDUS}M3\M3_3683.dta
*  Output Data: ${DIR}Merge.dta
*               
*  Notes:   Unique Key = M2ID
*
*  Date created: 8/1/2023
*  Date updated: 3/28/2024
*  Related Programs: ~\Related\NSDE_M1.do, NSDE_M2.do, NSDE_M3.do,
*	COREmortality.do, M1_7108.do, 
*	M2_4963.do, M2_MKE.do, M2_5555.do,
*	M3_3294.do, M3_MKE.do, & M3_3683.do
*************************************************;

********************************
*   M1 NSDE (N=1499 Rs)
*********************************;
use "${NSDE_M1}", clear;

********************************
*   Merge on M2 NSDE (N=2022 Rs)
*********************************;
merge 1:1 M2ID using "${NSDE_M2}";
****793 participated in NSDE at both M1 & M2, 1229 are new at M2****;
tab NSDE_M2 NSDE_M1, missing;
drop _merge;

********************************
*   M3 NSDE (N=1236 Rs)
*********************************;
merge 1:1 M2ID using "${NSDE_M3}";
****413 participated in NSDE at M1, M2, AND M3, 187 are new at M3****;
bysort NSDE_M1: tab NSDE_M3 NSDE_M2, missing;
drop _merge;

*-----------------------------------------------------------------
*  [Methods, Measures, Perceived Severity] 
*	Theoretically, the severity of daily stress score ranges from 0 to 21 (if R experienced all 7 stressors 
*		and reported all of them to be “very” stressful on all observed days), 
*		but the max score was 14 (e.g., “somewhat” stressful for all 7 stressors across all observed days).
*--------------------------------------------------------------------------------;
summ StressSev_M*;
list M2ID StressSev_M3 F1Cr_M3 F2Cr_M3 F3Br_M3 F4Br_M3 F5Cr_M3 F6Cr_M3 F7Br_M3
	if StressSev_M3==14;

*********************************************************************
*  Merge on Data from Mortality file (created by COREmortality.do)
*********************************************************************;
merge 1:1 M2ID using "${MIDUS}Mortality\Core\COREmortality.dta", 
	keepusing(M2ID SAMPLMAJ M2FAMNUM PHONE* SAQ* ym_M* DIED_M2 DIED_M3
		DIED2021 exp2021 flwup2021 DIED2022 d_ym d_age ICD* CODgrp* EXTRINS
		cohort sex male female age_M* FLAG_age_M*);
tab SAMPLMAJ _merge;
****Did not participate in NDSE at any wave (DROP)****;
summ NSDE_M* if _merge==2;
drop if _merge==2;
drop _merge;

*********************************************************************
*  Merge on Data from M1 Phone/SAQ (created by M1_7108.do)
*********************************************************************;
merge 1:1 M2ID using "${MIDUS}M1\M1_7108.dta", 
	keepusing(M2ID yrphone_M1 mophone_M1 RACEbest marstat_M1 marprtP1_M1
		educ_M1 educsp_M1	WORK_M1 OCCP_cat_M1 WORKSP_M1 OCCSP_cat_M1
		HHINC_flag INC_M1 ihs_INC_M1 ihs_INCw_R_M1 ihs_INCw_S_M1 
		ASSETS_flag WLTH_M1 ihs_WLTH_M1
		CurrDM_M1 LungYr_M1 STROKE_M1 HEART_M1 CANCER_M1 mobidx8_M1
		FinNow_M1 FinControl_M1 FinNeed_M1 FinDiff_M1 WorkNow_M1 SAH_M1);
tab SAMPLMAJ _merge;
*****MKE (Not added until M2, but many of them participated in NSDE at M2 or M3)****;
summ NSDE_M* if _merge==1;
****Did not participate in NDSE at any wave (DROP)****;
summ NSDE_M* if _merge==2;
drop if _merge==2;
****Among M1 Analysis sample, 1.2% top-coded income for 1+ source****;
tab HHINC_flag if NSDE_M1==1 & !missing(INC_M1);
****Among M1 Analysis sample, 2.8% top-coded wealth at $1M+ (Pareto recoded)****;
*tab ASSETS_flag if NSDE_M1==1, missing;
tab ASSETS_flag if NSDE_M1==1 & !missing(WLTH_M1);
*summ WLTH_M1 if NSDE_M1==1 & ASSETS_flag==1;
drop _merge HHINC_flag ASSETS_flag;

*********************************************************************
*  Merge on Data from M2 Phone/SAQ (created by M2_4963.do, M2_MKE.do, & M2_5555.do)
*********************************************************************;
merge 1:1 M2ID using "${MIDUS}M2\M2_5555.dta", 
	keepusing(M2ID yrphone_M2 mophone_M2 RACEbest_M2 marstat_M2 marprtP1_M2
		educ_M2 educsp_M2	WORK_M2 OCCP_cat_M2 WORKSP_M2 OCCSP_cat_M2
		HHINC_flag INC_M2 ihs_INC_M2 ihs_INCw_R_M2 ihs_INCw_S_M2	
		ASSETS_flag WLTH_M2 ihs_WLTH_M2
		CurrDM_M2 LungYr_M2 STROKE_M2 HEART_M2 CANCER_M2 mobidx8_M2
		FinNow_M2 FinControl_M2 FinNeed_M2 FinDiff_M2 WorkNow_M2 SAH_M2) update;
tab SAMPLMAJ _merge, missing;
*****N=311 Participated in NSDE at M1 but not M2/M3****;
summ NSDE_M* if _merge==1;
****Did not participate in NDSE at any wave (DROP)****;
summ NSDE_M* if _merge==2;
drop if _merge==2;
****Among M2 Analysis sample, 2.1% top-coded income for 1+ source****;
*tab HHINC_flag if NSDE_M2==1, missing;
tab HHINC_flag if NSDE_M2==1 & !missing(INC_M2);
****Among M2 Analysis sample, 9.2% top-coded wealth at $1M+ (Pareto recoded)****;
*tab ASSETS_flag if NSDE_M2==1, missing;
tab ASSETS_flag if NSDE_M2==1 & !missing(WLTH_M2);
*summ WLTH_M2 if NSDE_M2==1 & ASSETS_flag==1;
drop _merge HHINC_flag ASSETS_flag;

*********************************************************************
*  Merge on Data from M3 Phone/SAQ (created by M3_3294.do, M3_MKE.do, & M3_3683.do)
*********************************************************************;
merge 1:1 M2ID using "${MIDUS}M3\M3_3683.dta", 
	keepusing(M2ID yrphone_M3 mophone_M3 RACEbest_M3 marstat_M3 marprtP1_M3
		educ_M3 educsp_M3	WORK_M3 OCCP_cat_M3 WORKSP_M3 OCCSP_cat_M3
		HHINC_flag INC_M3 ihs_INC_M3 ihs_INCw_R_M3 ihs_INCw_S_M3	
		ASSETS_flag WLTH_M3 ihs_WLTH_M3
		CurrDM_M3 LungYr_M3 STROKE_M3 HEART_M3 CANCER_M3 mobidx8_M3
		FinNow_M3 FinControl_M3 FinNeed_M3 FinDiff_M3 WorkNow_M3 SAH_M3) update;
tab SAMPLMAJ _merge, missing;
*****N=894 Participated in NSDE at M1/M2 but not M3****;
summ NSDE_M* if _merge==1;
****Did not participate in NDSE at any wave (DROP)****;
summ NSDE_M* if _merge==2;
drop if _merge==2;
****Among M3 Analysis sample, 1.6% top-coded income for 1+ source****;
tab HHINC_flag if NSDE_M3==1, missing;
tab HHINC_flag if NSDE_M3==1 & !missing(INC_M3);
****Among M3 Analysis sample, 18.6% top-coded wealth at $1M+ (Pareto recoded)****;
*tab ASSETS_flag if NSDE_M3==1, missing;
tab ASSETS_flag if NSDE_M3==1 & !missing(WLTH_M3);
*summ WLTH_M3 if NSDE_M3==1 & ASSETS_flag==1;
drop _merge HHINC_flag ASSETS_flag;

*********************************************
*  Race (9 Rs for whom Race is missing at all waves)
********************************************;
*bysort RACEbest: tab RACEbest_M3 RACEbest_M2, missing;
tab RACEbest_M2 RACEbest, missing;
****If missing RACEbest, use RACEbest_M2 (N=269)*****;
replace RACEbest = RACEbest_M2 if missing(RACEbest);
tab RACEbest_M3 if missing(RACEbest), missing;
****If still missing RACEbest, use RACEbest_M3 (N=2)*****;
replace RACEbest = RACEbest_M3 if missing(RACEbest);
lab var RACEbest "Race with which R best identifies";
tab RACEbest, missing;
list M2ID NSDE* RACE* if missing(RACEbest);
drop RACEbest_M2 RACEbest_M3;

tab1 NSDE_M*;
*bysort NSDE_M1: tab NSDE_M3 NSDE_M2 , missing;

*****Among the N=2915 Rs who participated in NSDE during any wave, 736 died by 12/31/2021****;
tab DIED2021, missing;

***************************************************************************************
*	N=196 Extrinsic Deaths by 12/31/2021
*	(the definition of "extrinsic" is mostly based on Masters et al. 2017 + COVID U07.1, 
*		but I made some other modifications
*		--see ${DATA}Mortality\Documentation\COD-groups-ICD-codes.xlsx)
*	-> Most of these deaths are from respiratory causes (37%, mostly COPD) or lung cancer (24%)
*	-> Next biggest share is from external causes (20%) and other deaths of despair (4%)
*	-> Some are from COVID (3%) or other infectious diseases (7%)
****************************************************************************************;
*tab EXTRINS DIED2021, col missing;
replace EXTRINS = 0 if DIED2021==0;
lab var EXTRINS "Extrinsic mortality by 12/31/2021";
*---Deaths < 1999 (ICD9 codes)-----*;
*tab ICD9 EXTRINS if DIED2021==1 & d_ym<ym(1999,1), missing;
*---Deaths since 1999 (ICD10 codes)-----*;
*tab ICD10 EXTRINS if DIED2021==1 & d_ym>=ym(1999,1), missing;
*---UNK COD---*;
*list CODgrp ICD9 ICD10 d_ym if DIED2021==1 & EXTRINS==.;
tab EXTRINS DIED2021, col missing;
tab CODgrp if EXTRINS==1, missing;
/*
*----Extrinsic respiratory diseases (e.g., mostly COPD, also some emphysema, influenza & pneumonia)----*;
tab1 ICD9 ICD10 if EXTRINS==1 & CODgrp==5, missing;
*----Extrinsic cancers (lung cancer:  ICD9=162.9 & ICD10=C34.9)----*;
tab1 ICD9 ICD10 if EXTRINS==1 & CODgrp==1, missing;
*----3 deaths from other kidney/urinary disease --*;
list CODgrp EXTRINS ICD9 ICD10 if EXTRINS==1 & CODgrp==14;
*----4 deaths from malnutrition---*;
list CODgrp EXTRINS ICD9 ICD10 if EXTRINS==1 & CODgrp==8;
*/
***********************************************************************************
*   N=520 Deaths related to aging (i.e., NOT extrinsic) by 12/31/2021
*		-> Most of these deaths are from HD (32%), cancer (28%), AD/dementia (10%),
*			 or cerebrovascular disease (8%).
*		-> 6% are from Endocrine/nutritional/metabolic (e.g., DM)
*		-> The remaining 14% come from various other causes:
*				Other nervous system (6%)
*				Other digestive (3%)
*				Other circulatory (<2%)
*				Genitourinary (<3%)
*				Ill-defined (<1%)
*				all other causes (1%)
***********************************************************************************;
gen AGING = (DIED2021==1 & EXTRINS==0) if CODgrp!=.a;
lab var AGING "Deaths related to aging (i.e., NOT extrinsic)";
bysort DIED2021:  tab AGING EXTRINS, missing;
tab CODgrp if AGING==1;
*----32 deaths from endocrocrine/obesity/metabolic (mostly DM:  ICD9=250 or ICD10=E10-E14)---*;
tab1 ICD9 ICD10 if AGING==1 & CODgrp==8, missing;

lab def WORKstat
	1 "Currently working"
	2 "Neither working nor retired"
	3 "Retired";
forvalues i=1/3 {;
	recode WORK_M`i' (1=1) (0 2 4/8=2) (3=3), gen(WORKstat_M`i');
	lab val WORKstat_M`i' WORKstat;
	*tab WORKstat_M`i' WORK_M`i', missing;
	*tab WORKstat_M`i';

	recode WORKSP_M`i' (1=1) (0 2 4/8=2) (3=3), gen(WORKSPstat_M`i');
	lab val WORKSPstat_M`i' WORKstat;
	*tab WORKSPstat_M`i' WORKSP_M`i', missing;

	*------------------------------------------------------------------------------------------------------
	*    If R Never employed, don't impute OCCP_cat
	*------------------------------------------------------------------------------------------------------;
	*tab WORK_M`i', missing;

	*****If never employed, recode OCCP_cat to ref group (Farmer/Laborer)*****;
	replace OCCP_cat_M`i' = 1 if WORK_M`i'==0;
	*tab OCCP_cat_M`i' WORK_M`i', missing;

	*------------------------------------------------------------------------------------------------------
	*      If Not married/partnered, Don't impute educ, occup, & work status for spouse
	*------------------------------------------------------------------------------------------------------;
	*tab1 educsp_M`i' WORKSP_M`i' OCCSP_cat_M`i' if marprtP1_M`i'==0, missing;

	****If NOT married/partnered, recode educsp to 5 (HS Graduate)*****;
	replace educsp_M`i' = 5 if marprtP1_M`i'==0;
	tab educsp_M`i' marprtP1_M`i', missing;

	****If NOT married/partnered, recode Spouse's Work Status to ref group (not working)*****;
	replace WORKSPstat_M`i' = 2 if marprtP1_M`i'==0;
	bysort marprtP1_M`i':  tab WORKSPstat_M`i' WORKSP_M`i', missing;

	****If NOT married/partnered, recode Spouse's Occup to ref group (Farmer/Laborer)*****;
	replace OCCSP_cat_M`i' = 1 if marprtP1_M`i'==0;
	tab OCCSP_cat_M`i' marprtP1_M`i', missing;

	*------------------------------------------------------------------------------
	*   If Spouse/partner never worked, don't impute occup 
	*   --> Recode to ref group (Farmer/Laborer)
	*------------------------------------------------------------------------------;
	tab WORKSPstat_M`i' OCCSP_cat_M`i' if WORKSP_M`i'==0, missing;
	replace OCCSP_cat_M`i' = 1 if WORKSP_M`i'==0;
	tab OCCSP_cat_M`i' WORKSP_M`i', missing;
};

save temp.dta, replace;

use temp.dta, clear;
/*
**********************************************************
*  At Wave 1, N=1499 Rs partipated in the NSDE 
*	-> N=793 (53%) of them participated again at Wave 2 
*	-> N=414 (28%) of the original M1 NSDE participated again at Wave 3
*	-> N=413 Rs participated in all 3 waves of NSDE 
*			(N=256 from the RDD and N=157 from the Twin subsample)
**********************************************************;
tab NSDE_M2 NSDE_M1, col missing;
tab NSDE_M3 NSDE_M1, col missing;
tab SAMPLMAJ if NSDE_M1==1 & NSDE_M2==1 & NSDE_M3==1;

**********************************************************************
*  Among the N=793 Rs who participated in NSDE at M1 & M2
**********************************************************************;
preserve;
keep if NSDE_M1==1 & NSDE_M2==1;
summ Nstress_M1 Nstress_M2 StressSev_M1 StressSev_M2;
****Moderate Corr b/w Average # of Stressors per day at M1 & M2 (r=0.53)****;
pwcorr Nstress_M1 Nstress_M2, obs;
****Moderate Corr b/w Average Stressor Severity per day at M1 & M2 (r=0.52)****;
pwcorr StressSev_M1 StressSev_M2, obs;
restore;

**********************************************************************
*  Among the N=413 Rs who participated in NSDE at all 3 waves
**********************************************************************;
preserve;
keep if NSDE_M1==1 & NSDE_M2==1 & NSDE_M3==1;
summ Nstress_M* StressSev_M*;
****Moderate Corr b/w Average # of Stressors per day at M1, M2 & M3 (r=0.52-0.55)****;
pwcorr Nstress_M*, obs;
****Moderate Corr b/w Average Stressor Severity per day at M1, M2 & M3 (r=0.51-0.53)****;
pwcorr StressSev_M*, obs;
restore;

************************************************************
*  There were also N=1229 new participants at Wave 2 of NSDE
*	-> Those new Rs included 180 from MKE as well as new Rs from the RDD and other subsamples
*	-> N=635 (52%) of those new participants from M2 NSDE participated in M3 NSDE
*******************************************************************;
tab NSDE_M3 SAMPLMAJ if NSDE_M1==. & NSDE_M2==1, col missing;

************************************************************
*  At M3 NSDE there were another N=187 new participants 
*******************************************************************;
tab SAMPLMAJ if NSDE_M1==. & NSDE_M2==. & NSDE_M3==1;

**********************************************************************
*  Among the N=1040 Rs who participated in NSDE at M2 & M3
**********************************************************************;
preserve;
keep if NSDE_M2==1 & NSDE_M3==1;
summ Nstress_M2 Nstress_M3 StressSev_M2 StressSev_M3;
****Moderate Corr b/w Average # of Stressors per day at M2 & M3 (r=0.53)****;
pwcorr Nstress_M2 Nstress_M3, obs;
****Moderate Corr b/w Average Stressor Severity per day at M2 & M3 (r=0.52)****;
pwcorr StressSev_M2 StressSev_M3, obs;
restore;

***************************************************************************
*  Should we impute data for individual stress vars?
*		-> Only 1 NSDE R is missing stress summary measures at W1 or W2 
*		-> 64 NSDE Rs are missing stress summary measures at W3, but 
*			most (N=62) are missing ALL stress vars
*	Conclusion:  We would gain little by imputing individual stress vars
*			(gives us additional information for only N=4 Rs).
***************************************************************************;
*---N=1 NSDE1 R with missing data for summary stress vars---*;
preserve;
keep if NSDE_M1==1 & (missing(Nstress_M1) | missing(StressSev_M1));
misschk F*r_M1;
*------------------------------------------------------------------
*  M2ID=18733:  Missing data for exposure to work/school stressor (F3r) 
*		and severity of avoided argument (F2Cr) and work/school stressor (F3Br)
*-------------------------------------------------------------------;
list M2ID F*r_M1 Nstress_M1 StressSev_M1;
restore;

*---N=1 NSDE2 R with missing data for summary stress vars---*;
preserve;
keep if NSDE_M2==1 & (missing(Nstress_M2) | missing(StressSev_M2));
misschk F*r_M2;
*------------------------------------------------------------------
*  M2ID=13089:  Missing data for severity of discrimination (F5Cr) 
*-------------------------------------------------------------------;
list M2ID F*r_M2 Nstress_M2 StressSev_M2;
restore;

*---N=64 NSDE3 Rs with missing data for summary stress vars---*;
preserve;
keep if NSDE_M3==1 & (missing(Nstress_M3) | missing(StressSev_M3));
misschk F*r_M3;
*------------------------------------------------------------------
*  Most (62 of 64) of those with any missing data for stress vars at M3 are missing ALL stress vars.
*	Exceptions
*		M2ID=10524:  Missing data for exposure to (F3r) & severity of work/school stressor (F3Br)
*		M2ID=16191:  Missing data for exposure to (F7r) & severity of other stressor (F7Br)
*-------------------------------------------------------------------;
list M2ID F*r_M3 Nstress_M3 StressSev_M3 if !missing(F1r_M3) & missing(F3r_M3);
list M2ID F*r_M3 Nstress_M3 StressSev_M3 if !missing(F1r_M3) & missing(F7r_M3);
*/
**********************************************************************************
*   Check Missing Data (55% missing 1+ analysis var)
*	1) Among N=1499 in NSDE @M1: 
*	--> Most missing data:  INC (9%), WLTH (8%), rest (<5%)
*	2) Among N=2022 NSDE @M2:
*	--> Most missing data:  INC (40%), WLTH (21%), mobidx8 (6%), OCCSP_cat (5%), rest (<5%)
* 	3) Among N=1236 NSDE @M3: 
*	--> Most missing data:  INC (40%), WLTH (22%), OCCSP_cat (14%), OCCP_cat (13%), 
*		mobidx8 (7%), stress vars (5%), rest (<5%)
**********************************************************************************;
misschk DIED2021 EXTRINS male RACEbest, gen(miss_);
gen MISSING = (miss_n>0);
*tab MISSING;
drop miss*;

***Among the N=1499 Rs in NSDE @M1****;
preserve;
keep if NSDE_M1==1;
misschk age_M1 marstat_M1 educ_M1 WORK_M1 OCCP_cat_M1 ihs_INC_M1 ihs_WLTH_M1 
	CurrDM_M1 LungYr_M1 STROKE_M1 HEART_M1 CANCER_M1 mobidx8_M1 
	Nstress_M1 StressSev_M1;
*----Among Rs who were married/partnered at M1---*;
keep if marprtP1_M1==1; 
misschk educsp_M1 WORKSP_M1 OCCSP_cat_M1;
restore;
qui misschk age_M1 marstat_M1 educ_M1 WORK_M1 OCCP_cat_M1 ihs_INC_M1 ihs_WLTH_M1 
	CurrDM_M1 LungYr_M1 STROKE_M1 HEART_M1 CANCER_M1 mobidx8_M1
	Nstress_M1 StressSev_M1 if NSDE_M1==1, gen(miss_);
replace MISSING = 1 if NSDE_M1==1 & miss_n>0;
*tab MISSING;
drop miss*;
*----Among Rs who were married/partnered at M1---*;
qui misschk educsp_M1 WORKSP_M1 OCCSP_cat_M1 if NSDE_M1==1 & marprtP1_M1==1, gen(miss_); 
replace MISSING = 1 if NSDE_M1==1 & marprtP1_M1==1 & miss_n>0;
drop miss*;

***Among the N=2022 Rs in NSDE @M2****;
preserve;
keep if NSDE_M2==1;
misschk age_M2 marstat_M2 educ_M2 WORK_M2 OCCP_cat_M2 ihs_INC_M2 ihs_WLTH_M2 
	CurrDM_M2 LungYr_M2 STROKE_M2 HEART_M2 CANCER_M2 mobidx8_M2 
	Nstress_M2 StressSev_M2;
*----Among Rs who were married/partnered at M2---*;
keep if marprtP1_M2==1; 
misschk educsp_M2 WORKSP_M2 OCCSP_cat_M2; 
restore;	
qui misschk age_M2 marstat_M2 educ_M2 WORK_M2 OCCP_cat_M2 ihs_INC_M2 ihs_WLTH_M2 
	CurrDM_M2 LungYr_M2 STROKE_M2 HEART_M2 CANCER_M2 mobidx8_M2
	Nstress_M2 StressSev_M2 if NSDE_M2==1, gen(miss_);
replace MISSING = 1 if NSDE_M2==1 & miss_n>0;
drop miss*;
*----Among Rs who were married/partnered at M2---*;
qui misschk educsp_M2 WORKSP_M2 OCCSP_cat_M2 if NSDE_M2==1 & marprtP1_M2==1, gen(miss_); 
replace MISSING = 1 if NSDE_M2==1 & marprtP1_M2==1 & miss_n>0;
drop miss*;

**Among the N=1236 Rs in NSDE @M3****;
preserve;
keep if NSDE_M3==1;
misschk age_M3 marstat_M3 educ_M3 WORK_M3 OCCP_cat_M3 ihs_INC_M3 ihs_WLTH_M3 
	CurrDM_M3 LungYr_M3 STROKE_M3 HEART_M3 CANCER_M3 mobidx8_M3 
	Nstress_M3 StressSev_M3;
*----Among Rs who were married/partnered at M3---*;
keep if marprtP1_M3==1; 
misschk educsp_M3 WORKSP_M3 OCCSP_cat_M3; 
restore;
qui misschk age_M3 marstat_M3 educ_M3 WORK_M3 OCCP_cat_M3 ihs_INC_M3 ihs_WLTH_M3 
	CurrDM_M3 LungYr_M3 STROKE_M3 HEART_M3 CANCER_M3 mobidx8_M3
	Nstress_M3 StressSev_M3 if NSDE_M3==1, gen(miss_);
replace MISSING = 1 if NSDE_M3==1 & miss_n>0;
drop miss*;
*----Among Rs who were married/partnered at M3---*;
qui misschk educsp_M3 WORKSP_M3 OCCSP_cat_M3 if NSDE_M3==1 & marprtP1_M3==1, gen(miss_); 
replace MISSING = 1 if NSDE_M3==1 & marprtP1_M3==1 & miss_n>0;
drop miss*;

****55% missing 1+ analysis var***;
tab MISSING, missing;

************************************
*  Auxliary Variables Corr with Non-response (r>|0.2|):  None
***********************************;
pwcorr MISSING ihs_INCw_R_M* ihs_INCw_S_M* SAH_M*, obs star(0.05);

************************************
*  Auxiliary Variables Corr (r>|0.2|) with Other vars that have a lot of missing data
*	-> INC_M* is corr with: ihs_INCw_R_M*, ihs_INCw_S_M*, & SAH_M*
*	-> WLTH_M* are corr with: SAH_M*
*  ->  Some of the other vars (e.g., mobidx8) are corr with: SAH_M*
***********************************;
pwcorr ihs_INC_M* ihs_WLTH_M* 
	ihs_INCw_R_M* ihs_INCw_S_M* SAH_M*, obs star(0.05);
pwcorr OCCSP_cat_M2 mobidx8_M2 
	SAH_M2, obs star(0.05);
pwcorr OCCSP_cat_M3 OCCP_cat_M3 mobidx8_M3 Nstress_M3 StressSev_M3
	SAH_M3, obs star(0.05);
*****Among those with missing data:  >50% valid data for the auxliary vars? YES****;
preserve;
keep if MISSING==1;
misschk ihs_INCw_R_M* ihs_INCw_S_M* SAH_M*;
restore;

keep M2ID SAMPLMAJ M2FAMNUM PHONE_M* SAQ_M* mophone_M* yrphone_M* ym_M*
	DIED2021 exp2021 flwup2021 DIED2022 d_ym d_age CODgrp* EXTRINS 
	sex female male cohort age_M* RACEbest marstat_M* marprtP1_M* 
	educ_M* WORK_M* WORKstat_M* OCCP_cat_M*  
	educsp_M* WORKSP_M* WORKSPstat_M* OCCSP_cat_M* 
	INC_M* ihs_INC_M* WLTH_M*  ihs_WLTH_M*
	NSDE_M* NSDEym_M* stress_days_M* Nstress_M* Sev_days_M* StressSev_M*
	CurrDM_M* LungYr_M* STROKE_M* HEART_M* CANCER_M* mobidx8_M*
	ihs_INCw_R_M* ihs_INCw_S_M* SAH_M*;
*ICD* FinNow_M* FinControl_M* FinNeed_M* FinDiff_M* WorkNow_M*;
desc;
sort M2ID;
save temp1.dta, replace;

use temp1.dta, clear;

summ DIED2021 male cohort RACEbest marstat_M* 
	educ_M* WORKstat_M* OCCP_cat_M* educsp_M* WORKSPstat_M* OCCSP_cat_M*
	ihs_INC_M* ihs_INCw_R_M* ihs_INCw_S_M* ihs_WLTH_M*	Nstress_M* StressSev_M*
	CurrDM_M* LungYr_M* STROKE_M* HEART_M* CANCER_M* mobidx8_M* SAH_M*;
misschk DIED2021 male cohort RACEbest marstat_M* 
	educ_M* WORKstat_M* OCCP_cat_M* educsp_M* WORKSPstat_M* OCCSP_cat_M*
	ihs_INC_M* ihs_INCw_R_M* ihs_INCw_S_M* ihs_WLTH_M*	Nstress_M* StressSev_M*
	CurrDM_M* LungYr_M* STROKE_M* HEART_M* CANCER_M* mobidx8_M* SAH_M*;

**********************************************
*  Highly skewed distribution (>|1|) for: INC* WLTH & all the stress vars
*	-> Use Prediction matching for: all of above
*  -> Also use Prediction matching (to avoid out of range values) for: 
*       	cohort educ_M* educsp_M* mobidx8_M*
************************************************;
tabstat cohort educ_M* educsp_M* ihs_INC_M* ihs_INCw_R_M* ihs_INCw_S_M*
	ihs_WLTH_M* mobidx8_M* Nstress_M* StressSev_M*, stats(skew); 

tab RACEbest, gen(race);
drop race1;
rename race2 black;
rename race3 otherace;
tabstat black otherace, by(RACEbest) stats(N min max);

foreach i in 1 2 3 {;
	tab marstat_M`i', gen(M`i'_mar);

	tab WORKstat_M`i', gen(WORK);
	rename WORK1 M`i'_WORKING;
	drop WORK2;
	rename WORK3 M`i'_RETIRED;
	tabstat M`i'_WORKING M`i'_RETIRED, by(WORKstat_M`i') stats(N min max);

	tab WORKSPstat_M`i', gen(WORKSP);
	rename WORKSP1 M`i'_WORKING_SP;
	drop WORKSP2;
	rename WORKSP3 M`i'_RETIRED_SP;
	tabstat M`i'_WORKING_SP M`i'_RETIRED_SP, by(WORKSPstat_M`i') stats(N min max);
	
	tab OCCP_cat_M`i', gen(OCC);
	drop OCC1;
	rename OCC2 M`i'_serv;
	rename OCC3 M`i'_mgt;
	rename OCC4 M`i'_prof;
	tabstat M`i'_serv M`i'_mgt M`i'_prof, by(OCCP_cat_M`i') stats(N min max);
	
	tab OCCSP_cat_M`i', gen(OCCS);
	drop OCCS1;
	rename OCCS2 M`i'_Sserv;
	rename OCCS3 M`i'_Smgt;
	rename OCCS4 M`i'_Sprof;
	tabstat M`i'_Sserv M`i'_Smgt M`i'_Sprof, by(OCCSP_cat_M`i') stats(N min max);
/*	
	recode stress_days_M`i' 0/5=1 6/7=2 8=3, gen(numdays_M`i');
	lab def numdays_M`i'	
		1 "<= 5 days"
		2 "6-7 days"
		3 "8 days";
	lab val numdays_M`i' numdays_M`i';
	tabstat stress_days_M`i', by(numdays_M`i') stats(min max);
	tab numdays_M`i';
*/
};
/*
****************************************************************************************
*  Rs who completed more days of the NSDE report fewer stressors and less severity
*		(should we include stress_days in the MI prediction models????)
****************************************************************************************;
reg Nstress_M1 cohort male i.RACEbest marprtP1_M1 educ_M1 i.WORKstat_M1
	stress_days_M1;
reg Nstress_M1 cohort male i.RACEbest marprtP1_M1 educ_M1 i.WORKstat_M1
	i.numdays_M1;
	
reg StressSev_M1 cohort male i.RACEbest marprtP1_M1 educ_M1 i.WORKstat_M1
	Sev_days_M1;
*/
***Perfect Predictions for EXTRINS (only 20 missing)****;
tab EXTRINS, missing;
*xi:  stepwise, pe(0.05): logit EXTRINS cohort male i.RACEbest marprtP1_M1
	educ_M1 (i.WORKstat_M1) OCCP_cat_M1 mobidx8_M1 SAH_M1;
*-----Restrict to cohort, marprtP1_M1, mobidx8_M1, & SAH_M1-----*;

******Only 9 missing cases for RACEbest*******;
*tab RACEbest, missing;
*misschk marstat_M1 educ_M1 WORKstat_M1 OCCP_cat_M1 if missing(RACEbest);
*xi:  stepwise, pe(0.05): mlogit RACEbest cohort male marprtP1_M1
	educ_M1 (i.WORKstat_M1) OCCP_cat_M1;
*-----Restrict to cohort, marprtP1_M1, & educ_M1-----*;
/*
************************************************************************************************************
*  LOTS of perfect predictions b/c most of the missing data is b/c R was not interviewed in that wave
************************************************************************************************************;
***For these vars at M1, most (>80%) of the missing data b/c R is from MKE (not interviewed at M1)****;
foreach X in marprtP1_M1 educ_M1 WORKstat_M1 OCCP_cat_M1 
	educsp_M1 WORKSPstat_M1 OCCSP_cat_M1 
	CurrDM_M1 STROKE_M1 HEART_M1 CANCER_M1 SAH_M1 {;	
		display "****Missing data for `X'*****";
		tab SAMPLMAJ if missing(`X'), missing;
};
*---STROKE_M1 has the most missing data (81% of whom were not interviewed at M1)---*;
*misschk cohort male RACEbest marprtP1_M2 educ_M2 WORKstat_M2 WORKSPstat_M2 
	CurrDM_M2 LungYr_M2 STROKE_M2 HEART_M2 CANCER_M2 SAH_M2
	if missing(STROKE_M1);
*----RACEbest is a perfect predictor for STROKE_M1 (omit)---*;
xi:  stepwise, pe(0.05): logit STROKE_M1 cohort male 
	marprtP1_M2 educ_M2 (i.WORKstat_M2) (i.WORKSPstat_M2) 
	CurrDM_M2 LungYr_M2 STROKE_M2 HEART_M2 CANCER_M2 SAH_M2; 
*---marprtP1_M1 is missing only for MKE (100% of whom were not interviewed at M1)---*;
xi:  stepwise, pe(0.05): logit marprtP1_M1 cohort male 
	marprtP1_M2 educ_M2 (i.WORKstat_M2) (i.WORKSPstat_M2) 
	CurrDM_M2 LungYr_M2 STROKE_M2 HEART_M2 CANCER_M2 SAH_M2;
*---For these M1 vars, restrict predictors to cohort marprtP1_M2 STROKE_M2---*;

***For these vars at M2, most (>60%) of the missing data b/c R was not interviewed at M2****;
foreach X in marprtP1_M2 educ_M2 WORKstat_M2 OCCP_cat_M2 
	educsp_M2 WORKSPstat_M2 OCCSP_cat_M2 
	CurrDM_M2 STROKE_M2 HEART_M2 CANCER_M2 SAH_M2 {;
		display "****Missing data for `X'*****";
		tab PHONE_M2 if missing(`X'), missing;
};
*---CurrDM_M2 & STROKE_M2 have the most missing data (64% of whom were not interviewed at M2)---*;
*misschk cohort male RACEbest marprtP1_M1 educ_M1 WORKstat_M1 WORKSPstat_M1 
	HEART_M1 CANCER_M1 SAH_M1 if missing(OCCSP_cat_M2);
xi:  stepwise, pe(0.05): logit CurrDM_M2 cohort male (i.RACEbest) marprtP1_M1
	educ_M1 (i.WORKstat_M1) (i.WORKSPstat_M1) 
	HEART_M1 CANCER_M1 SAH_M1; 
*----RACEbest is a perfect predictor (omit)---*;
xi:  stepwise, pe(0.05): logit STROKE_M2 cohort male marprtP1_M1
	educ_M1 (i.WORKstat_M1) (i.WORKSPstat_M1) 
	HEART_M1 CANCER_M1 SAH_M1; 

***For these vars at M3, most (>70%) of the missing data b/c R was not interviewed at M3****;
foreach X in marprtP1_M3 educ_M3 WORKstat_M3 OCCP_cat_M3 
	educsp_M3 WORKSPstat_M3 OCCSP_cat_M3 
	CurrDM_M3 STROKE_M3 HEART_M3 CANCER_M3 SAH_M3 {;
		display "****Missing data for `X'*****";
		tab PHONE_M3 if missing(`X'), missing;
};
*---OCCP_cat_M3 has the most missing data (73% of whom were not interviewed at M3)---*;
*misschk cohort male RACEbest marprtP1_M1 educ_M1 WORKstat_M1 WORKSPstat_M1 
	CurrDM_M1 STROKE_M1 HEART_M1 CANCER_M1 SAH_M1
	if missing(mobidx8_M3);
xi:  stepwise, pe(0.05): ologit OCCSP_cat_M3 cohort male (i.RACEbest) marprtP1_M1
	educ_M1 (i.WORKstat_M1) (i.WORKSPstat_M1) 
	CurrDM_M1 STROKE_M1 HEART_M1 CANCER_M1 SAH_M1; 
*---STROKE_M3 also has a lot of missing data (84% of whom were not interviewed at M3)---*;
xi:  stepwise, pe(0.05): logit STROKE_M3 cohort male (i.RACEbest) marprtP1_M1
	educ_M1 (i.WORKstat_M1) (i.WORKSPstat_M1) 
	CurrDM_M1 STROKE_M1 HEART_M1 CANCER_M1 SAH_M1; 
*---M1_RETIRED is a perfect predictor for STROKE_M3 (omit)---*;
logit STROKE_M3 cohort male marprtP1_M1 educ_M1 
	M1_WORKING M1_RETIRED M1_WORKING_SP M1_RETIRED_SP SAH_M1;
*---For vars at M2 & M3, restrict predictors to cohort male marprtP1_M1 educ_M1 
	M1_WORKING_SP M1_RETIRED_SP SAH_M1--*;
*/
**************************************************************************
*  Run MI (for all N=2915 Rs with NSDE data at 1+ wave
*    Took ~5 min to run 5 MI datasets
*************************************************************************;
ice DIED2021 EXTRINS male cohort RACEbest black otherace marprtP1_M* 
	educ_M* WORKstat_M* M*_WORKING M*_RETIRED OCCP_cat_M* 
	educsp_M* WORKSPstat_M* M*_WORKING_SP M*_RETIRED_SP OCCSP_cat_M* 
	ihs_INC_M* ihs_INCw_R_M* ihs_INCw_S_M* ihs_WLTH_M* Nstress_M* StressSev_M*
	CurrDM_M* LungYr_M* STROKE_M* HEART_M* CANCER_M* mobidx8_M* SAH_M*, 
		saving(Merge.dta) replace m(5) seed(08072023) genmiss(M_)
		cmd(OCCP_cat_M* OCCSP_cat_M* SAH_M*: ologit)
		eq(EXTRINS: cohort marprtP1_M1 mobidx8_M1 SAH_M1,
			RACEbest: cohort marprtP1_M1 educ_M1,
			marprtP1_M1 educ_M1 WORKstat_M1 OCCP_cat_M1 
				educsp_M1 WORKSPstat_M1 OCCSP_cat_M1 
				CurrDM_M1 STROKE_M1 HEART_M1 CANCER_M1 SAH_M1:
					cohort marprtP1_M2 STROKE_M2,
			marprtP1_M2 educ_M2 WORKstat_M2 OCCP_cat_M2 
				educsp_M2 WORKSPstat_M2 OCCSP_cat_M2 
				CurrDM_M2 STROKE_M2 HEART_M2 CANCER_M2 SAH_M2
			marprtP1_M3 educ_M3 WORKstat_M3 OCCP_cat_M3 
				educsp_M3 WORKSPstat_M3 OCCSP_cat_M3 
				CurrDM_M3 STROKE_M3 HEART_M3 CANCER_M3 SAH_M3:  
					cohort male marprtP1_M1 educ_M1 M1_WORKING_SP M1_RETIRED_SP SAH_M1)
		passive(black: RACEbest==2 \ otherace: RACEbest==4 \
				M1_WORKING:  WORKstat_M1==1 \ M1_RETIRED:  WORKstat_M1==3 \
				M1_WORKING_SP:  WORKSPstat_M1==1 \ M1_RETIRED_SP:  WORKSPstat_M1==3 \
									
				M2_WORKING:  WORKstat_M2==1 \ M2_RETIRED:  WORKstat_M2==3 \
				M2_WORKING_SP:  WORKSPstat_M2==1 \ M2_RETIRED_SP:  WORKSPstat_M2==3 \
									
				M3_WORKING:  WORKstat_M3==1 \ M3_RETIRED:  WORKstat_M3==3 \
				M3_WORKING_SP:  WORKSPstat_M3==1 \ M3_RETIRED_SP:  WORKSPstat_M3==3)
		substitute(RACEbest:  black otherace,
				WORKstat_M1:  M1_WORKING M1_RETIRED,
				WORKSPstat_M1:  M1_WORKING_SP M1_RETIRED_SP,
				
				WORKstat_M2:  M2_WORKING M2_RETIRED,
				WORKSPstat_M2:  M2_WORKING_SP M2_RETIRED_SP,
				
				WORKstat_M3:  M3_WORKING M3_RETIRED,
				WORKSPstat_M3:  M3_WORKING_SP M3_RETIRED_SP) 	     	
		match(cohort educ_M* educsp_M* ihs_INC_M* ihs_INCw_R_M* ihs_INCw_S_M* 
			ihs_WLTH* Nstress_M* StressSev_M* mobidx8_M*);
****No Perfect predictions****;
*log close;

use Merge.dta, clear;
summ _mi _mj;

gen ORIG = (_mj==0);
tab ORIG _mj, missing;

****If EXTRINSIC was imputed, we code it back to missing****;
replace EXTRINSIC = . if M_EXTRINSIC==1;

*****Check Imputed Values for Covariates****;
tabstat DIED2021 EXTRINS male cohort RACEbest marprtP1_M* 
	educ_M* WORKstat_M* OCCP_cat_M* educsp_M* WORKSPstat_M* OCCSP_cat_M*  
	ihs_INC_M* ihs_WLTH_M* Nstress_M* StressSev_M*
	CurrDM_M* LungYr_M* STROKE_M* HEART_M* CANCER_M* mobidx8_M*, 
	by(ORIG) stats(n min mean max);

gen white = (RACEbest==1) if RACEbest<.;
tabstat white black otherace, by(RACEbest) stats(N min max) missing;

foreach i in 1 2 3 {;
	disp "****Transform ihs_INC & ihs_WLTH (check that imputed values in range)*****";
	foreach X in INC WLTH {;
		rename `X'_M`i' `X'_M`i'_orig;
		gen `X'_M`i' = ((exp(ihs_`X'_M`i'))^2 - 1) / (2*exp(ihs_`X'_M`i'));
		summ `X'_M`i'_orig `X'_M`i' ihs_`X'_M`i';
	};
	
	disp "****Check passive imputations***";
	tabstat M`i'_WORKING M`i'_RETIRED, by(WORKstat_M`i') stats(N min max);
	*tabstat M`i'_mar2 M`i'_mar3 M`i'_mar4 M`i'_mar5, by(marstat_M`i' );
	tabstat M`i'_WORKING_SP M`i'_RETIRED_SP, by(WORKSPstat_M`i' ) stats(N min max);
	
	disp "*------------------------------------------------------------------------------------------------------";
	disp "*      If R never employed, code OCCP_cat back to missing";
	disp "*------------------------------------------------------------------------------------------------------";
	replace OCCP_cat_M`i' = . if WORK_M`i'==0;
	tab OCCP_cat_M`i' WORK_M`i' if WORK_M`i'==0 & _mj==1, missing nolab;

	disp "*------------------------------------------------------------------------------------------------------";
	disp "*      If Not married/partnered, code educsp_M1 back to missing";
	disp "*------------------------------------------------------------------------------------------------------";
	replace educsp_M`i' = .a if marprtP1_M`i'==0;
	tab educsp_M`i' marprtP1_M`i' if marprtP1_M`i'==0 & _mj==1, missing nolab;
	
	disp "*------------------------------------------------------------------------------------------------------";
	disp "*      If Not married/partnered, code OCCSP_cat & WORKSP for spouse back to missing";
	disp "*------------------------------------------------------------------------------------------------------";
	replace WORKSPstat_M`i' = .a if marprtP1_M`i'==0;
	tab WORKSPstat_M`i' marprtP1_M`i' if marprtP1_M`i'==0 & _mj==1, missing nolab;

	replace OCCSP_cat_M`i' = .a if marprtP1_M`i'==0;
	tab OCCSP_cat_M`i' marprtP1_M`i' if marprtP1_M`i'==0 & _mj==1, missing;

	disp "*------------------------------------------------------------------------------------------------------";
	disp "*      If Spouse/Partner never worked, OCCSP_cat back to missing";
	disp "*------------------------------------------------------------------------------------------------------";
	replace OCCSP_cat_M`i'  = .b if WORKSP_M`i'==0;
	tab OCCSP_cat_M`i' WORKSP_M`i' if WORKSP_M`i'==0 & _mj==1, missing nolab;
	
	display "***If Nstress=0, then StressSev should also=0***";
	tab StressSev_M`i' if Nstress_M`i'==0; 
	display "***Casees where Nstress=0 but StressSev>0 (both were imputed)***";
	tab M_Nstress_M`i' M_StressSev_M`i' if Nstress_M`i'==0 & StressSev_M`i'>0, missing;
	display "***If Nstress=0 but StressSev>0, recode StressSev=0)***";
	replace StressSev_M`i' = 0 if Nstress_M`i'==0;
};

sort _mi _mj;
*desc;
summ _mi _mj;
save temp2.dta, replace;

***********************************
*  MI datasets (14,575 obs for 2915 Rs)
**********************************;
use temp2.dta, clear;
*keep if _mj>0;
tab _mj;
tab _mj if _mj>0;

foreach i in 1 2 3 {;
	*---------------------------------------------------------------------------------
	*     Recreate Adult SES using imputed values 
	*			(among NSDE sample, alpha=0.70 at M1, 0.71 at M2, & 0.71 at M3)
	*---------------------------------------------------------------------------------;
	global SES "educ_M`i' educsp_M`i' OCCP_cat_M`i' OCCSP_cat_M`i' INC_M`i' WLTH_M`i'";
	summ ${SES} if _mj>0 & NSDE_M`i'==1;
	/*
	display "****Married/partnered Rs*****";
	preserve;
	keep if marprtP1_M`i'==1 & _mj>0 & NSDE_M`i'==1;
		tab WORK_M`i'  WORKSP_M`i' , missing;
		display "*---If both R & s/p ever employed, should be 6 valid items----*";
		summ ${SES} if WORK_M`i'!=0 & WORKSP_M`i'!=0;
		display "*---If neither R nor s/p ever employed, should be 4 valid items (n=0)----*";
		summ ${SES} if WORK_M`i'==0 & WORKSP_M`i'==0;
		display "*---If R (but not S/P) ever employed, should be 5 valid items----*";
		summ ${SES} if WORK_M`i'!=0 & WORKSP_M`i'==0;
		display "*---If S/P (but not R) ever employed, should be 5 valid items----*";
		summ ${SES} if WORK_M`i'==0 & WORKSP_M`i'!=0;
	restore;
	display "****Not married/partnered*****";
	preserve;
	keep if marprtP1_M`i'==0 & _mj>0 & NSDE_M`i'==1;
		tab WORK_M`i', missing;
		display "*---If R ever employed, should be 4 valid items----*";
		summ ${SES} if WORK_M`i'!=0;
		display "*---If R never employed, should be 3 valid items----*";
		summ ${SES} if WORK_M`i'==0;
	restore;
	*/
	alpha ${SES} if _mj>0 & NSDE_M`i'==1, item lab std gen(temp);
	egen SES_M`i' = std(temp) if _mj>0 & NSDE_M`i'==1;
	lab var SES_M`i' "M`i':  Std Index of SES (based on educ, occup, HH income, & net wealth)";
	summ SES_M`i' if _mj>0 & NSDE_M`i'==1, d;
	drop temp;
	
	*******Convert SES score to %ile Rank w/i each wave (for all Rs w/valid SES, unweighted data)***;
	xtile SESp_M`i' = SES_M`i' if _mj>0 & NSDE_M`i'==1, nq(100);
	lab var SESp_M`i' "SES %ile Rank Wave M`i' (using unweighted dist)";
	*tabstat SES_M`i', by(SESp_M`i') stats(N min max);
	*tab SESp_M`i', missing;
	summ SESp_M`i' if _mj>0 & NSDE_M`i'==1, d;
};

drop *_orig ORIG;
sort M2ID;
tab _mj;
lab data "MI Datasets (n=5) for NSDE at M1, M2, or M3, n=2915";
save "${DIR}Merge.dta", replace;
desc;

log close;
