# Supplementary material for: Daily exposure to stressors, daily perceived severity of stress, and mortality risk among US adults
Source: PLoS One. 2024 May 15;19(5):e0303266. doi: 10.1371/journal.pone.0303266 (PMC11095670; doi:10.1371/journal.pone.0303266)
Supplement: S1 File — (ZIP) [file pone.0303266.s006.zip › S6_file/Mort2021.do]

#delimit ;
set more on;	 
version 16.1;
capture log close;
global ROOT "C:\Users\dglei\";
global DATA "${ROOT}Box\MIDUS\";
global DIR "${DATA}Papers\Mortality\Stress\";

*log using "stata.smcl", replace;
log using "${DIR}Do-Files\Mort2021.log", replace;
**********************************************
*  Program:     ${DIR}Do-Files\Mort2021.do
*  Programmer:  Dana A. Glei
*  Task:   Model MIDUS mortality among NSDE sample from M1 to 12/31/2021 using MI datasets
*		  with time-varying covariates 
*  Input Data:  ${DIR}Merge.dta
*  Output Data:  ${DIR}Mort2021.dta
*               
*  Notes:   Unique Key = M2ID
*
*  Date created: 8/7/2023
*  Date updated: 3/28/2024
*  Related Programs: ${DIR}Do-Files\Merge.do
*************************************************;

********Program Library*******;
global PROGLIB "${ROOT}Documents\Stata\Programs\";

program drop _all; 

******Get Programs from Program Library*****;
do "${PROGLIB}DUMMY.do";

global DEMOG "male black otherace marprtP1";
global CHRONIC "CANCER HEART STROKE CurrDM LungYr";

********************************
*   Use MI Datasets for NSDE samples (created by Merge.do)
*********************************;
use "${DIR}Merge.dta", clear;
tab _mj SAMPLMAJ;

***Merge on ICD codes****;
merge m:1 M2ID using "${DATA}Mortality\Core\COREmortality.dta", keepusing(M2ID ICD*);
keep if _merge==3;
drop _merge;
		
*****Do NOT have a M2FAMNUM for M2 MKE sample or R1 (assume only 1 per fam & assign random #)****;
summ M2FAMNUM;
gen FLAG_FAMNUM = (M2FAMNUM>=.);
tab FLAG_FAMNUM SAMPLMAJ, missing;
sort M2FAMNUM M2ID;
egen cnt = group(M2ID) if missing(M2FAMNUM);
summ cnt if missing(M2FAMNUM);
gen FAMNUM = M2FAMNUM;
replace FAMNUM = 120964 + cnt if FLAG_FAMNUM==1;
bysort FLAG_FAMNUM:  summ M2FAMNUM FAMNUM;
drop cnt;
/*
preserve;
keep if _mj==1;
sort M2ID FAMNUM;
list SAMPLMAJ M2ID cnt M2FAMNUM FAMNUM in 1/25;
restore;
*/
******************************************************************
*    [For S2 Text of SM] M2ID=18721:  Participated in M3 NSDE in Feb 2018, but died in Feb 2014?!? 
*		-> This R appears to have valid data for NSDE 3 (I am not aware that there were proxy Rs for NSDE)
*		-> We assume it was a bad NDI match (recode this R as alive but
*			censor at NSDE 3 because we do not know how long s/he survived after that)
*******************************************************************;
list M2ID ym_M* NSDEym_M* DIED2021 d_ym CODgrp 
	if _mj==0 & M2ID==18721, compress;
*---Recode M2ID=18721 as alive (up to NSDE 3 but censored thereafter)---*;
replace DIED2021 = 0 if M2ID==18721;
replace d_ym = . if M2ID==18721;
*---Recode NSDE_M3 = . for this R (so they are censored after NSDE 3)---*;
replace NSDE_M3 = . if M2ID==18721;
list M2ID DIED2021 NSDE_M3 NSDEym_M3 d_ym if _mj==0 & M2ID==18721, compress;

************************************************************************
* [For Data section] participants in NSDE:  
*		N=1499 Rs at M1
*		N=2022 Rs at M2 (793 from M1 & 1229 new Rs including 180 from MKE)
*		N=1235 Rs at M3 (1048 from M1/M2 & 187 new Rs)
* 		N=2,915 Rs participated in at least one NSDE (total 4,756 obs)
*		N=412 Rs completed all 3 waves of NSDE
********************************************************************************************;
tab1 NSDE_M* if _mj==1, missing;
*---Among the N=2022 who completed NSDE at M2, N=1229 were new Rs (180 from MKE)---*;
tab NSDE_M1 SAMPLMAJ if _mj==1 & NSDE_M2==1, missing; 
*---Among the N=1235 who completed NSDE at M3, N=187 were new Rs---*;
tab NSDE_M2 NSDE_M1 if _mj==1 & NSDE_M3==1, missing; 
*---N=2,915 Rs participated in at least one NSDE---*;
tab1 NSDE_M* if _mj==1 & (NSDE_M1==1 | NSDE_M2==1 | NSDE_M3==1), missing;
*---N=412 completed all 3 waves of NSDE---*;
tab NSDE_M3 NSDE_M2 if _mj==1 & NSDE_M1==1, missing;
*restore;

*****Infer Month of Birth based on reported age at M1****;
*---Year of Interview - Cohort = Age R would be at the end of the year of interview---*;
gen yrs_cohM1 = year(dofm(ym_M1))-cohort;
*---yrs_cohM1 - age_M1:  0 if interviewed after birthday, 1 if interviewed before bday---*;
gen check = yrs_cohM1-age_M1;
*list cohort ym_M1 age_M1 yrs_cohM1 check if _mj==1 in 1/20;
*----If Interviewed < birthday-->Code birth month to midway b/w Mo of Interview & Dec-----*;
gen birth_mo = month(dofm(ym_M1))+int((12-month(dofm(ym_M1)))/2)  if check==1;
list birth_mo cohort ym_M1 age_M1 yrs_cohM1 check in 1/50 if _mj==1 & check==1;
*----If Interviewed > birthday-->Code birth month to midway b/w Jan & Mo of Interview-----*;
replace birth_mo = month(dofm(ym_M1))-int(month(dofm(ym_M1))/2) if check==0;
list birth_mo cohort ym_M1 age_M1 yrs_cohM1 check in 1/100 if _mj==1 & check==0;
*bysort check:  tab mophone_M1 birth_mo, missing;

*****If not interviewed at M1, infer Month of Birth based on reported at M2****;
gen FLAG = 1 if missing(birth_mo);
*tab FLAG, missing;
*tab PHONE_M1 PHONE_M2 if FLAG==1, missing;
*---Year of Interview - Cohort = Age R would be at the end of the year of interview---*;
gen yrs_cohM2 = year(dofm(ym_M2))-cohort;
*---yrs_cohM2 - age_M2:  0 if interviewed after birthday, 1 if interviewed before bday---*;
gen checkM2 = yrs_cohM2-age_M2;
*list cohort ym_M2 age_M2 yrs_cohM2 checkM2 if _mj==1 in 1/20;
*----If Interviewed < birthday-->Code birth month to midway b/w Mo of Interview & Dec-----*;
replace birth_mo = month(dofm(ym_M2))+int((12-month(dofm(ym_M2)))/2) 
	if FLAG==1 & checkM2==1;
list birth_mo cohort ym_M2 age_M2 yrs_cohM2 checkM2 in 1/6000
	if _mj==1 & FLAG==1 & checkM2==1;
*----If Interviewed > birthday-->Code birth month to midway b/w Jan & Mo of Interview-----*;
replace birth_mo = month(dofm(ym_M2))-int(month(dofm(ym_M2))/2)
	if FLAG==1 & checkM2==0;
list birth_mo cohort ym_M2 age_M2 yrs_cohM2 checkM2 in 1/500 
	if _mj==1 & FLAG==1 & checkM2==0;
*bysort checkM2:  tab mophone_M2 birth_mo if FLAG==1, missing;

gen birth_ym = ym(cohort, birth_mo);
lab var birth_ym "Yr/Mo of birth (where month of birth is imputed)";
format birth_ym %tm;
*list cohort birth_mo birth_ym if _mj==1 in 1/100;
*---Make sure that cohort matches year(dofm(birth_ym))---*;
list birth_ym cohort ym_M2 age_M2 yrs_cohM2 check if _mj==1 & abs(cohort-year(dofm(birth_ym)))>0;
*---No missing data for birth_ym---;
list _mj birth_ym cohort ym_M* age_M* if missing(birth_ym);
*tab birth_ym if _mj>0, missing;
drop check* FLAG;

****Any Decedents missing Date of Death? NO*****;
list _mi _mj DIED2021 ym_M1 d_ym age_M1 if DIED2021==1 & d_ym>=., compress;
/*
****Corr b/w Nstress at M1 vs. M2 is 0.51, Corr b/w StressSev at M1 vs. M2 is 0.49****;
pwcorr Nstress_M1 Nstress_M2 StressSev_M1 StressSev_M2
	if _mj>0 & NSDE_M1==1 & NSDE_M2==1, star(0.5);
****Corr b/w Nstress at M2 vs. M3 is 0.50, Corr b/w StressSev at M3 vs. M3 is 0.51****;
pwcorr Nstress_M2 Nstress_M3 StressSev_M2 StressSev_M3
	if _mj>0 & NSDE_M2==1 & NSDE_M3==1, star(0.5);
****Corr b/w Nstress at M1 vs. M3 is 0.51, Corr b/w StressSev at M1 vs. M3 is 0.49****;
pwcorr Nstress_M1 Nstress_M3 StressSev_M1 StressSev_M3
	if _mj>0 & NSDE_M1==1 & NSDE_M3==1, star(0.5);
*/
*==============================================================
*    Reshape into 1 Rec for each Survey Interval with TVC for selected covariates
*==============================================================;
drop mophone_M* yrphone_M* marstat_M* WORKstat_M* WORKSPstat_M*
	ihs_INC_M* ihs_INCw_R_M* ihs_INCw_S_M* ihs_WLTH_M* SES_M* SAH_M*; 
 	
sort _mi _mj;
summ male cohort;
list _mi _mj SESp_M* Nstress_M* StressSev_M* if _mj==1 in 1/10, nolab compress;
reshape long PHONE SAQ ym NSDE NSDEym age marprtP1 
	educ WORK OCCP_cat educsp WORKSP OCCSP_cat INC WLTH SESp
	CurrDM LungYr STROKE HEART CANCER mobidx8
	stress_days Nstress Sev_days StressSev, 
	i(_mi _mj) j(WAVE) string;
list _mi _mj WAVE M2ID SESp Nstress StressSev if _mj==1 in 1/25, nolab;
*tab WAVE, missing;
replace WAVE = substr(WAVE,2,2);
encode WAVE, gen(wave);
tab wave WAVE, missing;
summ male cohort if WAVE=="M1";
save temp.dta, replace;

use temp.dta, clear;

*****int_start=yr/mo of NSDE*****;
gen int_start = NSDEym;
format int_start %tm;
list _mi _mj WAVE PHONE ym NSDE NSDEym int_start if _mj==1 in 1/50;

*******If did not participate in NSDE, recode int_start=date NSDE fieldwork ended for that wave****;
****Fieldwork for M2 NSDE started in 7/2004 & ended 4/2009****;
*tab NSDEym if _mj==1 & WAVE=="M2" & NSDE==1, missing;
tab NSDEym if WAVE=="M2" & NSDE!=1, missing;
replace int_start = ym(2009,4) if WAVE=="M2" & NSDE!=1;
****Fieldwork for M3 started in 3/2017 & ended 9/2019****;
*tab NSDEym if _mj==1 & WAVE=="M3" & NSDE==1, missing;
tab NSDEym if WAVE=="M3" & NSDE!=1, missing;
replace int_start = ym(2019,9) if WAVE=="M3" & NSDE!=1;
list _mi _mj WAVE PHONE NSDE DIED2021 d_ym NSDEym int_start if _mj==1 in 1/50;
*-----Lots missing(int_start) b/c did not participate at NSDE at a particular wave---*;
tab WAVE NSDE if missing(int_start), missing;
*-----1 R missing(int_start) b/c NSDEym at M1 is missing: Recode int_start to ym (main phone interview)----*;
*list M2ID _mj WAVE PHONE ym NSDE NSDEym DIED2021 d_ym int_start
	if missing(int_start) & NSDE==1 & WAVE=="M1";
*-----A few are missing(int_start) because NSDEym at M3 is missing: Recode int_start to ym----*;
*list M2ID _mj WAVE PHONE ym NSDE NSDEym DIED2021 d_ym int_start
	if missing(int_start) & NSDE==1 & WAVE=="M3";
replace int_start = ym if missing(int_start) & NSDE==1;
tab WAVE NSDE if missing(int_start), missing;

*****Code Yr/Mo at end of survey interval (or 12/2021 for interval starting at M3)****;
sort M2ID _mj WAVE;
gen int_end = int_start[_n+1] if WAVE=="M1" | WAVE=="M2"; 
replace int_end = ym(2021,12) if WAVE=="M3";
lab var int_end "Yr/Mo at end of survey interval (max: 12/2021)";
format int_end %tm;
list _mi _mj WAVE DIED2021 d_ym int_start int_end if _mj==1 in 1/30;
*----M1 or M2:  Any cases where int_end!=int_start[_n+1]? NO -----*;
list _mi _mj WAVE DIED2021 d_ym int_start int_end
	if wave<3 & int_start<. & int_end!=int_start[_n+1];
*----Check: int_end should be <=10/2005 for M1, <=1/2017 for M2, 12/2021 for M3----*;
bysort WAVE:  tab int_end, missing;

*****Length of Followup During each Survey Interval*****;
gen PY = (int_end-int_start)/12;
lab var PY "Person Yrs of followup during survey interval";
sort M2ID _mj WAVE;
list M2ID WAVE DIED2021 PY int_start int_end in 1/50 if _mj==1;
list M2ID WAVE DIED2021 PY int_start int_end in 1/200 if _mj==1 & DIED2021==1;
bysort WAVE:  summ PY, d;
*---For M1, followup 7.8-13 years for most---*;
*list M2ID WAVE DIED2021 PY int_start int_end  if WAVE=="M1" & PY<7.8;
*tab1 PY int_start int_end if _mj==1 & WAVE=="M1" & PY>13 & PY<.;
*---For M2, followup 5-15 years for most---*;
*tab1 PY int_start int_end  if WAVE=="M2" & PY<5;
*tab1 PY int_start int_end if _mj==1 & WAVE=="M2" & PY>15 & PY<.;
*---For M3, followup 2.25-8.5 years for most---*;
*tab1 PY int_start int_end  if _mj==1 & WAVE=="M3" & PY<2.5;

*****If died after this survey interval, Code as Alive****;
sort _mi _mj WAVE;
list _mi _mj WAVE DIED2021 d_ym int_start int_end
	if DIED2021==1 & d_ym>int_end in 1/200, compress;
replace DIED2021 = 0 if DIED2021==1 & d_ym>int_end;

*****Drop obs for R who died in a previous survey interval****;
tab DIED2021 WAVE if DIED2021==1 & _mj==1;
list M2ID _mj WAVE DIED2021 int_start int_end d_ym 
	if DIED2021==1 & d_ym<=int_start & _mj==1 in 1/500 , compress;
drop if DIED2021==1 & d_ym<=int_start;
tab DIED2021 WAVE if DIED2021==1 & _mj==1;
list M2ID _mj WAVE ym NSDE NSDEym DIED2021 d_ym int_start int_end
	if M2ID==18721, compress;

****May sure no one died more than once*****;
bysort _mj _mi DIED2021:  egen cnt = seq();
bysort _mj:  tab cnt DIED2021, missing;
list M2ID WAVE DIED2021 d_ym int_start int_end if cnt>1 & DIED2021==1;
drop cnt;

*****Restrict analysis to obs in which R participated in NSDE******;
tab NSDE WAVE if _mj==1, missing;
keep if NSDE==1;

********************************************************************************************
*	[For Data Section]  4756 observations (N=1499 at M1, N=2022 at M2, N=1235 at M3)
********************************************************************************************;
tab WAVE _mj;

********************************************************************************************
*	[For S1 Text of SM] Among NSDE participants, vast majority also completed the main SAQ 
*		(99.9% at M1, 96.4% at M2, 96.7% at M3)
********************************************************************************************;
tab SAQ WAVE if _mj==1, col missing;

sort _mj _mi WAVE;
/*
preserve;
keep if _mj==1;
list _mi WAVE SAQ NSDE NSDEym int_start int_end DIED2021 d_ym in 1/20;
restore;
*/
******Yr/Mo at Death/Censorship by 12/31/2021****;
gen t_ym = int_end if DIED2021==0;
replace t_ym = d_ym if DIED2021==1;
lab var t_ym "Yr/Mo at death/censorship (12/31/2021)";
format t_ym %tm;
sort M2ID _mj wave;
list M2ID wave DIED2021 ym int_end d_ym t_ym if _mj==1 in 1/150;
bysort wave:  tab t_ym d_ym if d_ym>=., missing;
*---If DIED, t_ym should equal d_ym: OK---*;
list wave DIED2021 int_start int_end d_ym t_ym if DIED2021==1 & t_ym!=d_ym;

****None died <= NSDE***;
list M2ID _mj WAVE DIED2021 int_start d_ym int_end SAQ if DIED2021==1 & d_ym==int_start, compress;
****None censored in the same month as NSDE interview***;
list M2ID _mj WAVE DIED2021 birth_ym int_start int_end d_ym t_ym if t_ym<=int_start, compress;

****************************************************
*	All-Cause mortality by 12/31/2021
*     	Set Clock=Age (at NSDE) w/varying entry times 
*****************************************************;
sort _mi _mj;
****Create Unique ID for _mi+_mj combo*****;
gen ID = real(string(_mi)+"0"+string(_mj));
summ ID _mi _mj;
*list _mi _mj ID in 1/10;

sort _mi _mj wave;
*list ID wave DIED2021 int_start int_end d_ym age t_ym if _mj==1 in 1/30, compress;
stset t_ym, failure(DIED2021) id(ID) origin(time birth_ym) enter(time int_start) scale(12);
list ID wave age _t0 _t _d DIED2021 birth_ym int_start t_ym if _mj==1 & _d==0 in 1/50, compress;
list ID wave age _t0 _t _d DIED2021 birth_ym int_start d_ym t_ym if _mj==1 & _d==1 in 1/500, compress;
/*
**************************************************************************************
*  _t0 doesn't match age exactly because we only guessed at R's month of Birth
**************************************************************************************;
*-----Diff b/w _t0 and age is more than 1 year----*;
list M2ID wave age _t0 _t birth_ym int_start t_ym
	if _mj==1 & abs(_t0-age)>1 in 1/500, compress;
list M2ID wave age _t0 _t birth_ym int_start t_ym if _mj==1 & (M2ID==10100 | M2ID==10119);
*/
summ _t0 _t _d if _mj==1;
*bysort _mj:  stdescribe;

****End of Observation for each R*****;
bysort M2ID:  egen end_Obs = max(int_end);
replace end_Obs = ym(2021,12) if DIED2021==1;
lab var end_Obs "End of observation for each R (12/2021 if died, end last survey interval if alive)";
format end_Obs %tm;
list M2ID WAVE int_end _t0 _t _d t_ym end_Obs if _mj==1 in 1/100;
bysort DIED2021:  tab end_Obs, missing;
*---Died after M3----*;
sort M2ID _mj WAVE;
list M2ID WAVE int_end _t0 _t _d d_ym t_ym end_Obs if _mj==1 & (M2ID==10061 | M2ID==10137);

****Value of _t at end of followup for each R****;
gen t_END = (end_Obs-birth_ym)/12;
summ DIED2021 t_END if _mj>0;
list M2ID WAVE _t0 _t _d birth_ym t_ym end_Obs t_END if _mj==1 in 1/100;
*----If alive but did not complete NSDE at M3, Censored at M3-----*;
list M2ID WAVE NSDE int_end _t0 _t _d birth_ym t_ym end_Obs t_END
	if _mj==1 & (M2ID==10005 | M2ID==10015);

*---Identify last survey interval for each R---*;
sort _mj M2ID WAVE;
by _mj:  gen LAST = (M2ID[_n]!=M2ID[_n+1]);
list _mj M2ID WAVE LAST if _mj==1 & M2ID<=10010;

save temp1.dta, replace;

use temp1.dta, clear;

*****Rescale SES to range from 0 (1st %ile) to 1 (100th %ile)*********;
gen SESpr = (SESp-1)/99;
lab var SESpr "SES %ile Rank (0=1st %ile to 1=100th %ile)";
summ SESp SESpr;
pwcorr SESp SESpr;

********************************************************************************
*   Standardize Continuous Measures (based on pooled distribution)
********************************************************************************;
foreach X in Nstress StressSev mobidx8 {;
		*qui:  summ `X', d;
		*egen `X'_s_M`i' = (`X'_M`i'-r(mean))/r(sd);
		egen `X'_s = std(`X') if _mj>0;
		summ `X' `X'_s if _mj>0;
};

****Age at NSDE is older than Age at Phone Interview****;
summ _t0 age;
gen ageNSDE = int(_t0);
lab var ageNSDE "Age at the beginning of the NSDE";

********************************************************************
*  Categorical Measure of Exposure to Daily Stressors
********************************************************************;
****5 categories (0, <0.25, 0.25-0.49, 0.5-0.99, 1+):  12%, 15%, 26%, 31%, 17%, respectively****;
recode Nstress 0.01/0.24=1 0.25/0.49=2 0.5/0.99=3 1/max=4, gen(Nstress_c);
lab var Nstress_c "Mean # of daily stressors (5 categories)";
lab def Nstress_c	
	0 "None"
	1 "<0.25"
	2 "0.25-0.49"
	3 "0.5-0.99"
	4 "1+";
lab val Nstress_c Nstress_c;
tabstat Nstress, by(Nstress_c) stats(N min max);
tab Nstress_c if _mj>0;

****3 categories (0, <0.5, 0.5+): 12%, 41%, 48%****;
recode Nstress 0.01/0.49=1 0.5/max=2, gen(Nstress_c3);
lab var Nstress_c3 "Mean # of daily stressors (3 categories)";
lab def Nstress_c3	
	0 "None"
	1 "<0.5"
	2 "0.5+";
lab val Nstress_c3 Nstress_c3;
tabstat Nstress, by(Nstress_c3) stats(N min max);
tab Nstress_c3 if _mj>0;

*****Collapse Exposure <0.5 vs. 0.5+ [median split]****;
gen HIstress = (Nstress>=0.4) if Nstress<.;
lab var HIstress "Median split for Mean Daily stressors (0.4+)"; 
tabstat Nstress, by(HIstress) stats(N min max);
tab HIstress if _mj>0, missing;

********************************************************************
*  Categorical Measure of Perceived Severity of Daily Stress
********************************************************************;
****5 categories (0, <0.5, 0.5-0.99, 1-1.99, 2+):  15%, 22%, 23%, 27%, 13%, respectively****;
recode StressSev 0.01/0.49=1 0.5/0.999=2 1/1.99=3 2/max=4, gen(Sev_c);
lab var Sev_c "Perceived severity of daily stress (5 categories)";
lab def Sev_c	
	0 "None"
	1 "<0.5"
	2 "0.5-0.99"
	3 "1-1.99"
	4 "2+";
lab val Sev_c Sev_c;
tabstat StressSev, by(Sev_c) stats(N min max);
tab Sev_c if _mj>0;

****Severity in 3 categories (0, <1, 1+): 15%, 46%, 40%****;
recode Sev_c 2=1 3/4=2, gen(Sev_c3);
lab var Sev_c3 "Perceived severity of daily stress (3 categories)";
lab def Sev_c3	
	0 "0"
	1 "<1"
	2 "1+";
lab val Sev_c3 Sev_c3;
tabstat StressSev, by(Sev_c3) stats(N min max);
tab Sev_c3 if _mj>0;

*****Collapse Perceived Severity <0.7 vs. 0.7+ [median split]****;
gen HIsev = (StressSev>=0.7) if StressSev<.;
lab var HIsev "Median split for severity of daily stress (0.7+)"; 
tabstat StressSev, by(HIsev) stats(N min max);
tab HIsev if _mj>0, missing;

*tab Sev_c Nstress_c  if _mj>0, col;
*tab HIsev HIstress if _mj>0, col;

****Quadratic Terms for Stress****;
gen Nstress2 = Nstress_s^2;
gen StressSev2 = StressSev_s^2;
*list Nstress_s Nstress2 StressSev_s StressSev2 if _mj==1 in 1/4800;

tab _mj WAVE;
lab data "Mortality file with TVC (1 rec per survey interval until death or 12/31/2021), 5 MI datasets";
save "${DIR}Mort2021.dta", replace;

*========================================================
*     Age-Specific Mortality Models w/TVCs but no control for Period 
*		(i.e., 1 Rec per R per survey interval)
*========================================================;
use "${DIR}Mort2021.dta", clear;
tab WAVE _mj;

preserve;
*keep if _mj>0;
keep if _mj==1;

*----[For Results] NSDE:  Rs were aged 21-76 at M1, 35-86 at M2, and aged 47-95 at M3---*;
tabstat age ageNSDE, by(WAVE) stats(N min max);
*----But, the vast majority (99.8%) of Rs were aged 26-75 at NSDE1 (N=1 aged 21 & N=2 aged 76)---*;
tab ageNSDE if _mj==1 & WAVE=="M1";
*----But, the vast majority (99.5%) of Rs were aged 36-85 at NSDE2 (N=8 aged 35 & N=2 aged 86)---*;
tab ageNSDE if  _mj==1 & WAVE=="M2";
*----And most (99.3%) were aged 48-93 at NSDE3 (N=6 aged 47 & N=3 aged 94-95)---*;
tab ageNSDE if  _mj==1 & WAVE=="M3";

*----Mean age at end of followup (death/censorship): 68.8 years-----*;
sort _mi WAVE;
by _mi:  egen last = max(_t);
*list _mi WAVE t_ym _t last in 1/50;
summ _t if abs(_t-last)<0.1, d;

*----[For Measures, Mortality] N=566 deaths (128 < M2, 362 b/w M2 & M3, 76 > M3)---*;
*tab _d _mj, missing;
tab _d WAVE;

*---[For Results] First death was at age 30.9, last death at age 97.1, mean=76.0, median=77.3---*;
summ _t if _d==1, d;
*---Only 2 (<0.5%) deaths before age 40, <6% before age 55, 41% at 80+, 9.5% at 90+ ---*;
tab _t if _d==1;
restore;

*************************************************************************************
*  [For Text S5 of SM] Among the Analysis Sample (4,756 obs for 2,915 Rs),
*		vars with the most missing data:
*			Income (30%, but missing was only 9% @M1 vs. 40% @M2 & 40% @M3), 
*			Wealth (17%, but missing was only 8% @M1 vs. 21% @M2 & 22% @M3), 
*			OCCSP_cat (7%, but missing was only 3% @M1 vs. 6% @M2 & 15% @M3
*				(at M3 they skipped that Q for many Rs who were not longer working)
*	--> All other vars are missing for <5% of observations
*************************************************************************************;
****All observations****;
preserve;
keep if _mj==0;
misschk DIED2021 EXTRINS male RACEbest age marprtP1 educ OCCP_cat INC WLTH
	Nstress StressSev CurrDM LungYr STROKE HEART CANCER mobidx8;
*----Among Rs who were married/partnered---*;
keep if marprtP1==1; 
misschk educsp OCCSP_cat;
*----OCCSP_cat is not missing for some S/P that are not currently employed----*;
*tab OCCSP_cat WORKSP, missing;
restore;

****Among N=1499 Rs in NSDE @M1*****;
preserve;
keep if _mj==0 & WAVE=="M1" & NSDE==1;
misschk age marprtP1 educ OCCP_cat INC WLTH
	Nstress StressSev CurrDM LungYr STROKE HEART CANCER mobidx8;
*----Among Rs who were married/partnered---*;
keep if marprtP1==1; 
misschk educsp OCCSP_cat;
*----OCCSP_cat is not missing for some S/P that are not currently employed----*;
*tab OCCSP_cat WORKSP, missing;
restore;

****Among N=2022 Rs in NSDE @M2*****;
preserve;
keep if _mj==0 & WAVE=="M2" & NSDE==1;
misschk age marprtP1 educ OCCP_cat INC WLTH
	Nstress StressSev CurrDM LungYr STROKE HEART CANCER mobidx8;
*----Among Rs who were married/partnered---*;
keep if marprtP1==1; 
misschk educsp OCCSP_cat;
*----OCCSP_cat is not missing for some S/P that are not currently employed----*;
*tab OCCSP_cat WORKSP, missing;
restore;

****Among N=1235 Rs in NSDE @M3*****;
preserve;
keep if _mj==0 & WAVE=="M3" & NSDE==1;
misschk age marprtP1 educ OCCP_cat INC WLTH
	Nstress StressSev CurrDM LungYr STROKE HEART CANCER mobidx8;
*----Among Rs who were married/partnered---*;
keep if marprtP1==1; 
misschk educsp OCCSP_cat;
*----OCCSP_cat is not missing for some S/P that are not currently employed----*;
*tab OCCSP_cat WORKSP, missing;
restore;

*************************************************************************************
*  [Table 1] Descriptive stats for covariates by Survey Wave
*************************************************************************************;
tab WAVE _mj if _mj>0;
****There should not be any missing data for MI-imputed datasets: OK****;
*summ _d _t0 _t FAMNUM ageNSDE male white black otherace marprtP1 SESpr 
	CANCER HEART STROKE CurrDM LungYr mobidx8 Nstress StressSev if _mj>0;

*----Categorical (show N & %)----*;
foreach X in male white black otherace marprtP1 CANCER HEART STROKE CurrDM LungYr {;
	forvalues i=1/3 {;
		preserve; 
		keep if _mj>0 & WAVE=="M`i'";
		gen cons = 1;
		*tab `X';
		collapse (count) N=cons (percent) pct=cons, by(`X');
		****Divide by 5 (b/c 5 MI datasets)****;
		replace N = round(N/5,1);
		replace pct = round(pct,0.1);
		display "****WAVE=M`i':  No. & % `X'*****";
		list `X' N pct if `X'==1;
		restore;
	};
};

*----Continuous vars (show mean & SD)----*;
preserve; 
keep if _mj>0;
tabstat ageNSDE SESpr mobidx8 Nstress StressSev, 
	stats(min max) col(stat) long;
tabstat ageNSDE SESpr mobidx8 Nstress StressSev, 
	by(WAVE) stats(mean sd) col(stat) long total;
restore;

****[For Results] Exposure:  12% reported no stressors, <2% reported 2-5 stressors on average****;
tab Nstress if _mj>0;
****[For Results] Perceived Severity: 15% scored 0, 13% scored 2-14****;
tab StressSev if _mj>0;

********************************************************
*   SES is positively (albeit weakly) correlated with Nstress (r=0.16*) & StressSev (r=0.10*)
*********************************************************;
pwcorr SESpr Nstress_s StressSev_s if _mj>0, star(0.05);

********************************************************************************
*   [For Discussion] Up to 15-year lag between measurement of stress and timing of death
********************************************************************************;
gen lag = _t - _t0;
bysort _d:  summ lag;
list _mi WAVE _t0 _t _d lag NSDEym int_start int_end if lag>14 & _d==1 & _mj==1;

***************************************************************
*  [For Discussion] Only 62% of sampled Rs completed all 8 days of NSDE 
*		(49% at NSDE1, 66% at NSDE2, 72% at NSDE3)
*	-> Inverse corr (r = -0.15) b/w stress measures and # of observed days
*	-> For example, the mean daily # of stressors was 0.5 among Rs observed for 8 days, 
*		whereas it was 0.8 for those observed for 4 or fewer days. 
**************************************************************;
tab stress_days WAVE if _mj>0, col;
*---Some Rs (esp. at M3) with 0 stress_day but we imputed Nstress----*;
*list WAVE stress_day Nstress M_Nstress_M3 if _mj==1 & WAVE=="M3" & stress_day==0;

tab Sev_days WAVE if _mj>0, col;

pwcorr Nstress stress_days StressSev Sev_days if _mj>0, sig;

*****Collapse # days reported stressors into <=4, 5-6, 7, 8****;
recode stress_days 0/4=1 5/6=2 7=3 8=4, gen(numdays);
lab def numdays	
	1 "<= 4 days"
	2 "5-6 days"
	3 "7 days"
	4 "8 days";
lab val numdays numdays;
tabstat stress_days, by(numdays) stats(min max);
tab numdays WAVE if _mj==1, col;

****# of Stressors and Perceived Severity is higher for those with fewer observed days***;
tabstat Nstress StressSev if _mj>0, by(numdays) stats(mean);
/*
*****Collapse # days reported stressors into <=5, 6-7, 8****;
recode stress_days 0/5=1 6/7=2 8=3, gen(numdays);
lab def numdays	
	1 "<= 5 days"
	2 "6-7 days"
	3 "8 days";
lab val numdays numdays;
tabstat stress_days, by(numdays) stats(min max);
tab numdays WAVE if _mj==1, col;

****# of Stressors and Perceived Severity is higher for those with fewer observed days***;
tabstat Nstress StressSev if _mj>0, by(numdays) stats(mean);

****************************************************************************************
*  Rs who completed more days of the NSDE report fewer stressors and less severity
****************************************************************************************;
reg Nstress ageNSDE male black otherace marprtP1 SESpr stress_days;
reg Nstress ageNSDE male black otherace marprtP1 SESpr i.numdays;
	
reg StressSev ageNSDE male black otherace marprtP1 SESpr Sev_days;
reg StressSev ageNSDE male black otherace marprtP1 SESpr i.numdays;

*********************************************************************
*  Is the # of observed days in NSDE associated with mortality? 
***********************************************************************;
*----No diff b/w <= 5 vs. 6-7 days, but full 8 days marginally significant (lower mortality)---*;
xi:  mim, storebv:  stcox ${DEMOG} i.numdays Nstress_s, 
	vce(cluster FAMNUM) tvc(black otherace marprtP1 Nstress_s) texp(_t-50);
*---If we restrict it to a dummy for the full 8 days, we find that Rs with full data had lower mortality---*;
xi: mim, storebv:  stcox ${DEMOG} 3.numdays Nstress_s, 
	vce(cluster FAMNUM) tvc(black otherace marprtP1 Nstress_s) texp(_t-50)
*/
/*
****************************************************************
*   Inverse relationship between age and stress exposure/severity
*****************************************************************;
tabstat ageNSDE, by(Nstress_c) stats(mean min p50 max);
tabstat ageNSDE, by(Sev_c) stats(mean min p50 max);

*************************************************************************
*  Bivariate Association b/w Exposure to Daily Stressors and % Died
*	-> % died is highest for those with no stress (20%) and lowest for those with 
*		an average of 1+ stressors per day (8%)!  [b/c stress is inversely associated with age!]
*	-> But main diff appear to be between 0, <0.5, & 0.5+
************************************************************************;
tab _d Nstress_c if _mj>0, col;
*xi:  mim, storebv:  stcox i.Nstress_c, vce(cluster FAMNUM);

tab _d Nstress_c3 if _mj>0, col;
*xi:  mim, storebv:  stcox i.Nstress_c3, vce(cluster FAMNUM);

tab _d Sev_c if _mj>0, col;
*xi:  mim, storebv:  stcox i.Sev_c, vce(cluster FAMNUM);

tab _d Sev_c4 if _mj>0, col;
*xi:  mim, storebv:  stcox i.Sev_c4, vce(cluster FAMNUM);
*/
*=======================================================
*    All-cause mortality 
*=======================================================;
/*
*********************************************************************
*   Test for non-PH (i.e., does the effect vary by age?
*		(Note: interactions with age-50 for non-PH, so main effect represents effect at age 50)
*	-> non-PH (associations decline with age) for race, marprtP1, Nstress_s, StressSev_s, SESpr, CurrDM
*********************************************************************;
****Evidence of non-PH for race & marprtP1***;
xi:  mim, storebv: stcox ${DEMOG}, vce(cluster FAMNUM) tvc(${DEMOG}) texp(_t-50) nohr;
xi:  mim, storebv: stcox ${DEMOG}, vce(cluster FAMNUM) tvc(black otherace marprtP1) texp(_t-50) nohr;
test [t]black [t]otherace;

****Evidence of non-PH for Nstress_s****;
xi:  mim, storebv:  stcox ${DEMOG} Nstress_s, 
	vce(cluster FAMNUM) tvc(black otherace marprtP1 Nstress_s) texp(_t-50) nohr;
estimate store Nstress1;

****Evidence of non-PH for StressSev_s****;	 
xi:  mim, storebv:  stcox ${DEMOG} StressSev_s, 
	vce(cluster FAMNUM) tvc(black otherace marprtP1 StressSev_s) texp(_t-50) nohr;
estimate store Sev1;
	
*****Other confounders for Daily Stress & Mortality (non-PH for SES & CurrDM)****;
xi:  mim, storebv:  stcox ${DEMOG} Nstress_s StressSev_s SESpr, 
	vce(cluster FAMNUM) tvc(black otherace marprtP1 Nstress_s SESpr) texp(_t-50) nohr;
estimate store Sev1;
xi:  mim, storebv:  stcox ${DEMOG} Nstress_s StressSev_s SESpr
	CurrDM LungYr STROKE HEART CANCER, 
	vce(cluster FAMNUM) 
	tvc(black otherace  marprtP1 Nstress_s SESpr CurrDM LungYr STROKE HEART CANCER) 
	texp(_t-50) nohr;
xi:  mim, storebv:  stcox ${DEMOG} Nstress_s StressSev_s SESpr
	CurrDM LungYr STROKE HEART CANCER, 
	vce(cluster FAMNUM) tvc (black otherace marprtP1 Nstress_s SESpr CurrDM) texp(_t-50) nohr;
xi:  mim, storebv:  stcox ${DEMOG} Nstress_s StressSev_s SESpr
	CurrDM LungYr STROKE HEART CANCER mobidx8_s, 
	vce(cluster FAMNUM) tvc(black otherace marprtP1 Nstress_s SESpr CurrDM mobidx8_s)
	texp(_t-50) nohr;

*********************************************************************
*  Best Specification for Exposure to Daily Stressors & Perceived Severity of Daily Stress?
*		1) Exposure to Daily Stressors: linear w/non-PH yields best fit 
*		2) Perceived Severity of Daily Stress: Dummy w/PH yield best fit (but HR is NS)
*				Linear w/ non-PH is 2nd best (& HR is signif at younger ages)
***********************************************************************;
preserve;
****Keep only 1 MI dataset so we can get estimates for BIC***;
keep if _mj==3;

quietly {;
	****Exposure (Linear w/non-PH)****;
	stcox ${DEMOG} Nstress_s, 
		vce(cluster FAMNUM) tvc(black otherace marprtP1 Nstress_s) texp(_t-50);
	estimate store Elin;
	****Exposure (Quadratic w/non-PH, but age x Nstress2 is NS)****;
	stcox ${DEMOG} Nstress_s Nstress2, 
		vce(cluster FAMNUM) tvc(black otherace marprtP1 Nstress_s Nstress2) texp(_t-50) nohr;
	estimate store Equad;
	****Exposure (5 categories, w/non-PH, but age x i.Nstress_c is jointly NS)****;
	stcox ${DEMOG} i.Nstress_c, 
		vce(cluster FAMNUM) tvc(black otherace marprtP1 i.Nstress_c) texp(_t-50) nohr;
	test [tvc]1.Nstress_c [tvc]2.Nstress_c [tvc]3.Nstress_c [tvc]4.Nstress_c;
	estimate store Ecat5;
	****Exposure (3 categories, w/non-PH, but age x i.Nstress_c3 is jointly NS)****;
	stcox ${DEMOG} i.Nstress_c3, 
		vce(cluster FAMNUM) tvc(black otherace marprtP1 i.Nstress_c3) texp(_t-50) nohr;
	test [tvc]1.Nstress_c3 [tvc]2.Nstress_c3;
	estimate store Ecat3;
	***Exposure (Dummy, w/non-PH)****;
	stcox ${DEMOG} HIstress, 
		vce(cluster FAMNUM) tvc(black otherace marprtP1 HIstress) texp(_t-50) nohr;
	estimate store Edich;

	****Exposure (Quadratic, non-PH only for linear term)****;
	stcox ${DEMOG} Nstress_s Nstress2, 
		vce(cluster FAMNUM) tvc(black otherace marprtP1 Nstress_s) texp(_t-50) nohr;
	estimate store Equad_PH;
	****Exposure (5 categories, w/PH)****;
	stcox ${DEMOG} i.Nstress_c, 
		vce(cluster FAMNUM) tvc(black otherace marprtP1) texp(_t-50) nohr;
	estimate store Ecat5_PH;
	****Exposure (3 categories, PH)****;
	stcox ${DEMOG} i.Nstress_c3, 
		vce(cluster FAMNUM) tvc(black otherace marprtP1) texp(_t-50) nohr;
	estimate store Ecat3_PH;
};
estimates table Elin Equad Ecat5 Ecat3 Edich, star b(%3.2f) stats(N bic);
estimates table Elin Equad_PH Ecat5_PH Ecat3_PH Edich, star b(%3.2f) stats(N bic);

quietly {;
	****Severity (Linear w/non-PH)****;	 
	stcox ${DEMOG} StressSev_s, 
		vce(cluster FAMNUM) tvc(black otherace marprtP1 StressSev_s) texp(_t-50) nohr;
	estimate store Slin;
	****Severity (Quadratic w/non-PH, but age x StressSev2 is NS)***;
	stcox ${DEMOG} StressSev_s StressSev2, 
		vce(cluster FAMNUM) tvc(black otherace marprtP1 StressSev_s StressSev2) texp(_t-50) nohr;
	estimate store Squad;
	****Severity (5 categories, w/non-PH, but age x i.Sev_c is jointly NS)****;
	stcox ${DEMOG} i.Sev_c, 
		vce(cluster FAMNUM) tvc(black otherace marprtP1 i.Sev_c) texp(_t-50) nohr;
	test [tvc]1.Sev_c [tvc]2.Sev_c [tvc]3.Sev_c [tvc]4.Sev_c;
	estimate store Scat5;
	***Severity (3 categories, w/non-PH, but age x i.Sev_c3 is jointly NS)****;
	stcox ${DEMOG} i.Sev_c3, 
		vce(cluster FAMNUM) tvc(black otherace marprtP1 i.Sev_c3) texp(_t-50) nohr;
	test [tvc]1.Sev_c3 [tvc]2.Sev_c3;
	estimate store Scat3;
	***Severity (Dummy, w/non-PH, but age x HIsev is NS)****;
	stcox ${DEMOG} HIsev, 
		vce(cluster FAMNUM) tvc(black otherace marprtP1 HIsev) texp(_t-50) nohr;
	estimate store Sdich;

	****Severity (Quadratic, non-PH only for linear term)***;
	stcox ${DEMOG} StressSev_s StressSev2, 
		vce(cluster FAMNUM) tvc(black otherace marprtP1 StressSev_s) texp(_t-50) nohr;
	estimate store Squad_PH;
	****Severity (5 categories, PH)****;
	stcox ${DEMOG} i.Sev_c, 
		vce(cluster FAMNUM) tvc(black otherace marprtP1) texp(_t-50) nohr;
	estimate store Scat5_PH;
	***Severity (3 categories, PH)****;
	stcox ${DEMOG} i.Sev_c3, 
		vce(cluster FAMNUM) tvc(black otherace marprtP1) texp(_t-50) nohr;
	estimate store Scat3_PH;
	***Severity (Dummy, PH)****;
	stcox ${DEMOG} HIsev, 
		vce(cluster FAMNUM) tvc(black otherace marprtP1) texp(_t-50) nohr;
	estimate store Sdich_PH;
};
estimates table Slin Squad Scat5 Scat3 Sdich, star b(%3.2f) stats(N bic);
estimates table Slin Squad_PH Scat5_PH Scat3_PH Sdich_PH, star b(%3.2f) stats(N bic);
restore;
*/
*********************************************************************
*  [Table 2] Exposure to Daily Stressors (treated as linear)
***********************************************************************;
*----Net of demog char: HR=1.21* (1.02-1.43) per SD at age 50----*;
xi:  mim, storebv:  stcox ${DEMOG} Nstress_s, 
	vce(cluster FAMNUM) tvc(black otherace marprtP1 Nstress_s) texp(_t-50);
estimate store Nstress1;
outreg2 using "${DIR}Tables/Table2", replace eform
			ci dec(2) alpha(0.001, 0.01, 0.05) symbol(***, **, *) ctitle("Model 1");
*---At age 65: HR=1.05 NS (0.96-1.17)---*;
*lincom [rh]Nstress_s+15*[t]Nstress_s, eform;
*---At age 70: HR=1.01 NS (0.92-1.11)---*;
lincom [rh]Nstress_s+20*[t]Nstress_s, eform;
*---At age 75: HR=0.97 NS (0.88-1.07)---*;
*lincom [rh]Nstress_s+25*[t]Nstress_s, eform;

*-----Further Adj for SES (HR=1.27** per SD at age 50) ----*;
xi:  mim, storebv:  stcox ${DEMOG} SESpr Nstress_s, 
	vce(cluster FAMNUM) tvc(black otherace marprtP1 SESpr Nstress_s) texp(_t-50);
estimate store Nstress2;
outreg2 using "${DIR}Tables/Table2", eform 
			ci dec(2) alpha(0.001, 0.01, 0.05) symbol(***, **, *) ctitle("Model 2");

*----Further Adj for Chronic Conditions (HR=1.24** per SD)----*;
xi: mim, storebv:  stcox ${DEMOG} SESpr ${CHRONIC} Nstress_s, 
	vce(cluster FAMNUM) tvc(black otherace marprtP1 SESpr CurrDM Nstress_s) texp(_t-50);
estimate store Nstress3;
outreg2 using "${DIR}Tables/Table2", eform 
			ci dec(2) alpha(0.001, 0.01, 0.05) symbol(***, **, *) ctitle("Model 3");

*----Further Adj for physical function (HR=1.20* per SD)----*;
xi: mim, storebv:  stcox ${DEMOG} SESpr ${CHRONIC} mobidx8_s Nstress_s, 
	vce(cluster FAMNUM) tvc(black otherace marprtP1 SESpr CurrDM Nstress_s) texp(_t-50);
estimate store Nstress4;
outreg2 using "${DIR}Tables/Table2", eform excel
			ci dec(2) alpha(0.001, 0.01, 0.05) symbol(***, **, *) ctitle("Model 4");
*---At age 65: HR=1.06 NS (0.96-1.17)---*;
*lincom [rh]Nstress_s+15*[t]Nstress_s, eform;
*---At age 70: HR=1.01 NS (0.92-1.11)---*;
lincom [rh]Nstress_s+20*[t]Nstress_s, eform;

*****[Table 2]****;
estimates table Nstress1 Nstress2 Nstress3 Nstress4, eform star b(%5.4f) stats(N);

*********************************************************************
*  [Table 3] Perceived Severity of Stress (treated as linear)
***********************************************************************;
*----Net of demog char: HR=1.23* (1.04-1.46) per SD at age 50----*;
xi:  mim, storebv:  stcox ${DEMOG} StressSev_s, 
	vce(cluster FAMNUM) tvc(black otherace marprtP1 StressSev_s) texp(_t-50);
estimate store Sev1;
outreg2 using "${DIR}Tables/Table3", replace eform 
			ci dec(2) alpha(0.001, 0.01, 0.05) symbol(***, **, *) ctitle("Model 1");
*---At age 65: HR=1.10+ (1.00-1.22)---*;
*lincom [rh]StressSev_s+15*[t]StressSev_s, eform;
*---At age 70: HR=1.06 NS (0.97-1.17)---*;
lincom [rh]StressSev_s+20*[t]StressSev_s, eform;
*---At age 75: HR=1.02 NS (0.93-1.13)---*;
*lincom [rh]StressSev_s+25*[t]StressSev_s, eform;

*-----Further Adj for SES (HR=1.26*** per SD at age 50)----*;
xi:  mim, storebv:  stcox ${DEMOG} SESpr StressSev_s, 
	vce(cluster FAMNUM) tvc(black otherace marprtP1 SESpr StressSev_s) texp(_t-50);
estimate store Sev2;
outreg2 using "${DIR}Tables/Table3", eform 
			ci dec(2) alpha(0.001, 0.01, 0.05) symbol(***, **, *) ctitle("Model 2");

*----Further Adj for Chronic Conditions (HR=1.21* per SD at age 50)----*;
xi: mim, storebv:  stcox ${DEMOG} SESpr ${CHRONIC} StressSev_s, 
	vce(cluster FAMNUM) tvc(black otherace marprtP1 SESpr CurrDM StressSev_s) texp(_t-50);
estimate store Sev3;
outreg2 using "${DIR}Tables/Table3", eform 
			ci dec(2) alpha(0.001, 0.01, 0.05) symbol(***, **, *) ctitle("Model 3");

*----Further Adj for physical function (HR=1.17+ per SD at age 50)----*;
xi: mim, storebv:  stcox ${DEMOG} SESpr ${CHRONIC} mobidx8_s StressSev_s, 
	vce(cluster FAMNUM) tvc(black otherace marprtP1 SESpr CurrDM StressSev_s) texp(_t-50);
estimate store Sev4;
outreg2 using "${DIR}Tables/Table3", eform excel
			ci dec(2) alpha(0.001, 0.01, 0.05) symbol(***, **, *) ctitle("Model 4");

*****[Table 3]*****;
estimates table Sev1 Sev2 Sev3 Sev4, eform star b(%5.4f) stats(N);

********************************************************
*   [For Results] Nstress & StressSev are highly correlated (r=0.93)
*		-> Those who reported no stressors, also scored 0 on severity
*		-> Virtually everyone (98%) who reported an average of at least one stressor per day 
*			(17% of the sample) also scored 1+ on severity (i.e., 66th percentile)
*********************************************************;
pwcorr Nstress_s StressSev_s;
tab Sev_c Nstress_c  if _mj>0, row col;
*****A score of 1 on StressSev represents the 66th percentile****;
tab StressSev if _mj>0;
/*
*---Any Rs with no stressors but score >0 on severity? NO---*;
tab WAVE if _mj==1 & Nstress_c==0 & Sev_c>0;
list M2ID M_Nstress_M1 Nstress M_StressSev_M1 StressSev
	if WAVE=="M1" & _mj==1 & Nstress_c==0 & Sev_c>0;
list M2ID M_Nstress_M3 Nstress M_StressSev_M3 StressSev
	if WAVE=="M3" & _mj==1 & Nstress_c==0 & Sev_c>0;
*/
/*
*********************************************************************
*   Test categorical versions of Nstress and StressSev
*********************************************************************;
*----Nstress_c, demog-adj: HR=0.93 NS for 1+ vs. none (mortality lowest for 0.1-0.24 stressors)----*;
xi:  mim, storebv:  stcox ${DEMOG} i.Nstress_c, 
	vce(cluster FAMNUM) tvc(black otherace marprtP1) texp(_t-50);
test _INstress_c_2=_INstress_c_3;
test _INstress_c_3=_INstress_c_4;
estimate store Nstr_c1;
estimates table Nstress1 Nstr_c1, eform star b(%3.2f) stats(N);
*---Nstress_c, Adj for confounders (results remain similar)----*;
xi: mim, storebv:  stcox ${DEMOG} SESpr 
	CurrDM LungYr STROKE HEART CANCER	mobidx8_s  i.Nstress_c, 
	vce(cluster FAMNUM) tvc(black otherace marprtP1 SESpr CurrDM) texp(_t-50);

*----Nstress_c3, demog-adj: (NS)----*;
 xi:  mim, storebv:  stcox ${DEMOG} i.Nstress_c3, 
	vce(cluster FAMNUM) tvc(black otherace marprtP1) texp(_t-50);

*----HIstress, demog-adj: HR=1.52* at age 50 but diminishes with age----*;
 xi:  mim, storebv:  stcox ${DEMOG} HIstress, 
	vce(cluster FAMNUM) tvc(black otherace marprtP1 HIstress) texp(_t-50);
*----HIstress, Adj for confounders (HR remains similar)---*;
xi: mim, storebv:  stcox ${DEMOG} SESpr 
	CurrDM LungYr STROKE HEART CANCER	mobidx8_s HIstress, 
	vce(cluster FAMNUM) tvc(black otherace marprtP1 SESpr CurrDM HIstress) texp(_t-50);

*----Sev_c, demog-adj: HR=1.07 NS for 2+ vs. none (mortality appears to be lowest for 0.5-0.99 severity)----*;
xi: mim, storebv:  stcox ${DEMOG} i.Sev_c, 
	vce(cluster FAMNUM) tvc(black otherace marprtP1) texp(_t-50);
estimate store Sev_c1;
estimates table Sev1 Sev_c1, eform star b(%3.2f) stats(N);
*---Sev_c, Adj for confounders (results remain similar)---*;
xi: mim, storebv:  stcox ${DEMOG} SESpr 
	CurrDM LungYr STROKE HEART CANCER	mobidx8_s i.Sev_c, 
	vce(cluster FAMNUM) tvc(black otherace marprtP1 SESpr CurrDM) texp(_t-50);

****Sev_c3, demog-adj: NS (but if anything mortality lower for those with a little stress)***;
xi: mim, storebv:  stcox ${DEMOG} i.Sev_c3, 
	vce(cluster FAMNUM) tvc(black otherace marprtP1) texp(_t-50);

****HIsev, demog-adj: NS***;
*xi: mim, storebv:  stcox ${DEMOG} HIsev, 
	vce(cluster FAMNUM) tvc(black otherace marprtP1 HIsev) texp(_t-50);
*----No evid of non-PH for HIsev---*;
xi: mim, storebv:  stcox ${DEMOG} HIsev, 
	vce(cluster FAMNUM) tvc(black otherace marprtP1) texp(_t-50);
*---HIsev, Adj for confounders (results remain similar)---*;
xi: mim, storebv:  stcox ${DEMOG} SESpr 
	CurrDM LungYr STROKE HEART CANCER	mobidx8_s HIsev, 
	vce(cluster FAMNUM) tvc(black otherace marprtP1 SESpr CurrDM) texp(_t-50);
*/
*===================================================
*  Model Extrinsic mortality (N=141 deaths by 12/31/2021)
*	(the definition of "extrinsic" is mostly based on Masters et al. 2017 + COVID U07.1, 
*			but I made some other modifications
*			--see ${DATA}Mortality\Documentation\COD-groups-ICD-codes.xlsx)
*===================================================;
use "${DIR}Mort2021.dta", clear;

****Drop if COD was unknown (N=15)****;
tab CODgrp _mj if DIED2021==1, missing;
*---If CODgrop was UNK, then EXTRINSIC was imputed---*;
*tab EXTRINS M_EXTRINS if DIED2021==1 & CODgrp==.a;
drop if DIED2021==1 & CODgrp==.a;
tab _mj;

*tab EXTRINS DIED2021 if _mj==1, col missing;
replace EXTRINS = 0 if DIED2021==0;
tab EXTRINS DIED2021 if _mj==1, col missing;
***************************************************************************************
* 	[For Measures, Mortality]
*		-> Most of the extrinsic deaths are from respiratory causes (38%, mostly COPD) 
*			or lung cancer (26%). They probably relate to smoking
*		-> Next biggest share is from external causes (20%) and other deaths of despair (5%)
*		-> Some are from COVID (1%) or other infectious diseases (7%)
****************************************************************************************;
tab CODgrp if _mj==1 & EXTRINS==1, missing;
*----Extrinsic respiratory diseases (e.g., mostly COPD ICD10=J44, also some 
*		pneumonia ICD10=J13-J18 & emphysema ICD9=492 & ICD10=J43)----*;
tab1 ICD9 ICD10 if _mj==1 & EXTRINS==1 & CODgrp==5, missing;
*----Extrinsic cancers (lung cancer:  ICD9=162.9 & ICD10=C34.9)----*;
tab ICD9 ICD10 if _mj==1 & EXTRINS==1 & CODgrp==1, missing;

gen AGING = (DIED2021==1 & EXTRINS==0) if CODgrp!=.a;
lab var AGING "Deaths related to aging (i.e., NOT extrinsic)";
*bysort DIED2021:  tab AGING EXTRINS, missing;
*tab CODgrp _mj if AGING==1, missing;
tab AGING _mj, missing;
***********************************************************************************
*   [For Measures, Mortality]
*		Most of the other Deaths are from HD (33%), cancers other than lung/cervical (29%), 
*		cerebrovascular disease (8%), AD/dementia (7%), or Endocrine/nutritional/metabolic (6%, mostly DM)
*		-> The remaining 16% come from various other causes:
*				Other nervous system (6%)
*				Other digestive (4%)
*				Genitourinary (2%)
*				Other circulatory (2%)
*				Ill-defined (<0.5%)
*				all other causes (1.5%)
***********************************************************************************;
tab CODgrp if _mj==1 & AGING==1;
*----27 deaths from endocrocrine/obesity/metabolic (mostly DM: ICD9=250 or ICD10=E10-E14)---*;
tab1 ICD9 ICD10 if _mj==1 & AGING==1 & CODgrp==8, missing;

save temp2.dta, replace;

use temp2.dta, clear;

sort _mi _mj;
stset t_ym, failure(EXTRINS) id(ID) origin(time birth_ym) enter(time ym) scale(12);
list ID age _t0 _t _d DIED2021 EXTRINS birth_ym ym t_ym if _mj==1 & _d==0 in 1/100, compress;
list ID age _t0 _t _d DIED2021 EXTRINS birth_ym ym t_ym if _mj==1 & _d==1 in 1/1000, compress;
tab _d _mj;
/*
****Nstress_s, demo adj (HR=1.33** at age 50)***;
xi:  mim, storebv:  stcox ${DEMOG} Nstress_s, 
	vce(cluster FAMNUM) tvc(black otherace marprtP1 Nstress_s) texp(_t-50);
estimate store EXTR1;
*estimate restore EXTR1;
*---At age 70: HR=0.99 NS---*;
lincom [rh]Nstress_s+20*[t]Nstress_s, eform;

****Nstress_s, sociodemog adj (HR=1.41** at age 50)***;
xi:  mim, storebv:  stcox ${DEMOG} SESpr Nstress_s, 
	vce(cluster FAMNUM) tvc(black otherace marprtP1 SESpr Nstress_s) texp(_t-50);
estimate store EXTR1a;
*estimate restore EXTR1a;
*---At age 70: HR=1.04 NS---*;
lincom [rh]Nstress_s+20*[t]Nstress_s, eform;
*/
****Nstress_s, fully adjusted (HR=1.31* at age 50)***;
xi: mim, storebv:  stcox ${DEMOG} SESpr ${CHRONIC} mobidx8_s Nstress_s, 
	vce(cluster FAMNUM) tvc(black otherace marprtP1 SESpr CurrDM Nstress_s) texp(_t-50);
estimate store EXTR1b;
*estimate restore EXTR1b;
outreg2 using "${DIR}Tables/Table4", replace eform 
			ci dec(2) alpha(0.001, 0.01, 0.05) symbol(***, **, *) ctitle("Extrinsic, Model 1");
*---At age 60: HR=1.13 NS---*;
*lincom [rh]Nstress_s+10*[t]Nstress_s, eform;
*---At age 70: HR=0.98 NS---*;
lincom [rh]Nstress_s+20*[t]Nstress_s, eform;
*---At age 75: HR=0.91 NS---*;
*lincom [rh]Nstress_s+25*[t]Nstress_s, eform;
*---Drop non-PH that are NS: Nstress_s (HR=1.28+ at age 50, 0.92 NS at age 75)---*;
*xi: mim, storebv:  stcox ${DEMOG} SESpr ${CHRONIC} mobidx8_s Nstress_s, 
	vce(cluster FAMNUM) tvc(black otherace Nstress_s) texp(_t-50);
*---At age 75: HR=0.92 NS---*;
*lincom [rh]Nstress_s+25*[t]Nstress_s, eform;
/*
****StressSev, demo adj (HR=1.32* at age 50)***;
xi:  mim, storebv:  stcox ${DEMOG} StressSev_s, 
	vce(cluster FAMNUM) tvc(black otherace marprtP1 StressSev_s) texp(_t-50);
estimate store EXTR2;

****StressSev_s, sociodemog adj (HR=1.34* at age 50)***;
xi: mim, storebv:  stcox ${DEMOG} SESpr StressSev_s, 
	vce(cluster FAMNUM) tvc(black otherace marprtP1 SESpr StressSev_s) texp(_t-50);
estimate store EXTR2a;
*/
****StressSev_s, fully adjusted (HR=1.20 NS at age 50)***;
xi: mim, storebv:  stcox ${DEMOG} SESpr ${CHRONIC} mobidx8_s StressSev_s, 
	vce(cluster FAMNUM) tvc(black otherace marprtP1 SESpr CurrDM StressSev_s) texp(_t-50);
*---Drop non-PH that are NS: StressSev_s (HR=1.03 NS, does not vary by age)---*;
*xi: mim, storebv:  stcox ${DEMOG} SESpr ${CHRONIC} mobidx8_s StressSev_s, 
	vce(cluster FAMNUM) tvc(black otherace) texp(_t-50);
estimate store EXTR2b;
outreg2 using "${DIR}Tables/Table4", eform 
			ci dec(2) alpha(0.001, 0.01, 0.05) symbol(***, **, *) ctitle("Extrinsic, Model 2");

*===================================================
*  Model Other (aging-related) mortality (N=410 deaths by 12/31/2021)
*===================================================;
use temp2.dta, clear;

sort _mi _mj;
stset t_ym, failure(AGING) id(ID) origin(time birth_ym) enter(time ym) scale(12);
list ID age _t0 _t _d DIED2021 AGING birth_ym ym t_ym if _mj==1 & _d==0 in 1/100, compress;
list ID age _t0 _t _d DIED2021 AGING birth_ym ym t_ym if _mj==1 & _d==1 in 1/1000, compress;
tab _d _mj;
/*
****Nstress_s, demo adj (HR=1.21 NS at age 50)***;
xi:  mim, storebv:  stcox ${DEMOG} Nstress_s, 
	vce(cluster FAMNUM) tvc(black otherace marprtP1 Nstress_s) texp(_t-50);
estimate store OTH1;
*estimate restore OTH1;
*---At age 70: HR=1.04 NS---*;
lincom [rh]Nstress_s+20*[t]Nstress_s, eform;

****Nstress_s, sociodemog-adj (HR=1.27* at age 50)***;
xi:  mim, storebv:  stcox ${DEMOG} SESpr Nstress_s, 
	vce(cluster FAMNUM) tvc(marprtP1 SESpr Nstress_s) texp(_t-50);
estimate store OTH1a;
*estimate restore OTH1a;
*---At age 70: HR=1.08 NS---*;
lincom [rh]Nstress_s+20*[t]Nstress_s, eform;
*/
****Nstress_s, fully adjusted (HR=1.23+ at age 50)***;
xi: mim, storebv:  stcox ${DEMOG} SESpr ${CHRONIC} mobidx8_s Nstress_s, 
	vce(cluster FAMNUM) tvc(black otherace marprtP1 SESpr CurrDM Nstress_s) texp(_t-50);
*---At age 70: HR=1.05 NS--*;
lincom [rh]Nstress_s+20*[t]Nstress_s, eform;
estimate store OTH1b;
*estimate restore OTH1b;
outreg2 using "${DIR}Tables/Table4", eform 
			ci dec(2) alpha(0.001, 0.01, 0.05) symbol(***, **, *) ctitle("Intrinsic, Model 1");
*---Drop non-PH that are NS: Nstress_s (HR=1.02 NS, does not vary by age)---*;
*xi: mim, storebv:  stcox ${DEMOG} SESpr ${CHRONIC} mobidx8_s Nstress_s, 
	vce(cluster FAMNUM) tvc(marprtP1 CurrDM) texp(_t-50);
/*
****StressSev, demo adj (HR=1.26 NS at age 50)***;
xi:  mim, storebv:  stcox ${DEMOG} StressSev_s, 
	vce(cluster FAMNUM) tvc(black otherace marprtP1 StressSev_s) texp(_t-50);
estimate store OTH2;

****StressSev_s, sociodemog adj (HR=1.28* at age 50)***;
xi: mim, storebv:  stcox ${DEMOG} SESpr StressSev_s, 
	vce(cluster FAMNUM) tvc(black otherace marprtP1 SESpr StressSev_s) texp(_t-50);
estimate store OTH2a;
*/
****StressSev_s, fully adjusted (HR=1.24+ at age 50)***;
xi: mim, storebv:  stcox ${DEMOG} SESpr ${CHRONIC} mobidx8_s StressSev_s, 
	vce(cluster FAMNUM) tvc(black otherace marprtP1 SESpr CurrDM StressSev_s) texp(_t-50);
estimate store OTH2b;
outreg2 using "${DIR}Tables/Table4", eform excel
			ci dec(2) alpha(0.001, 0.01, 0.05) symbol(***, **, *) ctitle("Intrinsic, Model 2");
*---Drop non-PH that are NS: StressSev_s (HR=1.06 NS, does not vary by age)---*;
*xi: mim, storebv:  stcox ${DEMOG} SESpr ${CHRONIC} mobidx8_s StressSev_s, 
	vce(cluster FAMNUM) tvc(marprtP1 CurrDM) texp(_t-50);
/*
*---------------------------------------------------------------------------------------------
*  The (demog-adj) association b/w Daily Stress & Mortality (at age 50)
*		are somewhat stronger for Extrinsic mortality than for other (aging-related?) mortality 
*		a) Stressors: HR=1.34* for EXTR vs. HR=1.21 NS for OTH
*		b) Severity:  HR=1.32*  for EXTR vs. HR=1.26 NS for OTH
*----------------------------------------------------------------------------------------------------;
estimates table EXTR1 OTH1 EXTR2 OTH2, eform star b(%3.2f) stats(N);

*---------------------------------------------------------------------------------------------
*  The (sociodemo-adj) association b/w Daily Stress & Mortality (at age 50)
*		are somewhat stronger for Extrinsic mortality than for other (aging-related?) mortality 
*		a) Stressors: HR=1.41** for EXTR vs. HR=1.27* for OTH
*		b) Severity:  HR=1.34*  for EXTR vs. HR=1.28* for OTH
*----------------------------------------------------------------------------------------------------;
estimates table EXTR1a OTH1a EXTR2a OTH2a, eform star b(%3.2f) stats(N);
*/
*---------------------------------------------------------------------------------------------
*  [Table 4] There is less difference in the fully-adj associations (at age 50):
*		a) Stressors: HR=1.31** for EXTR vs. HR=1.23 NS for OTH
*		b) Severity:  HR=1.20 NS for EXTR vs. HR=1.24 NS for OTH
*	Conclusion:  Much of the difference results from confounding with health status
*----------------------------------------------------------------------------------------------------;
estimates table EXTR1b EXTR2b OTH1b OTH2b, eform star b(%5.4f) stats(N);

log close;
/*
gen age10yr = int(ageNSDE/10)*10;
*----Very few aged 90+, top-code at 80+---*;
replace age10yr = 80 if age>=80 & age<.;
lab var age10yr "Age in 10-year age groups";
lab def age10yr 80 "80-95";
lab val age10yr age10yr;
tabstat ageNSDE, by(age10yr) stats(min max);
tab age10yr _mj if _mj>0, col missing;

******Age Groups (<50, 50-64, 65-74, 75+)*****;
recode age min/49=1 50/64=2 65/74=3 75/max=4, gen(agegrp4);
lab var agegrp4 "Age groups";
lab def agegrp4
	1 "30-49"
	2 "50-64"
	3 "65-74"
	4 "75+";
lab val agegrp4 agegrp4;
tabstat age, by(agegrp4) stats(min max);
tab agegrp4 _mj if _mj>0, col missing;

******Age Groups (35-49, 50-69, 70+)*****;
recode age min/49=1 50/69=2 70/max=3, gen(agegrp3);
lab var agegrp3 "Age groups";
lab def agegrp3
	1 "30-49"
	2 "50-69"
	3 "70+";
lab val agegrp3 agegrp3;
tabstat age, by(agegrp3) stats(min max);
tab agegrp3 _mj if _mj>0, col missing;

*****Severity in 4 categories 0, <0.5, 0.5-0.99, 1+****;
recode StressSev 0.01/0.49=1 0.5/0.99=2 1/max=3, gen(Sev_c4);
lab var Sev_c4 "Perceived severity of daily stress (4 categories)";
lab def Sev_c4	
	0 "None"
	1 "<0.5"
	2 "0.5-0.99"
	3 "1+";
lab val Sev_c4 Sev_c4;
tabstat StressSev, by(Sev_c4) stats(N min max);
tab Sev_c4 if _mj>0;

global CONTROLS "${DEMOG} SESpr";
*/
