# Supplementary material for: Daily exposure to stressors, daily perceived severity of stress, and mortality risk among US adults
Source: PLoS One. 2024 May 15;19(5):e0303266. doi: 10.1371/journal.pone.0303266 (PMC11095670; doi:10.1371/journal.pone.0303266)
Supplement: S1 File — (ZIP) [file pone.0303266.s006.zip › S6_file/README.txt]

Do-Files for Daily Stress and Mortality paper:
----------------------------------------------
Sub-Folder ~/Related/:
1) NSDE_M1.do: Extract and construct stress vars from Wave 1 of NSDE
2) NSDE_M2.do: Extract and construct stress vars from Wave 2 of NSDE
3) NSDE_M3.do: Extract and construct stress vars from Wave 3 of NSDE
4) COREmortality.do
5) M1_7108.do: Extract & construct vars from Wave 1 of MIDUS main phone interview (N=7108) & SAQs
6) M2_4963.do: Extract & construct vars from Wave 2 of MIDUS main phone interview & SAQs
	(for the original cohort)
7) M2_MKE.do: Extract & construct vars from Wave 2 of MIDUS main CAPI interview & SAQs
	(for the Milwaukee sample, MKE, added at Wave 2)
8) M2_5555.do: Combine vars from Wave 2 for original & MKE cohorts (N=5555)
9) M3_3294.do: Extract & construct vars from Wave 3 of MIDUS main phone interview & SAQs
	(for the original cohort)
10) M3_MKE.do: Extract & construct vars from Wave 3 of MIDUS main CAPI interview & SAQs
	(for the MKE cohort)
11) M3_3683.do: Combine vars from Wave 3 for original & MKE cohorts (N=3683)

Main Do-Files for this manuscript:
12) Merge.do: Merge together data from Waves 1-3 of NSDE 
   with other MIDUS Data and run multiple imputation
13) Mort2021.do: Run final analyses for paper
	
