# Supplementary material for: Daily exposure to stressors, daily perceived severity of stress, and mortality risk among US adults
Source: PLoS One. 2024 May 15;19(5):e0303266. doi: 10.1371/journal.pone.0303266 (PMC11095670; doi:10.1371/journal.pone.0303266)
Supplement: S1 File — (ZIP) [file pone.0303266.s006.zip › S6_file/Related/M1_7108.do]

#delimit ;
*set more off;	 
version 16.1;
capture log close;
global ROOT "C:\Users\dglei\";
global DIR "${ROOT}Box\MIDUS\";
global MIDUS1 "${DIR}M1\ICPSR_02760-V19\DS0001\02760-0001-Data";
global MIDUS1b "${DIR}Wave 1\LINUS\";
*log using "stata.smcl", replace;
log using "${DIR}Do-Files\M1_7108.log", replace;
**********************************************
*  Program:     ${DIR}Do-Files\M1_7108.do
*  Programmer:  Dana A. Glei 
*  Task:   Extract and code variables from MIDUS1 (N=7108)
*  Input Data:  	${MIDUS}.dta (v16)
*				${DIR}Wave 1\ICPSR_02760\DS0002\02760-0002-Data.dta (v16)
*				${DIR}Mortality\Core\Coremortality.dta
*  Output Data:  ${DIR}M1\M1_7108.dta (N=7108)
*               
*  Notes:   Unique Key = M2ID
*
*  Date created:  8/11/15
*  Date updated: 2/13/2024
*  Related Programs:  ${DIR}Do-Files\MIDUSmortality.do
*************************************************;

********Program Library*******;
global PROGLIB "${ROOT}Documents\Stata\Programs\";

program drop _all; 

******Get Programs from Program Library*****;
do "${PROGLIB}DUMMY.do";

******************************************************
*  MIDUS1 Phone Interview Sample (n=7108)--Data from Phone interview & SAQ
*     [v16 of the dataset]
******************************************************;
use M2ID SAMPLMAJ M2FAMNUM A1PWGHT* A1SWGHT*
	A1STATUS A1PI_MO A1PI_YR  MO_RCVD DY_RCVD A1PRSEX 
	A1PBYEAR M1BYEAR_FLAG A1PBYEAR_2019 A1PAGE_M2 M1AGE_FLAG A1PRAGE_2019
	A1PA4 A1PA9 A1PA10 A1PA11* A1PA12 A1PA33 A1PA36 
	A1PA40 A1PA41 A1PA43 A1PA44 A1PA47 A1PA52 A1PA53
	A1PA57 A1PA58 A1PA59 A1PA60-A1PA66 A1PA67* A1PA69 A1PA70 A1PA71 
	A1PA72-A1PA77 A1PA78*
	A1PA80 A1PA80A A1PA81-A1PA84A A1PA85* A1PA86
	A1PA87* A1PA88 A1PA89 A1PA90*
	A1PB1 A1PB2 A1PB3* A1PB5 A1PB6 A1PB11* A1PB17 A1PB19-A1PB24 A1PB27 
	A1PB28* A1PB30	A1PB35 A1PB36* A1PBAG* 
	A1PCC A1PC1 A1PC2 A1PC3 A1PC7 A1PC8 A1PC9 A1PC14 A1PC15 A1PC18 A1PD1 A1PD7 
	A1PE1* A1PE2* A1PE3* 
	A1PTSEID A1PTSEIM A1POCCD A1POCCM A1PINDD A1PINDM 
	A1POCC A1PIND A1PTSEI A1PMSEI A1PFSEI A1PTEDU A1PMEDU A1PFEDU 
	A1PTEARN A1PMEARN A1PFEARN
	A1POCCP A1PINDP A1PTSEIP A1PMQB27 A1PSEDU A1PTSEIS
	A1P* A1PDEPR A1PDEPDX A1PANXIE A1PANXTD A1PPANIC A1PPANDX
	A1SA1 A1SA1S1* A1SA9* A1SA10* 
	A1SA12A A1SA12B A1SA12F A1SA12I A1SA13A-A1SA13F 
	A1SA15A-A1SA15F A1SA17* 
	A1SA18 A1SA19 A1SA20 A1SA21 A1SA23 A1SA24 A1SA25* A1SA26 A1SA27* A1SA28* A1SA29* 
	A1SA33 A1SA33A A1SA39M A1SA40A-A1SA43E A1SA44A-A1SA44E A1SA45 A1SA46 A1SBMI
	A1SC1* A1SD1 A1SD2 A1SD2B A1SD3 A1SD4 A1SD4B
	A1SE* A1SF4A-A1SF4DD
	A1SG2* A1SI1* A1SI2-A1SI4  A1SI1*2 A1SI7 A1SI12* A1SI14 A1SI7 A1SI8 A1SI10
	A1SI19-A1SI23 A1SI28* A1SI29* A1SI30* A1SI31*
	A1SJ1-A1SJ7 A1SJ8-A1SJ13M A1SJ14-A1SJ15 
	A1SK1 A1SK3 A1SK6* A1SGENER A1SK7* A1SCVOB5 A1SWKOB A1SALTRU
	A1SK8A-A1SK8D A1SK9*
	A1SL2 A1SL4 A1SL5* A1SHOMET
	A1SM1-A1SM9 A1SKINPO A1SKINN A1SM10-A1SM18 A1SFDSPO A1SFDSN 
	A1SN6* 
	A1SP7-A1SP22 A1SP29 A1SMARRS A1SSPEMP A1SSPCRI 
	A1SQ7 A1SR1 A1SR1A A1SR2* A1SR3-A1SR8
	A1SS2 A1SS7 A1SS13* A1SS14* A1SS15* A1SS16 A1SS17 A1ST1 A1ST3 A1ST5
	A1SHHTOT A1SHWEARN A1SASSET
	A1SPOSAF A1SPWB* A1SF1* A1SSWB* A1SK17*
 	A1SNEGAF 
	A1SAMOLI A1SCONS A1SNEURO A1SEXTRA A1SOPEN A1SAGREE A1SAGENC
	A1SPIWOR A1SPIHOM A1SPIFAM A1SA22* A1SA30* A1SA31
	A1SI22 A1SI23 A1SI24 A1SI25 A1SI26 A1SJCSD A1SJCDA A1SJCDS A1SJCCS A1SJCSS
	A1SLFEDI A1SDAYDI
    using "${MIDUS1}.dta", clear;
*desc;

tab SAMPLMAJ;
****Sample of Twins (957 pairs)****;
preserve;
keep if SAMPLMAJ==3;
sort M2FAMNUM M2ID;
list M2FAMNUM M2ID in 1/10;
restore;

gen PHONE = 1;
lab var PHONE "Completed M1 Phone Interview";

****Only 6325 completed the SAQ****;
gen SAQ = (A1STATUS==2);
lab var SAQ "Completed M1 SAQ";
tab A1STATUS SAQ, missing;
tab SAQ SAMPLMAJ, missing;

tab PHONE SAQ, missing;

***Among Rs who completed SAQ (99.5% gave valid response to the 1st Q, 98.6% valid to last Q)******;
tab A1SA1 SAQ, missing;
tab1 A1SA1 A1ST5 if SAQ==1, missing;

****Phone Interviews completed b/w Jan 1995 and Sept 1996***;
tab A1PI_MO A1PI_YR, missing;
gen ym = ym(A1PI_YR, A1PI_MO);
format ym %tm;
tab ym;
rename A1PI_MO mophone;
rename A1PI_YR yrphone;
list *phone ym in 1/10;

*****Post-strat weights added to public-use file****;
lab list A1PWGHT6;
mvdecode A1PWGHT6 A1SWGHT6, mv(99);
rename A1PWGHT6 wgtPS;
rename A1SWGHT6 wgtPS_SAQ;
*****Weights only for RDD sample*****;
bysort SAMPLMAJ:  summ wgtPS wgtPS_SAQ;
bysort SAQ:  summ wgtPS wgtPS_SAQ;

*-----------------------------------------------------------------------------------------
*    Demographic Vars 
*-----------------------------------------------------------------------------------------;
gen sex = A1PRSEX if A1PRSEX<=2;
*lab def sex 1 "Male" 2 "Female";
lab val sex sex;
tab A1PRSEX sex, missing;

************************************************************************
*  Completed Age at the time of the Phone Interview
*	->	Age and Year of Birth information were updated on 8/5/2019
*		(see https://midus.colectica.org/item/int.example/4c76ebed-69b6-4821-982b-b76c124cda62
*			& ~\Box\MIDUS\Measures\M1_M2_Documentation_20201103.pdf)
*	-> We use the updated information to code age_M2 and cohort
*************************************************************************;
tab M1AGE_FLAG M1BYEAR_FLAG, missing;
gen age_M1 = A1PRAGE_2019 if A1PRAGE_2019<98;
lab var age_M1 "R's completed age at M1 phone interview (updated 8/5/2019)";
summ age_M1, d; 
****List Rs for whom Age was updated****;
*list A1PAGE_M2 M1AGE_FLAG A1PRAGE_2019 age_M1 if M1AGE_FLAG>0 in 1/50;
****Age is still missing for 3 Rs****;
list A1PAGE_M2 M1AGE_FLAG A1PRAGE_2019 age_M1 if missing(age_M1);

*********************************************************************
*  Merge on corrected age @ M1 from Survival file
*********************************************************************;
merge 1:1 M2ID using "${DIR}Mortality\Core\Coremortality.dta", 
	keepusing(M2ID ageadj_M1 FLAG_age_M1);
tab FLAG_age_M1;
keep if _merge==3;
drop _merge;
desc ageadj_M1 FLAG_age_M1;
*---List Rs for whom age was corrected (based on info from other waves)---*;
list age*_M1 FLAG_age_M1 if FLAG_age_M1!=.;

************************************************************************
*	Birth Cohort (only have Year, NOT month, of birth)
************************************************************************;
gen cohort_M1 = A1PBYEAR_2019 if A1PBYEAR_2019<9998;
lab var cohort_M1 "R's birth cohort (updated 8/5/2019)";
summ cohort_M1, d;
****List Rs for whom Cohort was updated****;
*list A1PBYEAR M1BYEAR_FLAG A1PBYEAR_2019 cohort_M1 if M1BYEAR_FLAG>0 in 1/50;
****Cohort is still missing for 3 Rs****;
list A1PBYEAR M1BYEAR_FLAG A1PBYEAR_2019 cohort_M1 if missing(cohort_M1);

****Inconsistencies between Age and Cohort? NO*****;
gen check = (yrphone - cohort) - age_M1;
tab check;
list cohort yrphone age_M1 check if abs(check)>1 & check<.;
drop check;

recode age_M1 20/39=1 40/59=2 60/75=3, gen(agegrp);
lab def agegrp 
	1 "20-39"
	2 "40-59"
	3 "60-75";
lab val agegrp agegrp;
tabstat age_M1, by(agegrp) stats(N min max);

recode age_M1 min/24=20 25/34=25 35/44=35 45/54=45 55/64=55 65/74=65 75/max=75, gen(agegrp10);
lab var agegrp10 "Age in 10-year groups";
lab def agegrp10
	20 "<25"
	25 "25-34"
	35 "35-44"
	45 "45-54"
	55 "55-64"
	65 "65-74"
	75 "75+";
lab val agegrp10 agegrp10;
tabstat age_M1, by(agegrp10) stats(N min max);
****Weighted age distribution is similar to that shown in Table 9 of 02760-0002-Documentation-techrpt_method_MULTI.pdf”***;
tab agegrp10 [aweight=wgtPS];

******Mean Age of SAQ Sample (unweighted)******;
summ age_M1 if SAQ==1  & SAMPLMAJ==1;
******Mean Age of SAQ Sample (weighted with survey weights from public-use file)******;
summ age_M1 [aweight=wgtPS] if SAQ==1;
******Mean Age of SAQ Sample (weighted with simple post-strat weights from Barry)******;
summ age_M1 [aweight=wgtPS_SAQ] if SAQ==1;

**************************************************
*   Foreign Born
**************************************************;
gen FOREIGN = (A1SE2==2) if A1SE2>=1 & A1SE2<=2;
lab var FOREIGN "R is Foreign-born";
tab FOREIGN A1SE2, missing;

****Race (allowed only 1 response)****;
lab def RACE
	1 "White"
	2 "Black"
	4 "Other";
recode A1SS7 (3 4 5 6=4) (-1 8 9=.), gen(RACEbest);
lab var RACEbest "R's Race (allowed only 1 choice)";
lab val RACEbest RACE;
tab RACEbest A1SS7, missing;

********************************************************************************************************************
*    M1 did not ask about Latino/Hispanic ethnicity, so we code Latino based on reported 
*			countries of Ethnic Origin
********************************************************************************************************************;
mvdecode  A1SA1S1_*, mv(-1 7 8);
tab A1SA1S1_1 SAQ, missing;
gen origin1 = .;
gen origin2 = .;
gen origin3 = .;
gen origin4 = .;
gen origin5 = .;
gen origin6 = .;
forvalues i=1/77 {;
    replace origin6 = `i' if origin1<999 & !missing(origin2) & !missing(origin3) & !missing(origin4) 
		& !missing(origin5) & missing(origin6) & A1SA1S1_`i'==1;
    replace origin5 = `i' if origin1<999 & !missing(origin2) & !missing(origin3) & !missing(origin4) 
		& missing(origin5) & A1SA1S1_`i'==1;
    replace origin4 = `i' if origin1<999 & !missing(origin2) & !missing(origin3) & missing(origin4) 
		& A1SA1S1_`i'==1;
	replace origin3 = `i' if origin1<999 & !missing(origin2) & missing(origin3) & A1SA1S1_`i'==1;
	replace origin2 = `i' if origin1<999 & missing(origin2) & A1SA1S1_`i'==1;
	replace origin1 = `i' if origin1>=999 & A1SA1S1_`i'==1;
	replace origin1 = 999 if missing(origin1) & A1SA1S1_`i'==2;
	replace origin1 = . if origin1<999 & (A1SA1S1_`i'==-1 | A1SA1S1_`i'==7 | A1SA1S1_`i'==8);
};
lab val origin* A1SS2;
lab def A1SS2 999 "No to all countries", modify;
*list origin* A1SA1S1_* in 1/10;
*tab1 A1SA1S1_1 A1SA1S1_2 if missing(origin1), missing;
summ A1SA1S1_* if missing(origin1);
*****6 Rs who said "NO" to all countries for ethnic origin****;
summ A1SA1S1_* if origin1==999;
summ origin*;
tab origin1;

***********************************************************************************
*   We code as Hispanic any R who reports (at least) one of the following among their main ethnic origins
*   		4 COSTA RICA
*         	5 CUBA
*           6 DOMINICAN REPUBLIC
*           7 EL SALVADOR
*           8 GUATEMALA
*          10 HONDURAS
*          12 MEXICO
*          13 NICARAGUA
*          14 PANAMA
*          15 PUERTO RICO
*       	20 ARGENTINA
*          21 BOLIVIA
*          22 BRAZIL
*          23 CHILE
*          24 COLOMBIA
*          25 ECUADOR
*          26 PERU
*          27 VENEZUELA
*          28 S. AMERICA-NO SPECIFIC COUNTRY
*          29 S. AMERICA/OTHER
*	       43 SPAIN
*   But, NOT: 
*           9 HAITI
*          11 JAMAICA
*          16 ST. VINCENT
*          17 TRINIDAD
*          18 CENTRAL AMERICA/CARIBBEAN-NO SPECIFIC COUNTRY
*          19 NORTH/CENTRAL AMERICA/OTHER
********************************************************************************;        
gen origin1b = ((origin1>=4 & origin1<=8) | origin1==10 | (origin1>=12 & origin1<=15) | (origin1>=20 & origin1<=29) | origin1==43)
     if origin1<999;
*bysort origin1b:  tab origin1, missing;
gen origin2b= ((origin2>=4 & origin2<=8) | origin2==10 | (origin2>=12 & origin2<=15) |
     (origin2>=20 & origin2<=29) | origin2==43) if origin2<.;
*bysort origin2b: tab origin2, missing;
gen origin3b = ((origin3>=4 & origin3<=8) | origin3==10 | (origin3>=12 & origin3<=15) |
     (origin3>=20 & origin3<=29) | origin3==43) if origin3<.;
*bysort origin3b: tab origin3, missing;
egen any_hisp = anymatch(A1SA1S1_4-A1SA1S1_8 A1SA1S1_10 A1SA1S1_12-A1SA1S1_15 A1SA1S1_20-A1SA1S1_29
   A1SA1S1_43), values(1);
replace any_hisp = . if origin1>=999;
lab var any_hisp "R reports Hispanic country of ethnic origin";
tab any_hisp origin1b, missing; 
tab origin2b origin3b if origin1b!=1 & any_hisp==1, missing; 
list any_hisp origin* if origin1b!=1 & origin2b!=1 & origin3b!=1 & any_hisp==1;
tab any_hisp SAQ, missing; 

******N=40 Rs report Portugal as a country of origin but not coded as Latino*****;
tab1 any_hisp origin1-origin6 if any_hisp!=1 & A1SA1S1_40==1;
 
****R identified a "Hispanic" country as the "best" (or only) country of their main ethnic origins*****;
gen best_hisp = ((A1SS2>=4 & A1SS2<=8) | A1SS2==10 | (A1SS2>=12 & A1SS2<=15) |  
  (A1SS2>=20 & A1SS2<=29) |  A1SS2==43) if A1SS2>=1 & A1SS2<98; 
replace best_hisp = any_hisp if missing(best_hisp);
*bysort best_hisp:  tab A1SS2, missing;
*tab best_hisp any_hisp, missing;
****n=7 who didn't answer S1 but did answer S2 (code any_hisp based on best_hisp)*****;
*list any_hisp best_hisp A1SS2 origin1 if missing(any_hisp) & !missing(best_hisp);
replace any_hisp = best_hisp if missing(any_hisp) & !missing(best_hisp);
****n=4 who reported "best" country was Hispanic, but did not report a Hispanic country in S1
*    (code any_hisp based on best_hisp)*****;
*list any_hisp best_hisp A1SS2 origin* if best_hisp==1 & any_hisp==0;
replace any_hisp = best_hisp if best_hisp==1 & any_hisp==0;
*****Among those coded Any Hispanic, only 75% choose a Latino country as the best/only origin****;
tab any_hisp best_hisp, row missing;

tab any_hisp best_hisp if A1SA1S1_18==1, missing;

****Race/Ethnicity****;
lab def RACETHNC
		1 "NH White"
		2 "NH Black"
		3 "Hispanic"
		4 "NH Other";
gen RACETHNC = RACEbest;
replace RACETHNC = 3 if any_hisp==1; 
****N=356  missing for any_hisp:  Assume non-Latino*****;
tab A1SS7 origin1 if SAQ==1 & missing(any_hisp) & A1SS7<=6, missing;
*replace RACETHNC = . if any_hisp==.;
lab var RACETHNC "Race (self-reported) & ethnicity (based on ethnic origins)";
lab val RACETHNC RACETHNC;
bysort RACETHNC:  tab RACEbest any_hisp, missing;
list RACEbest *_hisp A1SA1S1_1 origin1 if SAQ==1 & missing(RACETHNC) & A1SS7<=6;
bysort any_hisp:  tab RACETHNC RACEbest, missing;
*list RACE* A1SS7 *_hisp A1SA1S1_1 origin1 if missing(RACETHNC);
tab RACETHNC if SAQ==1, missing;

*****Marital Status (at P1 Phone Interview)*****;
recode A1PB17 2/3=4 4=3 7/9=., gen(marstat);
replace marstat = 2 if A1PB24==1;
lab var marstat "Marital Status, Wave 1";
lab def marstat
  1 "Married"
  2 "Partnered"
  3 "Widowed"
  4 "Divorced/separated"
  5 "Never married";
lab val marstat marstat;
bysort marstat:  tab A1PB17 A1PB24, missing;

****Dummy for Married (at P1 Phone Interview)***;
gen married = (marstat==1) if marstat<.;
lab var married "Married at P1";
tab marstat married, missing;
tab married, missing;

recode A1PB17 2/3=3 4=2 5=4 7/9=., gen(marstatP1);
replace marstatP1 = 1 if A1PB24==1;
lab var marstatP1 "Marital Status, Wave 1";
lab def marstatP1
  1 "Married/partner"
  2 "Widowed"
  3 "Divorced/separated"
  4 "Never married";
lab val marstatP1 marstatP1;
bysort marstatP1:  tab A1PB17 A1PB24, missing;
tab marstat marstatP1, cell;

gen marstat2 = marstatP1+1 if marstatP1>1;
replace marstat2 = 1 if marstatP1==1 & A1PB19==1;
replace marstat2 = 2 if marstatP1==1 & A1PB19>=2 & A1PB19<=5;
lab def marstat2
  1 "Married/partner (1st)"
  2 "Remarried"
  3 "Widowed"
  4 "Divorced/separated"
  5 "Never married";
lab val marstat2 marstat2;
bysort marstat2:  tab marstatP1 A1PB19, missing;

****Married/Partner (at P1 Phone Interview)***;
gen marprtP1 = (marstatP1==1) if marstatP1<.;
lab var marprtP1 "Married/partner at P1";
tab marstatP1 marprtP1, missing;
list A1PB17 A1PB24 marstatP1 marprtP1 if missing(marprtP1) & !missing(marstatP1);
tab marprtP1, missing;

*desc A1PB19-A1PB24 A1PB36* A1PBAG*;
*****Don't have month of 1st marriage (except for 2 Rs)--Only year (blocked out for confidentiality?)*****;
*tab1 A1PB18MO A1PB18YR A1PB36B1 A1PB36C1;
*list A1PB17 A1PB19 A1PB18MO A1PB18YR in 1/10;

****Year 1st Married******;
gen yr_mar1 = 1900+A1PB18YR if A1PB18YR<97;
replace yr_mar1 = 9999 if A1PB17==5;
lab var yr_mar1 "Year of 1st marriage";
lab def yr_mar1
	9999 "Never married";
lab val yr_mar1 yr_mar1;
summ yr_mar1;
tabstat yr_mar1, by(A1PB17) stats(N min max);
tab yr_mar1 A1PB18YR if A1PB17<5 & yr_mar1!=1900+A1PB18YR, missing;
list A1PB17 A1PB18YR yr_mar1 if A1PB17<5 & missing(yr_mar1);
tab yr_mar1, missing;

****R's age at 1st Marriage*****;
gen age_mar1 = age_M1 - (yrphone - yr_mar1);
replace age_mar1 = 999 if A1PB17==5;
lab var age_mar1 "R's age at 1st marriage";
lab def age_mar1
	999 "Never married";
lab val age_mar1 age_mar1;
tabstat age_mar1, by(A1PB17) stats(N mean min max);
list age_M1 yrphone yr_mar1 age_mar1 in 1/10;
****1 R married before born?????  A few married at ages 8-12???****;
*list cohort age age_M* yrphone yr_mar1 age_mar1 if age_mar1<14;
tab yr_mar1 if missing(age_mar1), missing;
list cohort age_M1 yrphone yr_mar1 age_mar1 if missing(age_mar1) & !missing(yr_mar1);

****Number of Living Children****;
rename A1PB35 numkids;
mvdecode numkids, mv(97);
tab numkids, missing;

****Any children currently below age 18?*****;
mvdecode  A1PBAG*, mv(99);
summ A1PBAG*;
gen minagech = min(A1PBAG1, A1PBAG2, A1PBAG3, A1PBAG4, A1PBAG5, A1PBAG6,
	A1PBAG7, A1PBAG8, A1PBAG9, A1PBAG10);
list numkids minagech A1PBAG* in 1/10;
gen anykidle18 = (minagech<18);
replace anykidle18 = . if missing(numkids) | (numkids>0 & missing(minagech));
lab var anykidle18 "R has any children below age 18";
*list numkids minagech A1PBAG1 if missing(anykidle18);
*tab anykidle18 A1PC18, missing;
****A1PC18 (how was this var created???) indicates R has children < 18, but roster does not?*****;
*list A1PC18 anykidle18 A1PBAG* if A1PC18==1 & anykidle18==0;
*list numkids A1PC18 anykidle18 A1PBAG* if A1PC18==0 & anykidle18>=.;
***********************************************************
*  According to 02760-0001-Documentation-convars.pdf, A1PC18 was created by summing
*		A1PC06, A1PC13, & A1PC17 (which in turn were created by summing A1PCHILD*,
*			which were created based on A1PBAG*??)--so why are they NOT consistent????
*	Conclusion:  A1PC18 must have some error???
************************************************************;
tab anykidle18, missing;

****Any children currently below age 5?*****;
gen anykidle5 = (minagech<5);
replace anykidle5 = . if missing(numkids) | (numkids>0 & missing(minagech));
lab var anykidle5 "R has any children below age 5";
*list numkids minagech A1PBAG1 if missing(anykidle5);
tab anykidle5, missing;

****Year 1st Child Born******;
gen yr_chd1 = 1900+A1PB36B1 if A1PB36B1<97;
replace yr_chd1 = 9999 if numkids==0;
lab var yr_chd1 "Year 1st was born";
lab def yr_chd1
	9999 "No children";
lab val yr_chd1 yr_chd1;
summ yr_chd1;
tab yr_chd1 A1PB36B1 if yr_chd1!=1900+A1PB36B1, missing;
tabstat yr_chd1, by(numkids) stats(N min max);
list numkids A1PB36B1 yr_chd1 if numkids>0 & numkids<. & missing(yr_chd1);

****R's age at 1st birth*****;
gen age_bth1 = age_M1 - A1PBAG1 if A1PBAG1<99;
replace age_bth1 = 999 if numkids==0;
gen check = age_M1 - (yrphone - yr_chd1);
lab var age_bth1 "R's age at birth of 1st biological child";
lab def age_bth1
	999 "No children";
lab val age_bth1 age_bth1;
tabstat age_bth1, by(numkids) stats(N mean min max);
list age_M1 yrphone yr_chd1 age_bth1 A1PBAG1 in 1/10;
list age_M1 yrphone yr_chd1 check age_bth1 A1PBAG1 if age_bth1!=check;
*****A few Rs who report a child older that R's own age????  1 R who gave birth at age 7?????*****;
list cohort age_M1 yrphone yr_chd1 check age_bth1 A1PBAG1 if age_bth1<12;
****1 R married before born?????  A few married at ages 8-12???****;
list cohort age_M1 age_M* yrphone yr_mar1 age_mar1 yr_chd1 age_bth1 if age_mar1<14;
drop check;

recode age_bth1 min/19=1 20/23=2 24/max=3, gen(age_bth1_c);
replace age_bth1_c = 99 if numkids==0;
lab var age_bth1_c "Age at 1st birth (categorical)";
lab def age_bth1_c
	1 "<Age 20"
	2 "Age 20-23"
	3 "Age 24+"
	99 "No children";
lab val age_bth1_c age_bth1_c;
tabstat age_bth1, by(age_bth1_c) stats(N min max);
tab age_bth1_c numkids, missing;

*******1st Birth:  Marital or Non-Marital?******;
gen bth1_marr = (yr_mar1<=yr_chd1) if yr_mar1<. & yr_chd1<.;
replace bth1_marr = 0 if A1PB17==5;
replace bth1_marr = 99 if age_bth1_c==99;
lab var bth1_marr "1st Birth outside of marriage";
lab def bth1_marr
	0 "Non-marital"
	1 "Marital"
	99 "No children";
lab val bth1_marr bth1_marr;
list bth1_marr A1PB17 yr_mar1 yr_chd1 numkids age_bth1_c in 1/10;
*list bth1_marr A1PB17 yr_mar1 yr_chd1 numkids age_bth1_c if missing(bth1_marr) & A1PB17<5;
bysort bth1_marr: tab A1PB17 numkids, missing;
tab bth1_marr, missing;

*********Ever Married and/or Had Children by Age 20?****;
gen marbth_by20 = 0 if !missing(age_mar1) & age_mar1>=20 & !missing(age_bth1) & age_bth1>=20;
replace marbth_by20 = 1 if age_mar1<20 & !missing(age_bth1) & age_bth1>=20;
replace marbth_by20 = 2 if !missing(age_mar1) & age_mar1>=20 & age_bth1<20;
replace marbth_by20 = 3 if age_mar1<20 & age_bth1<20;
lab var marbth_by20 "1st marriage and/or 1st birth by Age 20?";
lab def marbth_by20
	0 "Neither"
	1 "Marr, no kids"
	2 "Kids, not married"
	3 "Marr w/kids";
lab val marbth_by20 marbth_by20;
tabstat age_mar1 age_bth1, by(marbth_by20) stats(N min max);
tab age_mar1 if missing(marbth_by20), missing;
tab age_bth1 if missing(marbth_by20) & !missing(age_mar1), missing;
tab marbth_by20, missing;
	
tab age_bth1_c bth1_mar, cell;
recode age_bth1_c 2/3=2, gen(bth_age_marr);
replace bth_age_marr = 3 if age_bth1_c==1 & bth1_marr==1;
replace bth_age_marr = 4 if age_bth1_c==2 & bth1_marr==1;
replace bth_age_marr = 5 if age_bth1_c==3 & bth1_marr==1;
lab def bth_age_marr
	1 "Non-marital, <Age 20"
	2 "Non-marital, Age 20+"
	3 "Marital, Age<20"
	4 "Marital, Age 20-23"
	5 "Marital, Age 24+"
	99 "No children";
lab val bth_age_marr bth_age_marr;
bysort bth_age_marr:  tab age_bth1_c bth1_mar;
tab bth_age_marr sex, col missing;

****Did not collect HH Roster in Wave 1--cannot code Living arrangements or HH Size****;
****Can determine age of bio children (from  A1PBAG*) but not whether those kids live with R*****;
*desc  A1PBAG*;

*-----------------------------------------------------------------------------------------
*    Sexual Orientation
*-----------------------------------------------------------------------------------------;
recode A1SQ7 (-1 8=.), gen(SexOrient);
lab var SexOrient "Sexual Orientation";
lab def SexOrient 
	1 "Heterosexual"
	2 "Homosexual"
	3 "Bisexual";
lab val SexOrient SexOrient;
tab SexOrient A1SQ7, missing;

*------------------------------------------------------
*  Childhood Environment
*-------------------------------------------------------;

***Language other than English spoken at home when R was growing up*****;
gen chd_lang = (A1SE5>=2) if A1SE5>=1 & A1SE5<=4;
lab var chd_lang "Language other than English spoken at home during childhood";
tab chd_lang A1SE5, missing;

***Metro status of area where R was raised******;
tab A1SE7, missing;
mvdecode A1SE7, mv(-1 8);
rename A1SE7 chd_urban;
tab chd_urban;	

***Family Structure (at Age 16)*****;
gen famstat = 1 if A1PC1==1 | (A1PCC<=4 & A1PC7<=4);
replace famstat = 2 if A1PC7<=4 & A1PCC==5; 
replace famstat = 3 if A1PCC<=4 & A1PC7==5;
replace famstat = 4 if A1PCC==5 & A1PC7==5;
lab var famstat "Family structure at age 16";
lab def famstat 
	1 "Two Parents"
	2 "Mom/Female HH only"
	3 "Dad/Male HH only"
	4 "No Male or Female HH";
lab val famstat famstat;
*tab famstat A1PC1, missing;
*bysort famstat:  tab A1PCC A1PC7 if A1PC1!=1, missing;
tab famstat, missing;
*list A1PC1 A1PCA1-A1PCA7 A1PCC A1PC7 if missing(famstat), compress;

****Absence of Mom/Female HH during most of childhood*****;
gen noMOM = (A1PC7==5) if A1PC7!=7;
lab var noMOM "No Mom/Female HH during most of childhood";
*tab noMOM A1PC7, missing;
*list A1PC1 A1PC7 famstat noMOM if A1PC7==8;

****Absence of Dad/Male HH during most of childhood*****;
gen noDAD = (A1PCC==5) if A1PCC!=7;
lab var noDAD "No Dad/Male HH during most of childhood";
*tab noDAD A1PCC, missing;

************************************************************************************
*  Conflict Tactics Inventory (Child Abuse)
*		-> the 15 items load on 3 factors:
*			1) C, E, H, J, M, O: emotional/physical abuse by brothers or anyone else
*			2) A, B, F, G, K, L: emotional/physical abuse by parents
*			3) D, I, N: emotional/physical abuse by sisters
************************************************************************************;
lab def E17
	0 "Never/does not apply"
	1 "Rarely"
	2 "Sometimes"
	3 "Often";
foreach X in A B C D E F G H I J K L M N O {;
	recode A1SE17`X' (4 6=0)  (3=1) (2=2) (1=3) (-1 8=.), gen(E17`X'r);
	lab val E17`X'r E17;
	*tab E17`X'r A1SE17`X', missing;
};
/*
****Emotional Abuse (A-E), alpha=0.68*****;
alpha E17Ar E17Br E17Cr E17Dr E17Er, item lab min(3);
****Physical Abuse (F-O), alpha=0.80*****;
alpha E17Fr E17Gr E17Hr E17Ir E17Jr E17Kr E17Lr E17Mr E17Nr E17Or, item lab min(6);
****All Abuse, alpha=0.85****;
factor E17Ar E17Br E17Cr E17Dr E17Er 
	E17Fr E17Gr E17Hr E17Ir E17Jr E17Kr E17Lr E17Mr E17Nr E17Or;
rotate, f(3);
alpha E17Ar E17Br E17Cr E17Dr E17Er 
	E17Fr E17Gr E17Hr E17Ir E17Jr E17Kr E17Lr E17Mr E17Nr E17Or, item lab min(9);
*/
****Emotional/physical abuse by parents, alpha=0.82*****;
alpha E17Ar E17Br	E17Fr E17Gr E17Kr E17Lr, item lab min(4) gen(CTIpar);
lab var CTIpar "Conflict Tactics Inventory: emotional/physical abuse by parents";
****Emotional/physical abuse by sisters, alpha=0.84*****;
*alpha E17Dr E17Ir E17Nr, item lab min(2);
****Emotional/physical abuse by brothers/others, alpha=0.82*****;
*alpha E17Cr E17Er E17Hr E17Jr E17Mr E17Or, item lab min(4);
****Emotional/physical abuse by siblings/others, alpha=0.81*****;
alpha E17Cr E17Dr E17Er E17Hr E17Ir E17Mr E17Nr E17Or, item lab min(6) gen(CTIoth);
lab var CTIoth "Conflict Tactics Inventory: emotional/physical abuse by siblings/others";
summ CTIpar CTIoth, d;

*------------------------------------------------------
*  Early Life SES
*-------------------------------------------------------;
mvdecode A1PC2 A1PC8, mv(97 98 99);
mvdecode A1PTSEID A1PTSEIM, mv(98 99);

****Father/Male HH Education****;
rename A1PC2 educD;
*---(convert into years educ?)-----*;
recode educD 1=6 2=8 3=11 4/5=12 6=13 7/8=14 9=16 10=17 11=18 12=20, gen(educDyrs);
*tab educD educDyrs, missing;
tab educD, missing;
*----444 Missing Dad's Educ (44% b/c no Dad/Male HH)----*;
tab noDAD if missing(educD), missing;

****Mother/Female HH Education****;
rename A1PC8 educM;
*---(convert into years educ?)-----*;
recode educM 1=6 2=8 3=11 4/5=12 6=13 7/8=14 9=16 10=17 11=18 12=20, gen(educMyrs);
*tab educM educMyrs, missing;
tab educM, missing;
*----490 Missing Mom's Educ (9% b/c no Mom/Female HH)----*;
tab noMOM if missing(educM), missing;

****Father/Male HH Occupation SEI****;
rename A1PTSEID SEI_D;
*----Not asked if No Male in HH---*;
replace SEI_D = .a if A1PCC==5;
*----Not asked if Dad/Male HH didn't work or worked only a little---*;
replace SEI_D = .b if A1PC3==5;
replace SEI_D = .c if A1PC3==4;
*----Hauser & Warren did not provide an SEI score for military (900)---*;
*tab A1POCCD if SEI_D==., missing;
replace SEI_D = .d if SEI_D==. & A1POCCD==900;
lab def SEI_D 
	.a "No Dad/Male HH"
	.b "Never employed"
	.c "Worked little"
	.d "Armed services";
lab val SEI_D SEI_D;
summ SEI_D;
tab A1PCC A1PC3 if SEI_D==.a, missing;
tab SEI_D A1PC3 if SEI_D==.b | SEI_D==.c, missing;
tab SEI_D A1POCCD if SEI_D==.d, missing;
tab A1PCC A1PC3 if SEI_D==., missing;

****Father/Male HH Occupation (in categories b/c don't have SEI for R1)****;
*********************************************************************************************************
*		Occup codes (A1POCC*) are shown in Hauser & Warren (1996) Appendix A, "Census Code" (1st col)
****************************************************************************************************************;
lab def OCC_D
	1 "Farming/Construction/Maintenance/Production/Transportation/Military"
	2 "Service/Sales/Clerical"
	3 "Management/Business/Financial"
	4 "Professional"
	.a "No Dad/Male HH"
	.b "Not employed";
recode A1POCCD (43/235=4) (3/37=3) (243/469=2) (473/900=1) (997/999=.), gen(OCC_D);
replace OCC_D = .a if OCC_D==. & A1PCC==5;
replace OCC_D = .b if OCC_D==. & A1PC3>=4 & A1PC3<=5;
lab var OCC_D "Father/Male HH's type of current occupation";
lab val OCC_D OCC_D;
bysort OCC_D:  tab A1POCCD, missing;
tabstat educD, by(OCC_D);
****868 missing Dad's occupation (51% b/c no Dad/Male Head of HH)***;
*tab noDAD OCC_D if missing(OCC_D), missing cell;
*tab A1PC3 OCC_D if missing(OCC_D), missing cell;
*tab A1POCCD OCC_D if missing(OCC_D), missing cell;

****Mom/Female HH Occupation SEI****;
rename A1PTSEIM SEI_M;
*----Not asked if No Female in HH---*;
replace SEI_M = .a if A1PC7==5;
*----Not asked if Mom/Male HH didn't work or worked only a little---*;
replace SEI_M = .b if A1PC9==5;
replace SEI_M = .c if A1PC9==4;
*----Hauser & Warren did not provide an SEI score for military (900)---*;
*tab A1POCCM if SEI_M==., missing;
replace SEI_M = .d if SEI_M==. & A1POCCM==900;
lab def SEI_M 
	.a "No Mom/Female in HH"
	.b "Never employed"
	.c "Worked little"
	.d "Armed services";
lab val SEI_M SEI_M;
summ SEI_M;
tab A1PC7 A1PC9 if SEI_M==.a, missing;
tab SEI_M A1PC9 if SEI_M==.b | SEI_M==.c, missing;
tab SEI_M A1POCCM if SEI_M==.d, missing;
tab A1PC7 A1PC9 if SEI_M==., missing;

****Mom/Female HH Occupation (in categories b/c don't have SEI for R1)****;
lab def OCC_M
	1 "Farming/Construction/Maintenance/Production/Transportation/Military"
	2 "Service/Sales/Clerical"
	3 "Management/Business/Financial"
	4 "Professional"
	.a "No Mom/Female HH"
	.b "Not employed";
recode A1POCCM (43/235=4) (3/37=3) (243/469=2) (473/900=1) (997/999=.), gen(OCC_M);
replace OCC_M = .a if OCC_M==. & A1PC7==5;
replace OCC_M = .b if OCC_M==. & A1PC9>=4 & A1PC9<=5;
lab var OCC_M "Mother/Female HH's type of current occupation";
lab val OCC_M OCC_M;
bysort OCC_M:  tab A1POCCM, missing;
tabstat educM, by(OCC_M);
****3665 missing Mom's occupation (<2% with no Female Head of HH, 93% little/no paid work)***;
*tab noMOM OCC_M if missing(OCC_M), missing cell;
*tab A1PC9 OCC_M if missing(OCC_M), missing cell;
*tab A1POCCM OCC_M if missing(OCC_M), missing cell;

*******Childhood Financial Status compared with others when R was growing up******;
gen chd_fin = 7-A1SE9 if A1SE9>=1 & A1SE9<=7;
lab var chd_fin "Childhood:  Finanical status compared with others";
lab def chd_fin
	0 "A lot worse off"
	1 "Somewhat worse off"
	2 "A little worse off"
	3 "Same as average family"
	4 "A little better off"
	5 "Somewhat better off"
	6 "A lot better off";
lab val chd_fin chd_fin;
*tab chd_fin A1SE9, missing;
tab chd_fin, missing;

*******How much of childhood/adolescence was family on welfare?****;
gen chd_welf = 0 if A1PC14==1;
replace chd_welf = 4 if A1PC14==2;
replace chd_welf = chd_welf+(A1PC15-1) if A1PC15<=4;
lab var chd_welf "How much of childhood/adolescence was family on welfare?";
lab def chd_welf
	4 "Never"
	3 "A little"
	2 "Some"
	1 "Most"
	0 "All";
lab val chd_welf chd_welf;
*bysort chd_welf:  tab A1PC14 A1PC15, missing;

*******Never received welfare during childhood*****;
DUMMY chd_nowelf "A1PC14<=2" "A1PC14==2" "Childhood:  family never on welfare";
*tab chd_nowelf A1PC14, missing;
tab chd_welf chd_nowelf, missing;
tab chd_nowelf, missing;

*************************************************************
*    Compute Index of Childhood SES (based on 5 standardized items)
*************************************************************;
summ educD educM SEI_D SEI_M chd_fin chd_welf;
misschk educD educM SEI_D SEI_M chd_fin chd_welf;
****1 factor (eigen=2.2), loadings >0.40 except chd_fin (0.38) & chd_welf (0.16)-->DROP chd_welf****;
*factor educD educM SEI_D SEI_M chd_fin chd_welf;
*alpha educD educM SEI_D SEI_M chd_fin chd_welf, std item lab min(4);
****1 factor (eigen=2.2), loadings >0.40 except chd_fin (0.36)****;
factor educD educM SEI_D SEI_M chd_fin;
****Alpha=0.79 (based on 5 std items, if 3+ valid), all item-rest corr>0.35****;
alpha educD educM SEI_D SEI_M chd_fin, std item lab min(3) gen(temp);
egen chd_SES = std(temp);
lab var chd_SES "Index of Childhood SES (based on 5 std items), standardized";
summ chd_SES, d;
*pwcorr chd_SES educD educM SEI_D SEI_M chd_fin;
****Missing for 517 Rs (most commonly missing both Dad's educ & occupation & (Mom's educ or occupation))****;
misschk educD educM SEI_D SEI_M chd_fin if missing(chd_SES);
drop temp;

****Using Educ converted into yrs instead****;
*factor educDyrs educMyrs SEI_D SEI_M chd_fin chd_welf;
*alpha educDyrs educMyrs SEI_D SEI_M chd_fin chd_nowelf, std item lab min(4);
*alpha educDyrs educMyrs SEI_D SEI_M chd_fin chd_welf, std item lab min(4);
*alpha educDyrs educMyrs SEI_D SEI_M chd_fin, std item lab min(3);

*------------------------------------------------------
* Adult SES (objective)
*-------------------------------------------------------;

*****R's Education*****;
rename A1PB1 educ;
mvdecode educ, mv(97 98 99);
tab educ, missing;

recode educ 1=6 2=8 3=10 4/5=12 6=13 7=15 8=14 9=16 10=17 11=18 12=20, gen(educyrs);
lab var educyrs "R's education (recoded to estimated years)";
tab educyrs educ, missing;

recode educ 1/3=1 4/5=2 6/8=3 9/12=4, gen(educat);
lab def educat
  1 "<H.S./GED"
  2 "H.S. grad/GED"
  3 "Some college"
  4 "College grad+";
lab val educat educat;
tab educ educat, missing row col;

recode educ 1/3=1 4/5=2 6/8=3 9/10=4 11/12=5, gen(edu5);
lab def edu5
  1 "<H.S./GED"
  2 "H.S. grad/GED"
  3 "Some college"
  4 "BA/BS"
  5 "MA+";
lab val edu5 edu5;
tab educ edu5, missing row col;

recode educ 1/5=0 6/8=1 9/12=2, gen(edu3);
lab def edu3
  0 "<=H.S. grad"
  1 "Some college"
  2 "BA/BS or more";
lab val edu3 edu3;
tab edu3 educ, missing row col;

*****Spouses's Education*****;
lab list A1PB27;
rename A1PB27 educsp;
mvdecode educsp, mv(97 98 99);
tab educsp, missing;

recode educsp 1=6 2=8 3=10 4/5=12 6=13 7=15 8=14 9=16 10=17 11=18 12=20, gen(educspyrs);
lab var educspyrs "Spouses' education (recoded to estimated years)";
tab educspyrs educsp, missing;

lab list A1PMQB27;
rename A1PMQB27 educatsp;
mvdecode educatsp, mv(9);
tab educatsp marstatP1, missing;

recode educsp 1/3=1 4/5=2 6/8=3 9/10=4 11/12=5, gen(edusp5);
lab val edusp5 edu5;
tab edusp5 educsp, missing row col;

recode educsp 1/5=0 6/8=1 9/12=2, gen(edusp3);
lab val edusp3 edu3;
tab edusp3 educsp, missing row col;

mvdecode A1SJ8M A1SJ9M A1SJ10M A1SJ11M A1SJ12M A1SJ13M, mv(-1 999999);
/*
******************************************************
*  Merge on Revised Income vars from Barry Radler
******************************************************;
gen m2id = M2ID;
merge 1:1 m2id using "${DIR}Wave 1\From Barry\m1_p1_incomefordana-2017-11-14.dta";
drop _merge m2id samplmaj;

******Compare Income vars from ICPSR file to Revised income vars from Barry (they match now!)*****;
tab1 a1sj8 a1sj9 a1sj10 a1sj11 a1sj12 a1sj13, missing;
summ A1SJ8M a1sj8m A1SJ9M a1sj9m A1SJ10M a1sj10m A1SJ11M a1sj11m 
	A1SJ12M a1sj12m A1SJ13M a1sj13m;
*/
*********Annual HH Income (Pre-coded variable was top-coded at 300K)****;
lab list A1SHHTOT;
summ A1SHHTOT, d;
gen HHINC_orig =  A1SHHTOT if A1SHHTOT>=0 & A1SHHTOT<=300000;
lab var HHINC_orig "Pre-coded var:  HH Total Annual Income (top-coded at 300K)";
lab def HHINC 300000 "300K+";
lab val HHINC_orig HHINC;
summ HHINC_orig, d;
tab A1SHHTOT if SAQ==1 & missing(HHINC);
list HHINC_orig A1SHHTOT A1SJ8* A1SJ9* A1SJ10* A1SJ11* A1SJ12* A1SJ13* if SAQ==1 in 1/50;
****Only coded HHINC as missing if data was missing for ALL of the income vars (14%)******;
*list HHINC_orig A1SJ8* A1SJ9* A1SHWEARN A1SJ10* A1SJ11* A1SJ12* A1SJ13* if SAQ==1 & missing(HHINC);
misschk HHINC_orig;
****64% reported no wage/salary income for other family in HH????? (at R1 it was 90%)******;
*tab1 A1SJ10 if SAQ==1, missing;
*****If NOT married/partnered, A1SJ9M should be $0/missing-->Recode to $0****;
tab A1SJ9 marstatP1 if marstatP1!=1, missing;
tab A1SJ9M marstatP1 if marstatP1!=1, missing;
replace A1SJ9 = 2 if marprtP1==0 & A1SJ9>=97;
replace A1SJ9M = 0 if marprtP1==0 & missing(A1SJ9M);
********************************************************************************************************************
*   Recompute HH income from all sources (J8-J13)
********************************************************************************************************************;
gen HHINC_flag = 0;
lab var HHINC_flag "Income from 1+ sources was top-coded";
lab list A1SJ8;
****Check coding of J8-J13 to mid-point of category*****;
foreach X in 8 9 10 11 13 {;
	****Each income source Top-coded at 200K+ (coded to $250K)*****;
	replace HHINC_flag = 1 if A1SJ`X'==33;
	replace A1SJ`X'M = A1SJ`X'M/1000;
	lab var A1SJ`X'M "A1SJ`X' in $1K, top cat ($200K+)-->$250K";
	tabstat A1SJ`X'M, by(A1SJ`X') stats(N min max);
	display "*****A1SJ`X'>=97 (Missing)******";
	tab A1SJ`X'M A1SJ`X' if A1SJ`X'>=97, missing;
	****Recode Top Category to harmonic mean of Pareto distribution (see Von Hippel 2016)***;
	qui summ A1SJ`X' [aweight=wgtPS] if A1SJ`X'==32;
	local N_B_1 = r(sum_w);
	*display "****N(B-1) = " `N_B_1';
	qui summ A1SJ`X' [aweight=wgtPS] if A1SJ`X'==33;
	local N_B = r(sum_w);
	global alpha = round(max(1,(ln(`N_B_1'+`N_B')-ln(`N_B'))/(ln(200)-ln(150))),0.01);
	display "****Estimate of alpha-hat = " $alpha "*****";
	gen A1SJ`X'p = A1SJ`X'M;
	replace A1SJ`X'p = 200*(1+1/$alpha) if A1SJ`X'==33;
	lab var A1SJ`X'p "A1SJ`X' in $1K, top cat ($200K+) -->harmonic mean(Pareto dist, alpha=$alpha)";
	display "*****Top-coded category******";
	tab A1SJ`X'M A1SJ`X'p if A1SJ`X'==33, missing;
};
foreach X in 12 {;
	****Top-coded at 50K+ (coded to $62.5K, I recoded it to $55K)*****;
	replace HHINC_flag = 1 if A1SJ`X'==29;
	replace A1SJ`X'M = A1SJ`X'M/1000;
	tabstat A1SJ`X'M, by(A1SJ`X') stats(N min max);
	replace A1SJ`X'M = 55 if A1SJ`X'==29;
	lab var A1SJ`X'M "A1SJ`X' in $1K, top cat ($50K+)-->$55K";
	tabstat A1SJ`X'M, by(A1SJ`X') stats(N min max);
	display "*****A1SJ`X'>=97 (Missing)******";
	tab A1SJ`X'M A1SJ`X' if A1SJ`X'>=97, missing;
	****Recode Top Category to harmonic mean of Pareto distribution (see Von Hippel 2016)***;
	qui summ A1SJ`X' [aweight=wgtPS] if A1SJ`X'==28;
	local N_B_1 = r(sum_w);
	qui summ A1SJ`X' [aweight=wgtPS] if A1SJ`X'==29;
	local N_B = r(sum_w);
	global alpha = round(max(1,(ln(`N_B_1'+`N_B')-ln(`N_B'))/(ln(50)-ln(45))),0.01);
	display "*****Estimate of alpha-hat = " $alpha "*****";
	gen A1SJ`X'p = A1SJ`X'M;
	replace A1SJ`X'p = 50*(1+1/$alpha) if A1SJ`X'==29;
	lab var A1SJ`X'p "A1SJ`X' in $1K, top cat ($50K+)-->harmonic mean(Pareto dist, alpha=$alpha)";
	display "*****Top-coded category******";
	tab A1SJ`X'M A1SJ`X'p if A1SJ`X'==29, missing;
	summ A1SJ`X'M A1SJ`X'p;
};
*****Check original top-coding vs. Pareto*****;
summ A1SJ8M A1SJ9M A1SJ10M A1SJ11M A1SJ12M A1SJ13M A1SJ8p 
	A1SJ9p A1SJ10p A1SJ11p A1SJ12p A1SJ13p;
****Among Rs where any income source is top-coded*****;
summ A1SJ8M A1SJ9M A1SJ10M A1SJ11M A1SJ12M A1SJ13M A1SJ8p 
	A1SJ9p A1SJ10p A1SJ11p A1SJ12p A1SJ13p if HHINC_flag==1;
drop A1SJ*M;

****10.4% (n=695) refused 1+ income Qs (most often J10:  Income Other fam in HH)****;
misschk A1SJ8p A1SJ9p A1SJ10p A1SJ11p A1SJ12p A1SJ13p if SAQ==1, gen(miss_);
tab miss_number marprtP1 if SAQ==1, missing col;

****58% reported no wage/salary income for other family in HH(at R1 it was 87%), 7% refused******;
tab A1SJ10 [aweight=wgtPS] if SAQ==1, missing;
tab A1SJ10p [aweight=wgtPS] if SAQ==1, missing;

*****Total Income (all family members in HH)*******;
egen HHINC = rsum(A1SJ8p A1SJ9p A1SJ10p A1SJ11p A1SJ12p A1SJ13p);
replace HHINC = . if SAQ==0 | miss_number>0;
lab var HHINC "Annual Total Family HH Income in $1Ks";
mvdecode  A1SHHTOT, mv(-1 999999);
replace A1SHHTOT = A1SHHTOT/1000;
preserve;
keep if SAQ==1;
list HHINC A1SHHTOT A1SJ8p A1SJ9p A1SJ10p A1SJ11p A1SJ12p A1SJ13p in 1/10;
restore;
****Differences b/w MIDUS var and Mine*****;
*scatter A1SHHTOT HHINC;
summ HHINC A1SHHTOT, d;
****A1SHHTOT does match HHINC sometimes b/c they used lower ceiling for top-coding*****;
*list  HHINC_flag HHINC A1SHHTOT A1SJ8p A1SJ9p A1SJ10p A1SJ11p A1SJ12p A1SJ13p
	A1SJ8 A1SJ8 A1SJ9 A1SJ9 A1SJ10 A1SJ10 A1SJ11 A1SJ11 A1SJ12 A1SJ12 A1SJ13 A1SJ13
	if !missing(HHINC) & abs(HHINC-A1SHHTOT)>0.1 & HHINC_flag==0;
***10.4% (n=655) of SAQ  missing data for HHINC (most often J10:  Income Other fam in HH)****;
tab HHINC if SAQ==1, missing;
summ SAQ A1SHHTOT A1SJ8 A1SJ9 A1SJ10 A1SJ11 A1SJ12 A1SJ13 if SAQ==1 & missing(HHINC);
*****MIDUS pre-coded var for HHINC (14% missing), My HHINC var (20% missing)*****;
misschk HHINC_orig HHINC;

*****Income from 1+ source Top-coded for n=91 Rs (1.5% of those with valid data for income)*****;
replace HHINC_flag = . if missing(HHINC);
summ HHINC*;
tab HHINC_flag SAQ, missing col;
tab HHINC_flag if !missing(HHINC);
tab1 A1SJ8 A1SJ9 A1SJ10 A1SJ11 A1SJ12 A1SJ13 if HHINC_flag==1, missing;
list A1SHHTOT HHINC HHINC_flag A1SJ8 A1SJ9 A1SJ10 A1SJ11 A1SJ12 A1SJ13
	if HHINC_flag==1 in 1/200;
*graph box HHINC, by(HHINC_flag);
drop miss_*;

*****R's wage/salary income*****;
gen INCw_R = A1SJ8p;
lab var INCw_R "Annual wages/salary income in $1K, Resp";

*****S/P's wage/salary income*****;
gen INCw_SP = A1SJ9p;
lab var INCw_SP "Annual wages/salary income in $1K, Sp/Partner";
*---Some report income for S/P even though not married---*;
tab INCw_SP marstat if marprtP1==0, missing;

*****Other family in HH wage/salary income*****;
gen INCw_OF = A1SJ10p;
lab var INCw_OF "Annual wages/salary income in $1K, other family in HH";

*****All Family in HH:  Soc Security Income******;
gen INCss_FH = A1SJ11p;
lab var INCss_FH "Annual soc sec income in $1K, all family in HH";

summ A1SJ8p INCw_R A1SJ9p INCw_SP A1SJ10p INCw_OF A1SJ11p INCss_FH;

*****All Family in HH:  All other income******;
gen INCoth_FH = A1SJ12p+A1SJ13p;
lab var INCoth_FH "Annual income from all other sources in $1K, all family in HH";
list A1SJ12p A1SJ13p INCoth_FH in 1/10;
summ A1SJ12p A1SJ13p INCoth_FH;

summ INC*;
gen check = HHINC-(INCw_R+INCw_SP+INCw_OF+INCss_FH+INCoth_FH);
summ check;
list HHINC INCw_R INCw_SP INCw_OF INCss_FH INCoth_FH if abs(check)>0.1 & check<.;
drop check;

*************************************************************
*   Wage/Salary Income for R & Spouse/Partner 
**************************************************************;
gen INCw_RSP = INCw_R+INCw_SP;
lab var INCw_RSP "Annual wages/salary income in $1K, R & S/P";
tabstat INCw_RSP  INCw_R INCw_SP, by(marprtP1) stats(N mean sd min max);
list marstatP1 INCw_RSP  INCw_R INCw_SP if marprtP1==0 & INCw_SP>0 & INCw_SP<.;

gen INCw_RSP_flag = ((INCw_R>=200 & INCw_R<.) | (INCw_SP>=200 &  INCw_SP<.));
lab var INCw_RSP_flag "R or S/P's wage/salary income was top-coded";
tab INCw_R INCw_RSP_flag, missing;
tab INCw_SP INCw_RSP_flag if INCw_R<200, missing;
tab INCw_RSP_flag HHINC_flag, missing;
tab INCw_R INCw_SP if INCw_RSP_flag==1;

******Missing R&SP income, but have valid data for R?****;
list INCw_RSP INCw_R INCw_SP marprtP1 A1SJ8 A1SJ9 A1SJ10 A1SJ11 A1SJ12 A1SJ13
	if missing(INCw_RSP) & !missing(INCw_R);

**************************************************************************
*                     Current Assets (R & Spouse)
**************************************************************************;
desc A1SJ14 A1SJ15 A1SASSET;
lab list A1SASSET;
mvdecode A1SASSET, mv(-1 99999);
/*
bysort A1SJ14: tab A1SJ15, missing;
replace A1SJ15 = 2 if A1SJ14==3;
tabstat A1SASSET, by(A1SJ15) stats(N min max);
bysort A1SJ14: tab A1SASSET, missing;
tabstat A1SASSET, by(A1SJ14) stats(min max) lab(40);

******Positive Assets in A1SJ14(=1), but reports $0 Assets in A1SJ15???****;
tab A1SASSET if A1SJ14==1;
list A1SASSET A1SJ14 A1SJ15 if A1SJ14==1 & A1SASSET<=0;
******Negative Assets in A1SJ14(=2), but 84% have >$0 Assets in A1SASSETS
	(should be coded as a negative #!)****;
tab A1SASSET if A1SJ14==2;
list A1SASSET A1SJ14 A1SJ15 if A1SJ14==2 & A1SASSET>0 & A1SASSET<99999;
******No Assets in A1SJ14(=3), but 6% have >$0 Assets in A1SASSETS****;
tab A1SASSET if A1SJ14==3;
list A1SJ14 A1SJ15 A1SASSET if A1SJ14==3 & A1SASSET>0 & A1SASSET<99999;
*/
*****************************************************************************
*   Note:  The wording of A1SJ15 is rather strange, all the values are positive
*	 	(even if R reports negative assets).
*	 	When MIDUS computed A1SASSET it looks like they coded them as having positive assets.  
*      I am going to recode ASSETS as negative if A1SJ14=2 (deficit)
*   [Looks like they fixed this question by R1]
***********************************************************************************************************;
lab list A1SJ14;
recode A1SJ14 (2=-1) (3=0) (-1 8/9=.), gen(ASSETS_cat);
lab def ASSETS_cat
	-1 "Negative (Owes money)"
	0 "Net $0"
	1 "Positive assets";
lab val ASSETS_cat ASSETS_cat;
tab A1SJ14 ASSETS_cat, missing;

*****ASSETS_cat missing but valid data for A1SJ15?*****;
tab A1SJ15 if missing(ASSETS_cat), missing;
*----If A1SJ14 missing but A1SJ15=0, recode ASSETS_cat=0----*;
list A1SJ14 A1SJ15 ASSETS_cat if A1SJ14==8 & A1SJ15==2;
replace ASSETS_cat = 0 if A1SJ14==8 & A1SJ15==2;
*---Others A1SJ14 missing but valid data A1SJ15:  Don't know whether A1SJ15 is positive or negative----*;
list A1SJ14 A1SJ15 ASSETS_cat if missing(ASSETS_cat) & A1SJ15>0 & A1SJ15<98;

lab list A1SJ15;
preserve;
mvdecode A1SJ15, mv(-1 98);
tabstat A1SJ15, by(ASSETS_cat) stats(N mean min max);
tab A1SJ14 A1SJ15 if missing(ASSETS_cat), missing;
restore;

*********************************************************************************************
*   Documentation implies they coded A1SASSET to the mean value of the category range (in $100s),
*		but how do they know the mean (we don't have the actual values, only categories)?
*		I think what they mean is that they coded to the midpoint of the category.
*       Those with 1M+ assets were just coded to $1M and for some unknown reason they recoded 
*		$200K-299K to $242K, $300K-499K to $382.5K, and $500K-999K to $680K
*	--> I recoded ASSETS to the midpoint of the categories
**********************************************************************************************;
tabstat A1SASSET, by(A1SJ15) stats(N mean min max);
recode A1SASSET 2420=2500 3825=4000 6800=7500 if ASSETS_cat<., gen(ASSETS);
****Convert from $100s to $1000s*****;
replace ASSETS = ASSETS/10;
****If R reports negative assets, recode to a negative number****;
replace ASSETS = -ASSETS if A1SJ14==2;
lab var ASSETS "Current Assets (R & Spouse) in $1K, top-coded at 1M+";
lab def ASSETS 1000 "$1M+";
lab val ASSETS ASSETS;
bysort ASSETS_cat:  tabstat ASSETS, by(A1SJ15) stats(N mean min max);
*****ASSETS_cat=1 (positive assets), but reported $0 in S1SJ15?*****;
*list A1SASSET ASSETS A1SJ14 A1SJ15 if ASSETS_cat==1 & ASSETS==0;
*****ASSETS_cat=-1 (negative assets), but reported $0 in S1SJ15?*****;
*list A1SASSET ASSETS A1SJ14 A1SJ15 if ASSETS_cat==-1 & ASSETS==0;
*****If ASSETS=$0, Recode ASSETS_cat=0 (net zero)*****;
tab A1SJ15 A1SJ14 if (ASSETS_cat==-1 | ASSETS_cat==1) & ASSETS==0;
replace ASSETS_cat = 0 if (ASSETS_cat==-1 | ASSETS_cat==1) & ASSETS==0;
*****ASSETS_cat=0 (net zero), but ASSETS>$0?  Recode ASSETS=0*****;
list A1SASSET ASSETS A1SJ14 A1SJ15 if ASSETS_cat==0 & ASSETS>0 & ASSETS<.;
replace ASSETS = 0 if ASSETS_cat==0;
tabstat ASSETS, by(ASSETS_cat) stats(N mean min max);
*bysort ASSETS_cat:  tabstat ASSETS, by(A1SJ15) stats(N mean min max);
summ ASSETS, d;
*****Among SAQ:  Check those missing for ASSETS (n=642, 10%)****;
tab ASSETS if SAQ==1, missing;
tab A1SJ15 A1SJ14 if missing(ASSETS), missing;

****Assets top-coded at $1M+ for 2.6% of Rs with valid data*****;
gen ASSETS_flag = (ASSETS==1000) if !missing(ASSETS);
lab var ASSETS_flag "Assets (R & S/P) were top-coded at $1M";
tabstat ASSETS, by(ASSETS_flag) stats(N min max);
tab ASSETS_flag, missing;
tab ASSETS_flag if !missing(ASSETS), missing;

****Recode top-coded Assets category to harmonic mean of Pareto distrib (min alpha=1)****;
*lab list A1SJ15;
qui summ A1SJ15 [aweight=wgtPS] if A1SJ15==35;
local N_B_1 = r(sum_w);
qui summ A1SJ15 [aweight=wgtPS] if A1SJ15==36;
local N_B = r(sum_w);
global alpha = round(max(1,(ln(`N_B_1'+`N_B')-ln(`N_B'))/(ln(1000)-ln(500))),0.01);
display "*****Estimate of alpha-hat = " $alpha "*****";
replace ASSETS = 1000*(1+1/$alpha) if ASSETS_flag==1;
lab var ASSETS "Assets in $1K, top cat ($1M+)-->harmonic mean(Pareto dist, alpha=$alpha)";
display "*****Top-coded category******";
tab ASSETS if ASSETS_flag==1, missing;
summ ASSETS, d;

*****************************************************************
*   Convert HHINC & ASSETS to real dollars (April 1995 $s)
*       (based on https://data.bls.gov/cgi-bin/cpicalc.pl for median month of phone interview for each year
*        where the reference is 1995 (April), median month of MIDUS phone interviews conducted in 1995)
*			Multipliers:  	1995 (April)=1.0
*						  	1996 (July)=0.97
*    NOTE:  Because of bottom- and top-coding, we cannot get a true measure of the change in income/assets 
*          for the lowest earners/poorest and highest earners/wealthiest.
*****************************************************************;
bysort yrphone:  tab ym, missing;
foreach X in HHINC INCw_RSP INCw_R INCw_SP INCw_OF INCss_FH INCoth_FH ASSETS {;
	display "****Not adjusted for inflation*****";
	tabstat `X', stats(N mean min max);
	*graph box `X';
	*more;
	*****Convert to 1995 real dollars*****;
	gen `X'95 = `X' if yrphone==1995;
	replace `X'95 = `X'*0.97 if yrphone==1996;
	lab var `X'95 "`X' in 1995 $1K";
	sort `X' yrphone;
	list yrphone `X' `X'95 if yrphone==1996 in 1/500;
	display "****Adjusted for inflation*****";
	tabstat `X' `X'95, by(yrphone) stats(N mean min max);
	*histogram `X'95;
	*more;
};

recode ASSETS_cat (-1 0=1) (1=0), gen(NOassets);
lab var NOassets "R & spouse have no assets (or a deficit)";
tab ASSETS_cat NOassets, missing;

*****Lived in institutional setting (school, prison, hospital, nursing home)during past 5 years****;
gen grpqtrs = (A1PE1==1) if A1PE1>=1 & A1PE1<=2;
lab var grpqtrs "Lived in institutional setting in past 5 years";
tab grpqtrs A1PE1, col missing;

*****Homeless during past 5 years****;
gen homeless = (A1PE2==1) if A1PE2>=1 & A1PE2<=2;
lab var homeless "Homeleess in past 5 years";
tab homeless A1PE2, col missing;

*****No phone during past 5 years****;
gen nophone = (A1PE3==1) if A1PE3>=1 & A1PE3<=2;
lab var nophone "Was without a phone in home/apt in past 5 years";
tab nophone A1PE3, col missing;

*****R owns or rents housing****;
recode A1SL4 (1=2) (2=1) (3=0) (-1 8=.), gen(ownhome);
lab var ownhome "Whether R owns or rents housing";
lab def ownhome
	0 "Rents"
	1 "Paying mortgage"
	2 "Owns outright";
lab val ownhome ownhome;
tab ownhome A1SL4, missing;

****Age R First Worked****;
tab1 A1PB2 A1SI7, missing;
list A1PB2 A1SI7 in 1/10;

*****R's Current Work Status*****;
*tab1 A1PB2 A1PB3A-A1PB3K A1PB5, missing;
gen WORK = 1 if A1PB3A==1 | A1PB3B==1;
replace WORK = 2 if (A1PB3C==1 | A1PB3D==1);
replace WORK = 3 if missing(WORK) & A1PB3E==1;
replace WORK = 4 if missing(WORK) & A1PB3F==1;
replace WORK = 5 if missing(WORK) & (A1PB3G==1 | A1PB3H==1);
replace WORK = 6 if missing(WORK) & A1PB3I==1;
replace WORK = 7 if missing(WORK) & A1PB3J==1;
replace WORK = 8 if missing(WORK) & A1PB3K==1;
replace WORK= 0 if A1PB2==96 | A1PB5==9996;
lab var WORK "Current Work Status";
lab def WORK 
	0 "Never employed"
	1 "Working now/Self-employed"
	2 "Unemployed/temporarily laid off"
	3 "Retired"
	4 "Homemaker"
	5 "Student (FT/PT)"
	6 "Maternity/Sick leave (volunteered)"
	7 "Permanently disabled (volunteered)"
	8 "Other";
lab val WORK WORK;
tab A1PB2 A1PB5 if WORK==0, missing;
bysort WORK:  tab A1PB3A A1PB3B, missing;
tab A1PB3C A1PB3D if WORK==2 & (A1PB3A==1 | A1PB3B==1), missing;
bysort WORK:  tab A1PB3C A1PB3D, missing;

bysort WORK:  tab A1PB3E A1PB3F, missing;
****Reports being employed AND retired???*****;
list WORK A1PB3A-A1PB3K if WORK==1 &  A1PB3E==1;
tab A1PB3G A1PB3H if WORK==5, missing;
tab A1PB3I WORK, missing;
tab A1PB3J WORK, missing;
tab A1PB3K WORK, missing;
list  WORK A1PB3A-A1PB3K if missing(WORK);
tab WORK, missing;

DUMMY WORKING "WORK<." "WORK==1" "R is currently employed";
tab WORKING WORK, missing;

DUMMY SELFEMPL "WORK<." "A1PB3B==1 | A1PB10==2" "R is currently self-employed";
bysort SELFEMPL:  tab A1PB3B A1PB10, missing;
*****1 R said DK to work-related Qs, but said self-employed in A1PB10 -->CODE as self-employed*****;
list SELFEMPL WORK A1PB3A-A1PB3K A1PB6 A1PB10 A1PB11 if missing(SELFEMPL) & A1PB10==2;
replace SELFEMPL = 1 if missing(SELFEMPL) & A1PB10==2;
tab SELFEMPL WORK, missing;

DUMMY NOTWORK "WORK<." "WORK!=1" "R is not employed (includes retired)";
tab NOTWORK WORK, missing;

DUMMY RETIRED "WORK<." "WORK==3" "R is retired";
tab RETIRED WORK, missing;

*****Spouse's Current Work Status*****;
desc A1PB28*;
summ A1PB28*;
gen WORKSP = 1 if A1PB28A==1 | A1PB28B==1;
replace WORKSP = 2 if (A1PB28C==1 | A1PB28D==1);
replace WORKSP = 3 if missing(WORKSP) & A1PB28E==1;
replace WORKSP = 4 if missing(WORKSP) & A1PB28F==1;
replace WORKSP = 5 if missing(WORKSP) & (A1PB28G==1 | A1PB28H==1);
replace WORKSP = 6 if missing(WORKSP) & A1PB28I==1;
replace WORKSP = 7 if missing(WORKSP) & A1PB28J==1;
replace WORKSP = 8 if missing(WORKSP) & A1PB28K==1;
*****Never worked*****;
replace WORKSP=0 if A1PB30==9996;
*****No spouse/partner****;
replace WORKSP= .a if missing(WORKSP) & marstatP1>1 & marstatP1<=4;
lab var WORKSP "Spouse's Current Work Status";
lab def WORKSP
	0 "Never employed"
	1 "Currently employed"
	2 "Unemployed"
	3 "Retired"
	4 "Homemaker"
	5 "Student"
	6 "On Leave"
	7 "Disabled"
	8 "Other"
	.a "No S/P";
lab val WORKSP WORKSP;
tab WORKSP marstatP1, missing;
tab WORKSP A1PB30 if WORKSP==0, missing;
bysort WORKSP:  tab A1PB28A A1PB28B, missing;
bysort WORKSP:  tab A1PB28C A1PB28D, missing;
bysort WORKSP:  tab A1PB28E A1PB28F, missing;
tab A1PB28G A1PB28H if WORKSP==5, missing;
tab A1PB28I WORKSP, missing;
tab A1PB28J WORKSP, missing;
tab A1PB28K WORKSP, missing;
****Coded as unemployed but reports "working now" or "self-employed"*****;
list WORKSP A1PB28A-A1PB28D if WORKSP==2 & (A1PB28A==1 | A1PB28B==1);
****Reports being employed AND retired???*****;
list WORKSP A1PB28A A1PB28B A1PB28E if WORKSP==1 &  A1PB28E==1;
****Missing Data****;
list  WORKSP A1PB28A-A1PB28K if marstatP1==1 & missing(WORKSP);
tab WORKSP, missing;

DUMMY NOTWORKSP "WORKSP<." "WORKSP!=1" "S/P is not employed (includes retired)";
tab NOTWORKSP WORKSP, missing;

DUMMY RETIREDSP "WORKSP<." "WORKSP==3" "S/P is retired";
tab RETIREDSP WORKSP, missing;

*****R:  Among those currently employed, working FT or PT?********;
*tab1 A1PB11 A1PB11A, missing;
*lab list A1PB11;
****A1PB11==99 not labeled as a missing code, but it looks like it does mean missing****;
*tab WORK if A1PB11==99, missing;
gen WORKnhrs = A1PB11 if A1PB11!=99 & A1PB11<997;
replace WORKnhrs = WORKnhrs + A1PB11A if A1PB11A>0 & A1PB11A<97;
replace WORKnhrs = .a if WORK!=1;
lab var WORKnhrs "# Hours R works on average per week at all jobs";
lab def WORKnhrs .a "Not currently employed";
lab val WORKnhrs WORKnhrs;
list WORK WORKnhrs A1PB11 A1PB11A in 1/20;
tabstat WORKnhrs, by(WORK) stats(N min mean max);
*****Currently working but missing # hours****;
tab A1PB11 A1PB11A if WORK==1 & missing(WORKnhrs), missing;
*****WORK!=1 but doing some work for pay (A1BP6) and thus, asked # hours****;
*list WORK A1PB3A-A1PB3E A1PB6 WORKnhrs A1PB11 A1PB11A
     if WORK!=1 & A1PB11!=99 & A1PB11<997;
tab WORKnhrs, missing;

DUMMY WORKPT "WORK<. & (WORKnhrs<. | WORKnhrs==.a)" 
	"WORKnhrs<35" "R works <35 hrs/week";
tabstat WORKnhrs, by(WORKPT) stats(min max);
tab WORKPT WORKnhrs if missing(WORKnhrs) & WORK==1, missing;
*list WORK A1PB11* WORKnhrs WORKPT if missing(WORKnhrs) & WORK==1;
tab WORKPT WORK, missing;

*****R:  If not currently employed, how long since employed?****;
*****Convert to months currently unemployed****;
gen mos_nowork = A1PB5/4.33 if A1PB5<9996;
*****Currently employed, set to 0****;
replace mos_nowork = 0 if missing(mos_nowork) & (A1PB3A==1 | A1PB3B==1);
*****Never employed, set to missing(.a)****;
replace mos_nowork = .a if WORK==0;
lab var mos_nowork "R:  Months since last had a paid job";
lab def mos_nowork
	.a "Never employed";
lab val mos_nowork mos_nowork;
tab mos_nowork WORK, missing;
tabstat A1PB5 mos_nowork if A1PB5<9996, by(WORK) stats(N mean min max);
tab mos_nowork A1PB5 if A1PB5>=9996, missing;
list WORK A1PB2 A1PB3A-A1PB3K A1PB5 mos_nowork if A1PB5==9999 & mos_nowork==.;
tab mos_nowork, missing;

*****Spouse/Partner:  If not currently employed, how long since employed?****;
*tab A1PB30;
lab list A1PB30;
*****Convert to months currently unemployed****;
gen mos_noworksp = A1PB30/4.33 if A1PB30<9996;
*****Currently employed, set to 0****;
replace mos_noworksp = 0 if missing(mos_noworksp) & (A1PB28A==1 | A1PB28B==1);
replace mos_noworksp = .a if A1PB30==9996;
replace mos_noworksp = .b if WORKSP==.a;
lab var mos_noworksp "S/P:  Months since last had a paid job";
lab def mos_noworksp 
	.a "Never employed"
	.b "No S/P";
lab val mos_noworksp mos_noworksp;
tabstat A1PB30 mos_noworksp if A1PB30<9996, by(WORKSP) stats(N mean min max);
bysort WORKSP:  tab mos_noworksp A1PB30 if A1PB30>=9996, missing;
list WORKSP A1PB28A-A1PB28K A1PB30 mos_noworksp if A1PB30==9999 & mos_noworksp==.;
*******Unemployed but mos_noworksp==0???******
tab WORKSP if mos_noworksp==0;
list WORKSP A1PB28A-A1PB28K A1PB30 mos_noworksp if A1PB30==9999 & WORKSP==2 & mos_noworksp==0;
tab mos_noworksp, missing;

*******************************************************************************************************************
*  What Industry does R work in?
*      Recode A1PIND into types of occupation (similar but not exactly the same as B1PINDMJ)
*          		1 FARMING, FISHING, AND FORESTRY 										(A1PIND=10-32)
*				2 MINING																							(A1PIND=40-50)
*				3 CONSTRUCTION 																			(A1PIND=60)
*				4 MANUFACTURING																		(A1PIND=100-392)
*				5 TRANSPORTATION /COMMUNICATIONS/PUBLIC UTILITY (A1PIND=400-472)
*				6 WHOLESALE/RETAIL TRADE													(A1PIND=500-691)
*				7 FINANCE/INSURANCE/REAL ESTATE										(A1PIND=700-712)		
*				8 BUSINESS/REPAIR SERVICES													(A1PIND=721-760)		
*				9 PERSONAL SERVICES																(A1PIND=761-791)		
*				10 ENTERTAINMENT/REC																(A1PIND=800-810)		
*				11  PROFESSIONAL AND RELATED											(A1PIND=812-893)		
*				12 PUBLIC ADMIN																			(A1PIND=900-960)		
********************************************************************************************************************;
desc A1PIND A1PINDP;
*lab list A1PIND;
bysort A1PINDMJ:  tab A1PIND, missing;
lab list A1PIND;
recode A1PIND 10/32=1 40/50=2 60=3 100/392=4 400/472=5 500/691=6 700/712=7 721/760=8 761/791=9 800/810=10 812/893=11 900/960=12
	995/max=., gen(IND_R);
lab var IND_R "Industry in which R currently works";
lab def INDUSTRY
	1 "AGRICULTURE/FORESTRY/FISHING"
	2 "MINING"
	3 "CONSTRUCTION"
	4 "MANUFACTURING"
    5 "TRANSPORTATION/COMMUNICATIONS/PUBLIC UTILITY"
    6 "WHOLESALE/RETAIL TRADE"
    7 "FINANCE, INSURANCE, AND REAL ESTATE"
    8 "BUSINESS AND REPAIR SERVICES"
	9 "PERSONAL SERVICES"
	10 "ENTERTAINMENT AND RECREATIONAL SERVICES"
	11 "PROFESSIONAL AND RELATED SERVICES"
	12 "PUBLIC ADMINISTRATION";
lab val IND_R INDUSTRY;
bysort IND_R:  tab A1PIND, missing;
tab IND_R, missing;
tab A1PIND WORK if missing(IND_R), missing;

*************************************************
*   Industry of Current/Last Job
*************************************************;
recode A1PINDP 10/32=1 40/50=2 60=3 100/392=4 400/472=5 500/691=6 700/712=7 721/760=8 761/791=9 800/810=10 812/893=11 900/960=12
	995/max=., gen(INDP_R);
replace INDP_R = IND_R if IND_R<.;
lab var INDP_R "Industry of R's current/last job";
lab val INDP_R INDUSTRY;
tab IND_R INDP_R, missing;
tab A1PINDP  WORK if missing(INDP_R), missing;

****************************************************************************************************************
*   R's Current Occupation (Type of Occupation)
*      Note:   A1PTSEI is based on A1POCC (1990 census occupation codes shown in 
*			Hauser & Warren (1996) Appendix A, "Census Code" (1st col)
****************************************************************************************************************;
desc A1POCC A1POCCP;
*lab list A1POCC;
mvdecode A1POCC A1POCP, mv(997 998 999);
****Military are not assigned an SEI score****;
*list A1POCC A1PINDP A1PTSEI A1PTSEIP if A1POCC==900;
mvdecode A1P*SEI A1PTSEIP, mv(98 99 998 999);
mvdecode A1P*EDU A1P*EARN, mv(8 9);
list A1POCC A1PIND A1PTSEI in 1/10;
recode A1POCC (43/235=4) (3/37=3) (243/469=2) (473/900=1) (997/999=.), gen(OCC_cat);
replace OCC_cat = 0 if missing(OCC_cat) & WORK!=1 & WORK<.;
lab var OCC_cat "R's type of current occupation";
lab def OCC_cat
	0 "Not currently employed"
	1 "Farming/Construction/Maintenance/Production/Transportation/Military"
	2 "Service/Sales/Clerical"
	3 "Management/Business/Financial"
	4 "Professional";
lab val OCC_cat OCC_cat;
tabstat A1POCC, by(OCC_cat) stats(N min max);
tab OCC_cat WORK, missing col;
list OCC_cat WORK A1POCC A1PTSEI A1POCP A1PINDP if missing(OCC_cat);       
*graph box A1PTSEI, by(OCC_cat);
tab OCC_cat, missing;
****Could have just recoded the new var A1POCMJ?****;
tab OCC_cat A1POCMJ, miss;

******R's current/previous occupation (type)*****;
recode A1POCCP (43/235=4) (3/37=3) (243/469=2) (473/900=1) (997/999=.), gen(OCCP_cat);
replace OCCP_cat = OCC_cat if OCC_cat>0 & OCC_cat<.;
replace OCCP_cat = .b if missing(OCCP_cat) & WORK==0;
lab var OCCP_cat "R's type of current/previous occupation";
lab def OCCP_cat
	1 "Farming/Construction/Maintenance/Production/Transportation/Military"
	2 "Service/Sales/Clerical"
	3 "Management/Business/Financial"
	4 "Professional"
	.b "Never employed";
lab val OCCP_cat OCCP_cat;
tab OCCP_cat OCC_cat, missing;
list OCC_cat WORK A1POCC A1PTSEI A1POCCP if missing(OCCP_cat);       
tab OCCP_cat WORK, missing;
tab WORK if missing(OCCP_cat), missing;

*****R's Current Occupation (SEI score)******;
desc  A1PTSEI A1PTSEIP A1PMSEI A1PFSEI A1PTEDU A1PMEDU A1PFEDU A1PTEARN A1PMEARN A1PFEARN;
summ A1PTSEI A1PTSEIP A1PMSEI A1PFSEI A1PTEDU A1PMEDU A1PFEDU A1PTEARN A1PMEARN A1PFEARN;
*scatter A1PMSEI A1PFSEI;
*scatter A1PMEDU A1PFEDU;
******Supervisor of Brick masons etc (DOT code=553), much less educ for F than M???****;
*list A1POCC A1PIND A1P*SEI A1PMEDU A1PFEDU if A1PMEDU>-2 & A1PFEDU<-4;
*scatter A1PMEARN A1PFEARN;
rename A1PTEDU OC_ED_R;
rename A1PTEARN OC_EARN_R;
rename A1PTSEI SEI_R;
*----Not asked if R is not currently employed or never employed---*;
*tab WORK if missing(SEI_R), missing;
replace SEI_R = .a if missing(SEI_R) & WORK>1 & WORK<.;
replace SEI_R = .b if missing(SEI_R) & WORK==0;
*----Hauser & Warren did not provide an SEI score for military (900)---*;
*tab A1POCC if SEI_R==., missing;
replace SEI_R = .d if missing(SEI_R) & A1POCC==900;
lab var SEI_R "R's current occupation:  SEI score";
lab def SEI 
	.a "Not currently employed"
	.b "Never employed"
	.d "Armed services";
lab val SEI_R SEI;
tab WORK SEI_R if SEI_R>=., missing;
tab A1POCC SEI_R if SEI_R==.d, missing;
summ SEI_R OC_ED_R OC_EARN_R;
pwcorr educ SEI_R OC_ED_R OC_EARN_R HHINC;

*********************************************
*    Categorize SEI
*		0 = No occupation
*		1 = Working class (7.83-26.24:  min=Shoe/Sewing machine operators, max=26.24, Bus drivers)
*    	2 = Semi-skilled/Admin support (min=26.29, weighers/measurers/checkers, max=35.65,
*			 photoengravers/lithographers)
*    	3 = Sales/Technicians/Supervisors (min=35.78, Adjusters, max=45.47, Sales)
*		4 = Managerial (min=45.52, Managers/Administrators, max=49.99, Supervisors for firefighters, etc.)
*		5 = Professional (min=50.01, Spec Ed Teacher, max=50.85, Physician)
********************************************;
*tab SEI_R, missing;
recode SEI_R min/26.24=1 26.29/35.65=2 35.78/45.47=3 45.52/49.99=4 50/max=5 , gen(SEI_R_cat);
replace SEI_R_cat = 0 if SEI_R==.a | SEI_R==.b;
lab var SEI_R_cat "R's current occupation:  SEI score (categorical)";
lab def SEI_R_cat
	0 "Not currently employed"
	1 "Working class (7.83-26.24)"
	2 "Semi-skilled (26.29-35.64)"
	3 "Sales/Technicans/Supervisors (35.78-45.47)"
	4 "Managerial (45.52-49.99)"
	5 "Professional (50+)";
lab val SEI_R_cat SEI_R_cat;
tabstat SEI_R, by(SEI_R_cat) stats(N min max);
tab SEI_R_cat WORK if missing(SEI_R), missing;
tab SEI_R_cat, missing;
tab OCC_cat SEI_R_cat, row col cell;
****Check:  Coded as Professional based on SEI but Sales/Services/etc. based on occupation****;
list A1POCC A1PIND OCC_cat SEI_R SEI_R_cat if SEI_R_cat==5 & OCC_cat==3;

******R's current/Previous occupation (SEI score)*****;
rename A1PTSEIP SEIP_R;
replace SEIP_R = SEI_R if !missing(SEI_R);
*----Not asked if R never employed---*;
replace SEIP_R = .b if SEIP_R==. & SEI_R==.b;
*----Hauser & Warren did not provide an SEI score for military (900)---*;
replace SEIP_R = .d if SEIP_R==. & (SEI_R==.d | A1POCCP==900);
lab var SEIP_R "R's current/previous occupation:  SEI score";
lab val SEIP_R SEI;
*tab SEIP_R if SEIP_R>=., missing;
summ SEI_R SEIP_R if !missing(SEI_R);
summ SEI_R SEIP_R if missing(SEI_R);
tab WORK SEIP_R if missing(SEIP_R), missing;
tab A1POCCP SEI_R if SEIP_R==.d, missing;
list SEI_R A1POCC A1POCCP if SEIP_R==.;
****Lowest SEI score is 7.1 (A1OCC=Shoe machine operator)****;
tab A1POCC SEIP_R if SEIP_R<8;
****Highest SEI score is 80.53 (A1OCC=Physician)****;
tab A1POCC SEIP_R if SEIP_R>80 & SEIP_R<.;

*****Spouse's Type of Occupation (A1PB33 seems to be asked even if S/P is not currently employed)******;
desc A1POCCS A1PINDS A1PTSEIS;
lab list A1POCCS;
lab list A1PINDS;
mvdecode A1POCCS, mv(997 998 999);
mvdecode A1PINDS, mv(997 998 999);
mvdecode A1PTSEIS, mv(98 99);
list A1POCCS A1PINDS A1PTSEIS in 1/10;
recode A1POCCS (43/235=4) (3/37=3) (243/469=2) (473/900=1) (997/999=.), gen(OCCSP_cat);
****R has no spouse/partner****;
replace OCCSP_cat= .a if missing(OCCSP_cat) & marstatP1>1 & marstatP1<=4;
****R has never been employed****;
replace OCCSP_cat = .b if missing(OCCSP_cat) & WORKSP==0;
lab var OCCSP_cat "Spouse's type of occupation";
lab def OCCSP_cat
	1 "Farming/Construction/Maintenance/Production/Transportation/Military"
	2 "Service/Sales/Clerical"
	3 "Management/Business/Financial"
	4 "Professional"
	.a "No spouse/partner"
	.b "Never employed";
lab val OCCSP_cat OCCSP_cat;
tabstat A1POCCS, by(OCCSP_cat) stats(N min max);
*---We have OCCSP_cat even for S/P's that are not currently employed---*;
tab OCCSP_cat WORKSP, missing col;
tab OCCSP_cat marstatP1, missing col;
list OCCSP_cat marstatP1 WORKSP  A1POCCS A1PINDS A1PTSEIS if OCCSP_cat==.;       
*graph box A1PTSEIS, by(OCCSP_cat);
tab OCCSP_cat, missing;

*****Spouse's Occupation (SEI score) [seems to include some S/P not currently employed]******;
lab list A1PTSEIS;
summ A1PTSEIS;
rename A1PTSEIS SEI_SP;
lab var SEI_SP "Spouse's current occupation:  SEI score";
*---We have SEI_SP for some S/P that are not currently employed---*;
tabstat SEI_SP, by(WORKSP) stats(n min max);
*---Most of those missing SEI_SP b/c No S/P---*;
tab WORKSP if missing(SEI_SP), missing;

********If missing(SEI_SP):  FLAG those not currently working******;
DUMMY SEI_SP_NOWORK "WORKSP<." "missing(SEI_SP) & WORKSP<. & WORKSP!=1"
	"S/P missing SEI but not currently working";
tab SEI_SP_NOWORK WORKSP if missing(SEI_SP), missing;
summ SEI_SP SEI_SP_NOWORK if !missing(SEI_SP);

*********************************************
*    Categorize SEI
*		0 = No occupation
*		1 = Working class (<26.24:  min=Shoe/Sewing machine operators, max=26.24, Bus drivers)
*    	2 = Semi-skilled/Admin support (min=26.29, weighers/measurers/checkers, max=35.65, 
*				photoengravers/lithographers)
*    	3 = Sales/Technicians/Supervisors (min=35.78, Adjusters, max=45.47, Sales)
*		4 = Managerial (min=45.52, Managers/Administrators, max=49.99, Supervisors for firefighters, etc.)
*		5 = Professional (min=50.01, Spec Ed Teacher, max=50.85, Physician)
********************************************;
*tab SEI_SP, missing;
recode SEI_SP min/26.24=1 26.29/35.65=2 35.78/45.47=3 45.52/49.99=4 50/max=5,
	gen(SEI_SP_cat);
replace SEI_SP_cat = 0 if SEI_SP_NOWORK==1;
replace SEI_SP_cat = .a if WORKSP==.a;
lab var SEI_SP_cat "Spouse's current occupation:  SEI score (categorical)";
lab def SEI_SP_cat
	0 "Not currently employed"
	1 "Working class (7.83-26.24)"
	2 "Semi-skilled (26.29-35.64)"
	3 "Sales/Technicans/Supervisors (35.78-45.47)"
	4 "Managerial (45.52-49.99)"
	5 "Professional (50+)"
	.a "No S/P";
lab val SEI_SP_cat SEI_SP_cat;
tabstat SEI_SP, by(SEI_SP_cat) stats(N min max);
tab SEI_SP_cat SEI_SP_NOWORK, missing;
tab SEI_SP_cat WORKSP if missing(SEI_SP), missing;
tab SEI_SP_cat, missing;
tab OCCSP_cat SEI_SP_cat, row col cell;

*******************************************************************************************
*    R's Single longest period of unemployment (when not a student or retired)
******************************************************************************************;
*tab A1SI10;
lab list A1SI10;
*****R instructed to skip I7-I31 if never employed for 6+ mos*****;
****!!!!!SKIP_SI7 no longer included on dataset!!!!***;
*tab SKIP_SI7 WORK, missing;
*tab A1SI10 if SKIP_SI7==1, missing;
*******Valid response for some Rs who fwere never employed?*****;
*list SAQ A1PB2 A1PB5 WORK SKIP_SI7 A1SI7 A1SI10 if WORK==0 & SKIP_SI7==2;
****If A1SI10=INAPP (9999), n=35 never employed but n=83 are currently working?****;
tab WORK A1SI7 if A1SI10==9999, missing;
****N=208 reported age first worked 6+ mos, but coded A1SI10=INAPP (9999)???****;
tab A1PB2 if A1SI10==9999 & WORK!=0, missing;
recode A1SI10 0=0 1/25=1 26/51=2 52/103=3 104/259=4 260/5000=5 -1=. 9998/9999=., 
	gen(max_nowork_c);
*****If R never worked for 6+ mos, recode=.a*****;
*replace max_nowork_c = .a if WORK==0 | SKIP_SI7==1;
replace max_nowork_c = .a if WORK==0 | (A1SI7==99 & A1PB2>=96);
lab var max_nowork_c "Max period of unemployment (when not a student)";
lab def max_nowork_c
	0 "Never"
	1 "< 6 mos"
	2 "6 mos but < 1 yr"
	3 "1-1.9 years"
	4 "2-4.9 years"
	5 "5+ years"
	.a "Never worked for 6+ mos";
lab val max_nowork_c max_nowork_c;
tabstat A1SI10, by(max_nowork_c) stats(N min max);
tab max_nowork_c WORK, missing;
****Skipped b/c never worked for 6+ mos*****;
*tab WORK SKIP_SI7 if max_nowork_c==.a, missing;
tab WORK A1PB2 if max_nowork_c==.a, missing;
****Still Lots of missing for max_nowork_c*****;
tab WORK max_nowork_c if SAQ==1 & max_nowork_c==., missing;
list WORK A1SI7 A1SI10 max_nowork_c if SAQ==1 & max_nowork_c==. & WORK>=4 & WORK<=8;
tab  A1SI7 if SAQ==1 & missing(max_nowork_c), missing;
tab max_nowork_c SAQ, missing;

*****Old dataset (when had SKIP_SI7)--more Rs coded never worked (does not agree with A1PB2)*****;
*use "${DATA}Wave 1\2019-03-20\MIDUS1.dta", clear;
*tab max_nowork_c SAQ, missing;

recode max_nowork_c 2/3=2 4/5=3 .a=0, gen(max_nowork_c4);
lab def max_nowork_c4
	0 "Never (including never worked 6+ mos)"
      1 "< 6 mos"
	2 ">=6 mos but < 2 yr"
	3 "2+ years";
lab val max_nowork_c4 max_nowork_c4;
tab max_nowork_c4 max_nowork_c, missing;
tab max_nowork_c4 SAQ, missing;

******S/P:  Single longest period of unemployment (when not a student or retired)--NOT ASKED!*****;

*---------------------------------------------------------------------------
*      Overall Adult SES Index
*---------------------------------------------------------------------------;
*misschk educ HHINC ASSETS ASSETS_cat SEIP_R OCCP_cat;
***LOTS of missing data for income and esp. Assets****;
tab ASSETS_cat if missing(ASSETS), missing;
****Only have SEI if ever employed (and not military)****;
tabstat SEIP_R, by(WORK) stats(N mean);
tab OCCP_cat WORK if missing(SEIP_R), missing;
****Only have Spouse Educ & SEI if married/partner****;
misschk educsp SEI_SP if marprtP1==1;
summ educsp SEI_SP if marprtP1!=1;

*----Convert Income & Assets back to original units----*;
drop INCw_R INCw_SP;
gen INC = HHINC95*1000;
gen INCw = INCw_RSP95*1000;
gen INCw_R = INCw_R95*1000;
gen INCw_S = INCw_SP95*1000;
gen WLTH = ASSETS95*1000;
summ HHINC95 INC INCw_RSP95 INCw
	INCw_R95 INCw_R INCw_SP95 INCw_S ASSETS95 WLTH;

*************************************************
*    Log-Transform Income & Assets (after adding $1--0.001 of $1K--to everyone's income/assets)
**************************************************;
*gladder INC;
gen INC_ln = ln(INC+0.001);
gen INCw_ln = ln(INCw+0.001);
*gladder INCw_R;
gen INCw_R_ln = ln(INCw_R+0.001);
*gladder INCw_S;
gen INCw_S_ln = ln(INCw_S+0.001);
*gladder INCw_RSP95;
*----Cannot log negative values!!!----*;
*gen WLTH_ln = ln(WLTH+0.001);

*************************************************
*    Square Root Transform Income & Assets 
**************************************************;
gen INC_sqrt = sqrt(INC);
gen INCw_sqrt = sqrt(INCw);
gen INCw_R_sqrt = sqrt(INCw_R);
gen INCw_S_sqrt = sqrt(INCw_S);
*----Cannot take the sqrt of negative values!!!----*;
*gen WLTH_sqrt = sqrt(WLTH);
*scatter INC_ln INC_sq INC;

****************************************************************************************
*    Apply Inverse-Hyperbolic Sine Transformation (see Friedline et al. 2015, Killewald et al. 2017)
*		 for Income and Wealth
***************************************************************************************;
gen ihs_INC = ln(sqrt(INC^2+1)+INC);
gen ihs_INCw = ln(sqrt(INCw^2+1)+INCw);
gen ihs_INCw_R = ln(sqrt(INCw_R^2+1)+INCw_R);
gen ihs_INCw_S = ln(sqrt(INCw_S^2+1)+INCw_S);
gen ihs_WLTH = ln(sqrt(WLTH^2+1)+WLTH);
summ INC INC_ln INC_sqrt ihs_INC 
	INCw INCw_ln INCw_sqrt ihs_INCw
	INCw_R INCw_R_ln INCw_R_sqrt ihs_INCw_R
	INCw_S INCw_S_ln INCw_S_sqrt ihs_INCw_S
	WLTH ihs_WLTH;

***************************************************************************
*   Compare skewness of various transformations of income/wealth
* 		-> IHS-transformation sometimes reduces skewness, but not always
*		-> Square-root transformation often works better than IHS at reducing skeweness
*			but cannot be used for wealth (b/c we have negative values)
*		-> Log-transform doesn't help as much in most cases (and again, we cannot use it for wealth)
*		-> Conclusion:  If we are going to use a transformation, IHS is probably the most defensible
****************************************************************************;
tabstat INC INC_ln INC_sqrt ihs_INC 
	INCw INCw_ln INCw_sqrt ihs_INCw
	INCw_R INCw_R_ln INCw_R_sqrt ihs_INCw_R
	INCw_S INCw_S_ln INCw_S_sqrt ihs_INCw_S
	WLTH ihs_WLTH, stats(N skew);
/*
*********************************************************************************************
*   For INC:  Square-root trans more symmetric distrib than log- or IHS-transformed
*	 	but for WLTH (cannot take log or sqrt of negative values)
*************************************************************************************************;
foreach X in INC INC_ln INC_sqrt ihs_INC WLTH ihs_WLTH {;
		histogram `X';
		more;
};
*/
*********************************************************************************************************************
*      SES Index:  based on R & Sp educ, R & Sp occupation SEI, HH income, & R/Sp Net Wealth,  
*          (Only Rs who are currently married w/both R & spouse ever employed could have 6 valid items)
********************************************************************************************************************;
global SES "educ educsp SEIP_R SEI_SP INC WLTH";
summ $SES;
misschk $SES, gen(miss_);
bysort marprtP1:  tab WORK WORKSP, missing;
*---Married & both R & S/P are employed (max 6 valid items)----*;
summ $SES if marprtP1==1 & WORK==1 & WORKSP==1;
*---Not Married & R employed (max 4 valid items)----*;
summ $SES if marprtP1==0 & WORK==1;

****Untransformed Income & Assets (alpha=0.76)****;
alpha $SES, item lab std gen(temp);
****IHS-transformed Income & Assets (Alpha=0.74)*****;
*alpha educ educsp SEIP_R SEI_SP ihs_INC ihs_WLTH, item lab std;
*****If married/partner & missing more than 2 items, code to missing****;
replace temp = . if marstatP1==1 & miss_number>2;
*****If not married/partner & missing more than 4 items (2 missing by design), code to missing*****;
replace temp = . if marstatP1!=1 & miss_number>4;
egen SES = std(temp);
lab var SES "Std Index of SES (based on educ, SEI, HH income, & assets)";
summ SES, d;
*----Missing cases (N=66 w/ S/P missing >2 items, N=20 no S/P missing >4 items)----*;
*list temp SES $SES if miss_number>4;
*tab miss_number marstatP1 if missing(SES), missing;
drop temp miss_*;

*******Convert SES score to %ile Rank [SAQ national sample only--b/c post-strat weights N/A]******;
xtile SESp = SES [aweight=wgtPS], nq(100);
lab var SESp "SES %ile Rank within Survey Wave [national sample only]";
*scatter SES SESp;
*tabstat SES [aweight=wgtPS], by(SESp) stats(N min max);
*tab SESp [aweight=wgtPS], missing;
summ SESp [aweight=wgtPS], d;
list SES SESp wgtPS if SAMPLMAJ==1 & !missing(SES) & missing(SESp);

*********************************************************************************************************************
*      SES Index: substitute categorical occupation in place of continuous SEI 
********************************************************************************************************************;
global SES1 "educ educsp OCCP_cat OCCSP_cat INC WLTH";
summ ${SES1};
tab OCCP_cat OCCSP_cat, row col missing;
misschk ${SES1}, gen(miss_);
*****OCCP_cat missing if R never employed****;
tab OCCP_cat if WORK==0, missing nolab;
*****Spouses' educ & OCCSP_cat missing if R not married/partnered****;
tab1 educsp OCCSP_cat if marprtP1==0, missing nolab;
*****Spouses' OCCSP_cat missing if s/p never employed****;
tab OCCSP_cat if WORKSP==0, missing nolab;
tab miss_number marstatP1, col;
*****If not employed, wage/salary income = $0???****;
pwcorr INC INCw;
tabstat INC INCw INCw_R, by(WORK) stats(N mean min max);
*****High INC but wage/salary income=$0 (income is from SS or others in HH)*****;
*list WORK HHINC INCw_RSP INCw_OF INCss_FH INCoth_FH 
	if HHINC>125 & HHINC<. & INCw_RSP==0;

****Untransformed Income & Assets (alpha=0.73)****;
alpha ${SES1}, item lab std gen(temp);
****IHS-transform of Income & Assets (Alpha=0.71)*****;
*alpha educ educsp OCCP_cat OCCSP_cat ihs_INC ihs_WLTH, item lab std;
*****If married/partner & missing more than 2 items, code to missing****;
replace temp = . if marstatP1==1 & miss_number>2;
*****If not married/partner & missing more than 4 items (2 missing by design), code to missing*****;
replace temp = . if marstatP1!=1 & miss_number>4;
egen SES1 = std(temp);
lab var SES1 "Std Index of SES (based on educ, occupation, HH income, & assets)";
summ SES1, d;
list temp SES1 ${SES1} if miss_number>5;
drop temp miss_*;
*****Very high wage/salary income, but SES below average****;
list SES1 ${SES1} INCw if SES1<0 & INCw>140000 & INCw<., nolab compress;
*****$1M+ in net wealth, but SES below average****;
list SES1 ${SES1} if SES1<0 & WLTH>=1000000 & WLTH<., nolab compress;

*******Convert SES score to %ile Rank [SAQ national sample only--b/c post-strat weights N/A]******;
xtile SES1p = SES1 [aweight=wgtPS], nq(100);
lab var SES1p "SES1 %ile Rank within Survey Wave [national sample only]";
*scatter SES1 SES1p;
tabstat SES1 [aweight=wgtPS], by(SES1p) stats(N min max);
tab SES1p [aweight=wgtPS], missing;
list SES1 SES1p wgtPS if SAMPLMAJ==1 & SAQ==1 & !missing(SES1) & missing(SES1p);

*------------------------------------------------------
*   Health Insurance Coverage
*-------------------------------------------------------;
desc A1SC1*;
egen HInsure = anymatch(A1SC1*), values(1);
egen check = anycount(A1SC1*), values(2);
replace HInsure = . if SAQ==0 | (HInsure==0 & check==0);
lab var HInsure "R has any health insurance coverage";
tabstat A1SC1*, by(HInsure) stats(N min max);
tab HInsure check, missing;
tab1 A1SC1* if missing(HInsure);
tab HInsure A1SC1E, missing;
*list HInsure A1SC1* if HInsure==0 & A1SC1E==8;
tab A1SC1A A1SC1B if HInsure==1 & A1SC1E==8, missing;
tab HInsure;
drop check;

*------------------------------------------------------
*   Perception of Other People's Work/Financial Situation
*-------------------------------------------------------;

***Rating of Work Situation for Most people in 20s, 40s, 60s****;
mvdecode A1SG2M-A1SG2O, mv(-1 98);
tab1 A1SG2M-A1SG2O, missing;

***Rating of Financial Situation for Most people in 20s, 40s, 60s****;
mvdecode A1SG2P-A1SG2R, mv(-1 98);
tab1 A1SG2P-A1SG2R, missing;

*------------------------------------------------------
*   Subjective measures related to R's Financial Situation
*-------------------------------------------------------;

******Intergenerational Perceived Deprivation********;
gen PercFin = A1SE10 if A1SE10>=1 & A1SE10<=7;
lab var PercFin "R feels better off financially than parents were at R's age";
lab def PercFin 
	1 "A lot worse off"
	2 "Somewhat worse off"
	3 "A little worse off"
	4 "Same"
	5 "A little better off"
	6 "Somewhat better off"
	7 "A lot better off";
lab val PercFin PercFin;
tab A1SE10 PercFin, missing row;

********Perceived Financial Situation:  Now********;
desc A1SJ1 A1SJ2 A1SJ3;
gen FinNow = A1SJ1 if A1SJ1>=0 & A1SJ1<=10;
lab var FinNow "Rating of Financial situation now (0-10=Best)";
tab FinNow A1SJ1, missing;

********Perceived Financial Situation:  10 years in future********;
gen Fin10yfuture = A1SJ3 if A1SJ3>=0 & A1SJ3<=10;
lab var Fin10yfuture "Rating of Financial situation 10 years in the future (0-10=Best)";
tab Fin10yfuture A1SJ3, missing;

*****Control over Financial Situation Now*****;
gen FinControl = A1SJ4 if A1SJ4>=0 & A1SJ4<=10;
lab var FinControl "Control over Financial situation now (0-10=Very Much)";
tab FinControl A1SJ4, missing;

****You (& your family) have enough money to meet your needs?*****;
gen FinNeed = 3-A1SJ6 if A1SJ6>=1 & A1SJ6<=3;
lab var FinNeed "Enough money to meet needs?";
lab def FinNeed
	0 "Not enough"
	1 "Just enough"
	2 "More than enough";
lab val FinNeed FinNeed;
tab FinNeed A1SJ6, missing;

****Difficulty paying monthly bills*****;
gen FinDiff = A1SJ7-1 if A1SJ7>=1 & A1SJ7<=4;
lab var FinDiff "How difficult to pay monthly bills?";
lab def FinDiff
	0 "Very difficult"
	1 "Somewhat"
	2 "Not very"
	3 "Not at all difficult";
lab val FinDiff FinDiff;
tab FinDiff A1SJ7, missing;

*------------------------------------------------------
*   Subjective measures related to R's Work Situation
*-------------------------------------------------------;

********Perceived Work Situation:  Now********;
desc A1SI1A* A1SI1B* A1SI1C*;
*tab1 A1SI2 A1SI3, missing;
gen WorkNow = A1SI2 if A1SI2>=0 & A1SI2<=10;
lab var WorkNow "Rating of current Work situation (0-10=Best)";
tab WorkNow A1SI2, missing;
****Working now but missing data?*****;
*list A1SI2 WorkNow A1SI1A2 A1SI1B2 A1SI1C2 if missing(WorkNow) & (A1SI1A2==1 | A1SI1B2==1 | A1SI1C2==1);

********Expected Work Situation:  10 years from Now****;
gen Work10yfuture = A1SI4 if A1SI4>=0 & A1SI4<=10;
lab var Work10yfuture "Rating of Work situation 10 years in the future (0-10=Best)";
tab Work10yfuture A1SI4, missing;
****LOTS of missing data for Work10yfuture (esp. if retired or not employed)******;
tab WORK if missing(Work10yfuture) & SAQ==1;
******If not working or retired, code Work10yfuture=0 (and include flags NOTWORK RETIRED)???****;
*replace Work10yfuture_s = r(min) if missing(Work10yfuture) & (NOTWORK==1 | RETIRED==1);
*tab Work10yfuture_s WORK, missing col;

*-----------------------------------------------
*    Perceived Discrimination (asked in SAQ)
*-----------------------------------------------;
desc A1SS13* A1SS14* A1SS15* A1SS16 A1SS17;
summ A1SS13* A1SS14*;
mvdecode A1SS13A A1SS13C A1SS13D A1SS13H A1SS13I A1SS13J A1SS13K, mv(-1 998);
mvdecode A1SS13B A1SS13E A1SS13F A1SS13G, mv(-1 98);
*mvdecode A1SS14*, mv(-1 8);
summ A1SS13* A1SS14*;

*****Lifetime (11 items):  Recode each item 0 (never) or 1 (1+ time)*****;
foreach X in A B C D E F G H I J K {;
	gen DI_LF`X' = (A1SS13`X'>0) if A1SS13`X'<.;
	lab var DI_LF`X' "Reported any lifetime discrimination of type `X'";
	*tabstat A1SS13`X', by(DI_LF`X') stats(N min max);
	tab DI_LF`X' SAQ, missing;
};	
summ DI_LF*;

*****Check coding of A1SLFEDI****;
mvdecode A1SLFEDI, mv(-1 98);
global LIFEDI11 "DI_LFA DI_LFB DI_LFC  DI_LFD DI_LFE DI_LFF 
	DI_LFG DI_LFH DI_LFI DI_LFJ DI_LFK";
misschk ${LIFEDI11}, gen(miss_);
*----Code to 0 if at least 1 non-missing item---*;
gen LIFEDI = 0 if miss_number<11;
foreach X in $LIFEDI11 {;
		replace LIFEDI = LIFEDI + 1 if `X'==1;
};
lab var LIFEDI "Count types of Lifetime Discrimination (range 0-11)";
tab LIFEDI, missing;
summ ${LIFEDI11} if LIFEDI==0;
tab1 ${LIFEDI11} if LIFEDI==., missing;
list LIFEDI ${LIFEDI11} if LIFEDI>0 & LIFEDI<. in 1/100;
summ LIFEDI A1SLFEDI;
*----A1LFEDI seems to be miscoded in many cases (not clear why)----*;
list LIFEDI A1SLFEDI A1SS13* if !missing(LIFEDI) & abs(LIFEDI - A1SLFEDI)>0.1 in 1/100;
drop miss_* A1SLFEDI;

gen AnyLIFEDI = (LIFEDI>0) if LIFEDI<.;
lab var AnyLIFEDI "Any lifetime discrimation of any type";
tab AnyLIFEDI LIFEDI, missing;
*tabstat DI_LF*, by(AnyLIFEDI) stats(N min max);
tab AnyLIFEDI;

*****Daytime (9 items)*****;
lab def DI_DAY
  0 "Never"
  1 "Rarely"
  2 "Sometimes"
  3 "Often";
foreach X in A B C D E F G H I {;
	gen old_SP2`X' = A1SS14`X';
	rename A1SS14`X' DI_DAY`X';
	replace DI_DAY`X' = 4-DI_DAY`X' if DI_DAY`X'>=1 & DI_DAY`X'<=4;
	replace DI_DAY`X' = . if old_SP2`X'<1 | old_SP2`X'>4;
	lab val DI_DAY`X' DI_DAY;
	tab DI_DAY`X' old_SP2`X', missing; 
};	
drop old_*;
summ DI_DAY*;

****Check coding of A1SDAYDI******;
mvdecode A1SDAYDI, mv(-1 98);
global DAYDI9 "DI_DAYA DI_DAYB DI_DAYC  DI_DAYD DI_DAYE DI_DAYF 
	DI_DAYG DI_DAYH DI_DAYI";
*---Compute mean across valid items (if at least 5 valid items), alpha=0.93---*;
alpha ${DAYDI9}, item lab min(5) gen(DAYDI);
lab var DAYDI "Index of Daily Discrimination (range 0-3)";
tab DAYDI, missing;
*----Recode DAYDI to range from 9-36 (to match coding of A1SDAYDI---*;
preserve;
gen DAYDIr = DAYDI*9 + 9;
*----We have the same # of missing values as A1SDAYD---*;
summ DAYDIr A1SDAYDI;
*----values for DAYDI & A1SDDAYDI match (to 1 dp)---*;
list DAYDIr A1SDAYDI DI_DAY* if !missing(DAYDIr) & abs(DAYDIr - A1SDAYDI)>0.1;
restore;
tab DAYDI;

****Reported any discrimination in A13 or A14?****;
misschk DI_LF* DI_DAY*, gen(miss_);
egen DI_any = anymatch(DI_DAY*), values(1 2 3);
foreach X of varlist DI_LF* {;
	replace DI_any = 1 if `X'>0 & `X'<.;
};
replace DI_any = . if DI_any==0 & miss_number>0;
lab var DI_any "Ever experienced any discrimination?";
tabstat DI_LF* DI_DAY*, by(DI_any) stats(N min max);
tab DI_any SAQ, col missing;
list DI_any DI_LF* DI_DAY* if missing(DI_any) & miss_number==1 in 1/1000;
drop miss_*;

*****HUGE proportion of Rs coded as "refused" on S15* (34% of those with DI_any=1)****;
tab A1SS15_1 DI_any, col missing;
tab1 A1SS15_* if A1SS15_1==8 & DI_any==1, missing;
****I suspect "REFUSED" should be treated as "NO" (i.e., R did not check the box)*****;

DUMMY DI_age "A1SS15_1==1 | A1SS15_1==2 | A1SS15_1==9" "A1SS15_1==1" 
	"R reported any age discrimination";
replace DI_age = 0 if missing(DI_age) & DI_any==0;
bysort DI_any:  tab A1SS15_1 DI_age, missing;

DUMMY DI_gender "A1SS15_2==1 | A1SS15_2==2 | A1SS15_2==9" "A1SS15_2==1" 
	"R reported any gender discrimination";
replace DI_gender = 0 if missing(DI_gender) & DI_any==0;
bysort DI_any:  tab A1SS15_2  DI_gender, missing;

DUMMY DI_raceth "(A1SS15_3==1 | A1SS15_3==2 | A1SS15_3==9) & 
	(A1SS15_4==1| A1SS15_4==2 | A1SS15_4==9)" 
	"A1SS15_3==1 | A1SS15_4==1" 
	"R reported any race/ethnic discrimination";
replace DI_raceth = 0 if missing(DI_raceth) & DI_any==0;
replace DI_raceth = 1 if missing(DI_raceth) & (A1SS15_3==1 | A1SS15_4==1);
bysort DI_any DI_raceth:  tab A1SS15_3 A1SS15_4, missing;

DUMMY DI_relig "A1SS15_5==1 | A1SS15_5==2 | A1SS15_5==9" "A1SS15_5==1" 
	"R reported any religious discrimination";
replace DI_relig = 0 if missing(DI_relig) & DI_any==0;
bysort DI_any:  tab DI_relig A1SS15_5, missing;

DUMMY DI_htwgt "A1SS15_6==1 | A1SS15_6==2 | A1SS15_6==9" "A1SS15_6==1" 
	"R reported any height/weight discrimination";
replace DI_htwgt = 0 if missing(DI_htwgt) & DI_any==0;
bysort DI_any:  tab DI_htwgt A1SS15_6, missing;

DUMMY DI_disab "A1SS15_8==1 | A1SS15_8==2 | A1SS15_8==9" "A1SS15_8==1" 
	"R reported any disability discrimination";
replace DI_disab = 0 if missing(DI_disab) & DI_any==0;
bysort DI_any:  tab DI_disab A1SS15_8, missing;

DUMMY DI_sexor "A1SS15_9==1 | A1SS15_9==2 | A1SS15_9==9" "A1SS15_9==1" 
	"R reported any sexual orientation discrimination";
replace DI_sexor = 0 if missing(DI_sexor) & DI_any==0;
bysort DI_any:  tab DI_sexor A1SS15_9, missing;

*-----------------------------------------------
*    Reliosity
*-----------------------------------------------;

*******************************************************
*   Religious Denomination
*		(If more than 50% take literal translation of bible, code as evangelical)
********************************************************;
recode A1SR1 (33/36=1) (3/10 13/15 17 19/21 24 26 30=2) 
	(1/2 11/12 16 18 22/23 25 27/29=3)    
	(37/41=7) (42/46=8) (31/32=9) (-1 98=.), gen(reldenom);
replace reldenom = 3 if A1SR1==46 & A1SR1A==1;
lab var reldenom "Religious denomination";
lab def reldenom
	1 "Catholic"
	2 "Evangelical Protestant"
	3 "Other Protestant"
	7 "Jewish"
	8 "Other non-Christian"
	9 "Not religious";
lab val reldenom reldenom;
*bysort reldenom:  tab A1SR1, missing;
*----Other: Christian-->Code as Other Protestant---*;
*tab reldenom A1SR1A if A1SR1==46, missing;

*mvdecode A1SR7, mv(-1 8 9);
recode A1SR7 (2=0) (-1 8 9=.), gen(bornagain);
lab var bornagain "R reports to be born again";
*tab bornagain A1SR7, missing;

gen bible = 5-A1SR8 if A1SR8>=1 & A1SR8<=5;
lab var bible "Agreement with literal translation of bible";
tab bible A1SR8, missing;
/*
*----Do most Evangelicals say they are "born again"? Yes----*;
tab A1SR7 reldenom, col;
tab A1SR7 A1SR1 if reldenom==2, col missing;
tab A1SR7 A1SR1 if reldenom==3, col missing;
*----Do most Evangelicals say they take a literal translation of the bible?----*;
recode A1SR8 (1/2=1) (3/5=0) (-1 8/9=.), gen(litbible);
lab var litbible "Agrees with literal translation of bible";
*tab litbible A1SR8, missing;*tab litbible reldenom, col missing;
*tab litbible A1SR1, col missing;
tab litbible A1SR1 if reldenom==2, col missing;
tab litbible A1SR1 if reldenom==3, col missing;
*---Disciplines of Christ: 71% born again, 75% agree with literal translation of bible---*;
tab litbible A1SR7 if A1SR1==8, row col missing;
*---Christian Reformed: 70% born again, 70% agree with literal translation of bible---*;
tab litbible A1SR7 if A1SR1==9, row col missing;
*---Church of God: 69% born again, 72% agree with literal translation of bible---*;
tab litbible A1SR7 if A1SR1==10, row col missing;
*---Holiness: 88% born again, 75% agree with literal translation of bible---*;
tab litbible A1SR7 if A1SR1==14, row col missing;
*---Jehovah's: 36% born again, 67% agree with literal translation of bible---*;
tab litbible A1SR7 if A1SR1==15, row col missing;
*---Nazarene: 76% born again, 76% agree with literal translation of bible---*;
tab litbible A1SR7 if A1SR1==20, row col missing;
*/


*********************************************************
*  Religious Attendance
*********************************************************;
mvdecode A1SR2* A1SR3-A1SR6, mv(-1 8);
gen fchurch = 5-A1SR4 if A1SR4>=1 & A1SR4<=5;
lab var fchurch "Freq attend church";
lab def fchurch
   0 "Never"
   1 "<1x/mo"
   2 "1-3x/mo"
   3 "1x/wk"
   4 ">1x/wk";
lab val fchurch fchurch;
tab fchurch A1SR4, missing;

mvdecode A1SK9*, mv(-1 998);
*----fchurch corr with A1SK9A (relig services) at 0.67, but only 0.43 with A1SK9A (relig mtgs)--*;
desc A1SK9A A1SK9B;
pwcorr fchurch A1SK9A A1SK9B; 
egen relattend = std(fchurch);

*********************************************************
*  Religiosity Index
*********************************************************;
desc A1SR2* A1SR3-A1SR6; 
*tab1 A1SR2* A1SR3-A1SR6;
*----Alpha=0.90 (but item-rest corr<0.05 for A1SR3-->DROP)-----*;
*alpha A1SR2A A1SR2B A1SR2D-A1SR2I A1SR3 A1SR5 A1SR6, item label std;
*----If we include relattend (A1SR4), Alpha=0.93---*;
*alpha A1SR2A A1SR2B A1SR2D-A1SR2I A1SR4-A1SR6 , 
	reverse(A1SR2A A1SR2B A1SR2D-A1SR2I A1SR4-A1SR6) item label;
*----Alpha=0.92 (but item-rest corr<0.05 for A1SR3-->DROP)-----*;
summ A1SR2A A1SR2B A1SR2D-A1SR2I A1SR5 A1SR6;
alpha A1SR2A A1SR2B A1SR2D-A1SR2I A1SR5 A1SR6, 
	reverse(A1SR2A A1SR2B A1SR2D-A1SR2I A1SR5 A1SR6) item label gen(temp);
egen religios = std(temp);
lab var religios "Index of religiosity";
drop temp;

summ relattend religios;
pwcorr relattend religios;
tabstat relattend religios, by(reldenom);

*-----------------------------------------------
*    Social Integration
*-----------------------------------------------;

****Freq Interaction with Network Members*****;
lab def interact
  0 "Never/hardly ever"
  1 "< once/mo"  
  2 "1-3x/mo"
  3 "once to several times/wk"
  4 "almost every day";
recode A1SM1 1/2=4 3/4=3 5/6=2 7=1 8=0 -1=. 98=., gen(family);
lab var family "Freq contact any family";
lab val family interact;
tab family A1SM1, missing;

recode A1SM10 1/2=4 3/4=3 5/6=2 7=1 8=0 -1=. 98=., gen(friend);
lab var friend "Freq contact any friends";
lab val friend interact;
tab friend A1SM10, missing;

recode A1SL2 1=4 2/3=3 4=2 5=1 6=0 -1=. 8=., gen(nbor);
lab var nbor "Freq chat/socialize with n'bors";
lab val nbor interact;
tab nbor A1SL2, missing;

egen interact = rowmean(family friend nbor);
lab var interact "Mean freq interaction with family/friends/nbors";
lab val interact friend;
list interact family friend nbor in 1/10, nolab;
misschk family friend nbor;
summ family friend nbor interact;

DUMMY contact "family<. & friend<." "family>=3 & friend>=3" 
  "Weekly contact w/family AND friends (1=yes)";
bysort contact:  tab family friend, missing;
tab contact;

*****Attends church service at least monthly****;
DUMMY church "fchurch<." "fchurch>=2" "Attends church at least monthly";
tab fchurch church, missing;
tab church, missing;

****Attends Meetings of Social Groups (professional, sports/social, other)****;
foreach X in C D E {;
    gen A1SK9`X'r = A1SK9`X' if A1SK9`X'>=0 & A1SK9`X'<998;
    *****If no answer, recode to 0*****;
    replace A1SK9`X'r = 0 if A1SK9`X'==998;
    *tab1 A1SK9`X'r A1SK9`X';
    summ A1SK9`X' A1SK9`X'r if A1SK9`X'<998;
    tab A1SK9`X'r A1SK9`X' if A1SK9`X'==998, missing;
};
gen socgrp = A1SK9Cr+A1SK9Dr+A1SK9Er;
lab var socgrp "# of Social group meetings per mo";
summ A1SK9*r socgrp;

***Other social org/club (at least monthly)**********;
DUMMY othgrp "socgrp<." "socgrp>0" "Attends prof/soc/sport/other group at least once/mo";
tabstat socgrp, by(othgrp) stats(N min max); 
tab othgrp, missing;

**********************************************************
*  Social Integration (Berkman-Syme SNI, 1979, AJE)
*	-> We count marriage (but not partnership),
*		 same as Berkman & Syme (1979) & Loucks et al. (2006)
**********************************************************;
summ married contact church othgrp;
gen socint = married+contact+church+othgrp;
lab var socint "Social Network Index (0-4)";
bysort married contact church: tab socint othgrp, missing;
tab socint, missing;

DUMMY low_socint "socint<." "socint<=1" "Low social integration (<=1 out of 4)";
tab low_socint socint, col missing;

*------------------------------------------------------
*  Quality of Marital Relationship (if marprtP1==0, missing in most cases)
*-------------------------------------------------------;
mvdecode A1SMARRS A1SSPEMP A1SSPCRI, mv(-1 9);
bysort marprtP1:  tab1 A1SMARRS A1SSPEMP A1SSPCRI if SAQ==1, missing;

*------------------------------------------------------
*  Quality of Relationship with Other Family
*-------------------------------------------------------;
mvdecode A1SKINPO A1SKINNE, mv(-1 9);
tab1 A1SKINPO A1SKINNE if SAQ==1, missing;

*------------------------------------------------------
*  Quality of Relationship with Friends
*-------------------------------------------------------;
mvdecode A1SFDSPO A1SFDSNE, mv(-1 9);
tab1 A1SFDSPO A1SFDSNE if SAQ==1, missing;

*-----------------------------------------------
*     N'hood malaise (items related to safety, trust nbors)
*-----------------------------------------------;
tab A1SHOMET, missing;
list A1SHOMET A1SL5A A1SL5B A1SL5E A1SL5G in 1/20;
list A1SHOMET A1SL5A A1SL5B A1SL5E A1SL5G if A1SHOMET==9;
gen nhood = A1SHOMET if A1SHOMET>=1 & A1SHOMET<=4;
lab var nhood "Index of Perceived N'hood quality (1-4)";
tab nhood, missing;

*-----------------------------------------------
*     Community Involvement/Contributions/Obligaions
*-----------------------------------------------;
mvdecode A1SK1 A1SK7* A1SCVOB5, mv(-1 98 99);
tab1 A1SK1 A1SCVOB5 if SAQ==1, missing;

*****Index of Civic Obligation (alpha=0.78)****;
summ A1SK7I A1SK7J A1SK7K A1SK7L;
alpha A1SK7I A1SK7J A1SK7K A1SK7L, item label gen(CIVoblig) min(3);
lab var CIVoblig "Civic obligation index (0=No obligation to 10)";
summ A1SCVOB5 CIVoblig;
*---MIDUS ignored missing values?----*;
*list A1SCVOB5 CIVoblig A1SK7I A1SK7J A1SK7K A1SK7L if missing(CIVoblig) & !missing(A1SCVOB5);

*-----------------------------------------------
*      Health Behaviors
*-----------------------------------------------;

*****Smoking Hx********************;
gen smoke = 3-A1PA43 if A1PA43<=2;
replace smoke = 0 if A1PA41==96 | A1PA40==2;
lab var smoke "Smoking Hx";
lab def smoke
  0 "Never"
  1 "Former"
  2 "Current";
lab val smoke smoke;
tab A1PA43 smoke, missing;
tab A1PA40 smoke if A1PA43!=1, missing;
tab A1PA41 A1PA40 if smoke==0, missing;
list A1PA40 A1PA41 A1PA43 smoke if missing(smoke) & A1PA40<=2;
tab smoke, missing;

****Age smoked first cigarette***;
recode A1PA41 96=.a 97/98=., gen(age1cig);
*---If never smoked, recode age1cig=.a----*;
replace age1cig = .a if smoke==0;
lab var age1cig "Age smoked 1st cigarette";
lab def nevsmk .a "Never smoked";
lab val age1cig nevsmk;
*---Never smoked or missing(smoke)----*;
tab age1cig smoke if smoke==0 | missing(smoke), missing;
tabstat A1PA41 age1cig if !missing(age1cig) & smoke>0 & smoke<., by(smoke) stats(N mean min max);
*---Missing Age began smoking reguarly---*;
list smoke A1PA41 A1PA42 age1cig if smoke>0 & smoke<. & missing(age1cig);
*---Used age began smoking regularly b/c age 1st cig missing---*;
*list smoke A1PA41 A1PA42 age1cig if A1PA41==97 & A1PA42<97;
tab age1cig;

****Age first smoked regularly***;
recode A1PA42 97/98=. 99=.a, gen(age1smk);
*---If never smoked, recode age1cig=.a----*;
replace age1smk = .a if smoke==0;
lab var age1smk "Age first smoked regularly";
lab val age1smk nevsmk;
tabstat A1PA42 age1smk if !missing(age1smk) & smoke>0 & smoke<., by(smoke) stats(N mean min max);
tab age1smk A1PA42 if A1PA42>=97, missing;
*---Never smoked or missing(smoke)----*;
tab age1smk smoke if smoke==0 | missing(smoke), missing;
*---Missing Age began smoking reguarly---*;
list smoke A1PA41 age1cig A1PA42 age1smk if smoke>0 & smoke<. & missing(age1smk);
tab age1smk;

****Age last smoked regularly (current age for current smokers)*******;
recode A1PA46 97/99=., gen(smklast);
*---Recode never smokers to missing (.a)----*;
replace smklast = .a if smoke==0;
*---Recode current smokers to current age----*;
replace smklast = age_M1 if smoke==2;
lab var smklast "Age last smoked regularly";
lab val smklast nevsmk;
tab smklast smoke if smoke==0 | missing(smoke), missing;
summ A1PA46 smklast if smoke==1;
summ age_M1 smklast if smoke==2;
*list smoke age age_M1 A1PA46 if smoke>0 & smoke<. & missing(smklast);
tab A1PA46 smoke if smoke==1 & missing(smklast), missing;
tab1 smoke age_M1 A1PA46 if smoke==2 & missing(smklast), missing;
tab smklast;

***************************************
*     Duration Smoking (Age last smoked regularly - Age started smoking regularly)
***************************************;
mvdecode A1PA41 A1PA42 A1PA46, mv(96 97 98 99);
gen yrsmk = 0 if smoke==0;
replace yrsmk = smklast - age1smk if smoke==1 | smoke==2;
lab var yrsmk "Years smoked";
list smoke yrsmk age1smk smklast age_M1 in 1/10;
list smoke yrsmk age1smk smklast age_M1 if yrsmk>=60 & yrsmk<.;
*****n=33 missing (mostly b/c age stopped smoking is missing)****;
*tab age1smk smklast if missing(yrsmk), missing;
*list smoke yrsmk age1smk smklast age_M1 if missing(yrsmk);
tabstat yrsmk, by(smoke) stats(min max);
tab yrsmk, missing;

***************************************
*     How long ago quit smoking (Current Age - Age last smoked regularly)
***************************************;
gen yrsquit = age_M1 - smklast if smoke==1 & smklast<.;
replace yrsquit = .a if smoke==0;
replace yrsquit = .b if smoke==2;
lab var yrsquit "Former smoker:  How many years ago quit smoking?";
lab def yrsquit 
	.a "Never smoker"
	.b "Current smoker";
lab val yrsquit yrsquit;
list smoke smklast age_M1 yrsquit if smoke==1 in 1/50;
****6 Rs say quit smoking at an age older than current age???? Recode yrsquit=0****;
list smoke age_M1 ageadj_M1 A1PA46 smklast yrsquit if yrsquit<0;
replace yrsquit = 0 if yrsquit<0;
****Former smoker but missing data for yrsquit (mostly b/c smklast is missing)****;
list smoke age_M1 smklast yrsquit if smoke==1 & yrsquit==.;
****Missing for Never/Current smokers****;
bysort smoke:  tab yrsquit, missing;

*****# Cigs smoked per day (when smoked most heavily)*****;
tab1 A1PA44 A1PA47, missing;
*---For current smokers, coded 96=96+---*;
lab list A1PA44;
*---For former smokers, coded 97=97+----*;
lab list A1PA47;
gen ncig = 0 if smoke==0;
replace ncig = A1PA44 if smoke==2 & A1PA44<97;
replace ncig = A1PA47 if smoke==1 & A1PA47<98;
*----Recode 97=96+----*;
list smoke A1PA44 A1PA47 ncig if ncig>95 & ncig<.;
replace ncig = 96 if ncig==97;
lab var ncig "# cigs smoked per day (when smoked most heavily)";
lab def ncig 96 "96+ cigs/day";
lab val ncig ncig;
list smoke A1PA44 A1PA47 ncig in 1/20;
bysort smoke:  summ ncig, d;

**************************************************************
*    Exercise Qs in M1:  Asks about vigorous (A18 & A19) & moderate (A20 & A21), 
*        in the summer (A18, A20) and winter (A19, A21) coded on a 6-point scale 
*		[At M2 and later waves they asked separate Qs for activity during work,
*			doing chores at home, and during leisure time]
**************************************************************;
*lab list A1SA18;
****Recode Exer Vars to:  0 (Never) to 5 (Several Times per Week)****;
lab def EXER
	0 "Never"
	1 "< 1/mo"
	2 "1/mo"
	3 "Several times/mo"
	4 "Once/week"
	5 "Several times/week";
program def EXERVARS;
args ORIGVAR NEWVAR LABEL;

    recode `ORIGVAR' (1=5) (2=4) (3=3) (4=2) (5=1) (6=0) (-1 8=.), gen(`NEWVAR');
    lab var `NEWVAR' "Freq `LABEL'";
	lab val `NEWVAR' EXER;
    tab `NEWVAR' `ORIGVAR', missing;

end;

EXERVARS A1SA18 EXERvs "vigorous activity (summer)";
EXERVARS A1SA19 EXERvw "vigorous activity (winter)";
EXERVARS A1SA20 EXERms "moderate activity (summer)";
EXERVARS A1SA21 EXERmw "moderate activity (winter)";

**********************************************************************************************
*  Rector et al. (2020, JGMS,
*		https://academic.oup.com/biomedgerontology/article/75/1/168/5298942?login=false)
*		uses freq of vigorous & moderate activity (coded 0=Never to 5=Several times per week)
*		during summer & winter as indicators (2 intensities x 2 seasons) to estimate 
*		a continuous latent physical activity variable at each wave
*		[They don't say anything about whether they used activity at work, home, & leisure time 
*		from M2 and later waves]
**********************************************************************************************;
misschk EXER*, gen(miss_);
***All 4 items load on 1 factor****;
factor EXER*;
***Alpha=0.82 for all 4 items****;
alpha EXER*, item label min(3) gen(exerfreq);
lab var exerfreq "Index of vigorous/moderate physical activity";
summ exerfreq, d;
tabstat EXER* if exerfreq==0, stats(N min max);
tabstat EXER* if exerfreq==5, stats(N min max);
***Missing 2-4 items****;
tab miss_number exerfreq if missing(exerfreq), missing;
drop miss_*;

****************************************************
*  Ever regularly (1+ drink 3+ days/week) consumed alcohol
*****************************************************;
recode A1PA53 2=0 7/9=., gen(EvrDrank);
*----Never had a drink of alcohol:  Code to 0----*;
replace EvrDrank = 0 if A1PA52==96;
lab var EvrDrank "Ever drank alcohol regularly (1+ drink, 3+ days/week)";
*tab A1PA53 EvrDrank, missing;
*tab A1PA52 if EvrDrank==0 & A1PA53==9, missing;
tab EvrDrank, missing;

****************************************************
*    Count of Alcohol Problems (0-6)
*       (based on 6 of the 7 items used in the CIDI-SF scale for Alcohol Dependence,
*        4 of which are also included in the Michigan Alcohol Screening Test (MAST))
*    [Note: One item (A1SA44A) from the CIDI-SF scale is excluded 
*         b/c it was not asked in later waves of MIDUS.]
****************************************************;
*****Binary alcohol problem vars from MAST (Recode as 0=No, 1=Yes)*****;
foreach X of varlist A1SA44A-A1SA44E {;
	recode `X' (2=0) (-1 8 9=.), gen(`X'_r);
	tab `X'_r `X', missing;
};
*****Recode the 2 other items from CIDI-SF as dummy (0=Never, 1=All else)*****;
recode A1SA45 (1=0) (2/6=1) (-1 8 9=.), gen(A1SA45_r);
tab A1SA45_r A1SA45, missing;
recode A1SA46 (1=0) (2/6=1) (-1 8 9=.), gen(A1SA46_r);
tab A1SA46_r A1SA46, missing;
****Count # of Alcohol Problems******;
global AlcProbs "A1SA44B_r A1SA44C_r A1SA44D_r A1SA44E_r A1SA45_r A1SA46_r";
summ ${AlcProbs};
misschk ${AlcProbs}, gen(miss_);
egen AlcProbN  = anycount(${AlcProbs}), values(1);
tab AlcProbN miss_number, missing;
****If No problems reported, but 1+ item is missing, recode as missing****;
replace AlcProbN = . if AlcProbN==0 & miss_number>0;
lab var AlcProbN "# of Alcohol-related problems (out of 6)";
list AlcProbN ${AlcProbs} in 1/10;
summ AlcProbN ${AlcProbs} if AlcProbN==0;
*****Reported 1+ problem (even though some items missing)*****;
list  AlcProbN ${AlcProbs} if miss_number>0 & AlcProbN!=.;
drop miss_*;
tab AlcProbN SAQ, col missing;

******Any Alcohol-related problems? (26%)******;
DUMMY AlcProb "AlcProbN<." "AlcProbN>0" "Any Alcohol-Related Problems (out of 6)";
tab AlcProbN AlcProb, cell;

****************************************************
*    MAST (Michigan Alcohol Screening Test)
*        Counts # of alcohol abuse problems reported (out of 4 from A1SA44B-A1SA44E)
*			and creates a dummy for any alcohol problems
*    Notes:  
*       1)  A1SA44A from the MAST is excluded b/c it was not asked in later waves of MIDUS.
*        2)  This appears to be an abbreviated form of the MAST (Selzer, 1971)
* 		       see https://www.integration.samhsa.gov/clinical-practice/sbirt/Mast.pdf 
*              for the full MAST, which includes 25 Qs.
*       	  The SMAST (Selzer et al., 1975) includes 13 items.  
****************************************************;
global MASTitems "A1SA44B_r A1SA44C_r A1SA44D_r A1SA44E_r";
misschk ${MASTitems}, gen(miss_);
egen MAST4 = anycount(${MASTitems}), values(1);
tab MAST4 miss_number, missing;
****If No problems reported, but 1+ item is missing, recode as missing****;
replace MAST4 = . if MAST4==0 & miss_number>0;
lab var MAST4 "Past 12 mos: 4-item MAST (# of alcohol problems out of 4)";
summ MAST4 ${MASTitems} if MAST4==0;
*****Reported 1+ problem (even though some items missing)*****;
list MAST4 ${MASTitems} if miss_number>0 & MAST4!=.;
*****Very few report more than 1 alcohol-related problem (<3%, ~40% of those who report any problem)****;
tab MAST4;

DUMMY MAST "MAST4<." "MAST4>0" "Past 12 mos:  MI Alcohol Screening Test (Any problems out of 4)";
tab MAST MAST4, col missing;
drop miss_*;
tab MAST SAQ, col missing;
*****Any alcohol problems based on MAST? (7%)****;
tab MAST;

*********************************************************
*  Did R report misuse of the listed drugs?
********************************************************;
mvdecode A1SA40*, mv(-1 8);
egen DrugAny = anymatch(A1SA40*), values(1);
egen nummiss = rowmiss(A1SA40*);
replace DrugAny = . if SAQ==0 | (DrugAny==0 & nummiss>0);
lab var DrugAny "R reported use of any listed drugs (on his/her own)";
****Check that everyone with DrugAny=0 is coded 2 (No) for all Qs A40****;
summ A1SA40* if DrugAny==0;
drop nummiss;
*****14% of the sample reported non-medical Drug Use*****;
tab DrugAny SAQ, col missing;
tab DrugAny;

recode A1SA40G 2=0, gen(DrugHASH);
lab var DrugHASH "R reported misuse of marijuana";
tab A1SA40G DrugHASH, missing;

recode A1SA40D 2=0, gen(DrugPPK);
lab var DrugPPK "R reported misuse of prescription painkillers (e.g., opioids)";
tab A1SA40D DrugPPK, missing;

egen DrugSED = anymatch(A1SA40A A1SA40B), values(1);
replace DrugSED = . if DrugSED==0 & (missing(A1SA40A) | missing(A1SA40B));
lab var DrugSED "R reported misuse of sedatives/tranquilizers";
bysort DrugSED:  tab A1SA40A A1SA40B, missing;

recode A1SA40E 2=0, gen(DrugDEP);
lab var DrugDEP "R reported misuse of prescription anti-depressants";
tab A1SA40E DrugDEP, missing;

recode A1SA40H 2=0, gen(DrugCOC);
lab var DrugCOC "R reported misuse of cocaine/crack/free base";
tab A1SA40H DrugCOC, missing;

recode A1SA40C 2=0, gen(DrugMETH);
lab var DrugMETH "R reported misuse of amphetamines or other stimulants";
tab A1SA40C DrugMETH, missing;

recode A1SA40J 2=0, gen(DrugHRN);
lab var DrugHRN "R reported misuse of heroin";
tab A1SA40J DrugHRN, missing;

recode A1SA40I 2=0, gen(DrugLSD);
lab var DrugLSD "R reported misuse of LSD or other hallucinogens";
tab A1SA40I DrugLSD, missing;

recode A1SA40F 2=0, gen(DrugINH);
lab var DrugINH "R reported misuse of inhalants";
tab A1SA40F DrugINH, missing;

*****Collapse Heroin, Hallucinogens & Inhalants (n<35 in each)****;
egen DrugOTH = anymatch(DrugHRN DrugLSD DrugINH), values(1);
replace DrugOTH = . if DrugOTH==0 & 
	(missing(DrugHRN) | missing(DrugLSD) |  missing(DrugINH));
lab var DrugOTH "R reported misuse of other drugs (heroin, hallucinogens, or inhalants)";
bysort DrugOTH:  tab DrugHRN DrugLSD, missing;
tab DrugOTH DrugINH if DrugHRN!=1 & DrugLSD!=1, missing;

*****Combine users of COC, METH & OTH*****;
egen DrugOTH3 = anymatch(DrugCOC DrugMETH DrugOTH), values(1);
replace DrugOTH3 = . if DrugOTH3==0 & (missing(DrugCOC) | missing(DrugMETH) | missing(DrugOTH));
lab var DrugOTH3 "Misuse of stimulants, heroin, hallucinogens, or inhalants";
bysort DrugOTH3 DrugCOC:  tab DrugMETH DrugOTH, missing;
tabstat DrugCOC DrugMETH DrugOTH, by(DrugOTH3) stats(N mean min max) missing;
list Drug* if !missing(DrugAny) & missing(DrugOTH3);
tab DrugOTH3, missing;

*****Combine users of DEP, COC, METH & OTH*****;
egen DrugOTH4 = anymatch(DrugDEP DrugCOC DrugMETH DrugOTH), values(1);
replace DrugOTH4 = . if DrugOTH4==0 & 
	(missing(DrugDEP) | missing(DrugCOC) | missing(DrugMETH) | missing(DrugOTH));
lab var DrugOTH4 "Misuse of anti-depressants, stimulants, heroin, hallucinogens, or inhalants";
bysort DrugOTH4 DrugDEP DrugCOC:  tab DrugMETH DrugOTH, missing;
tabstat DrugDEP DrugCOC DrugMETH DrugOTH, 
	by(DrugOTH4) stats(N mean min max) missing;
list Drug* if !missing(DrugAny) & missing(DrugOTH4);
tab DrugOTH4, missing;
	
*********************************************************
*  Count # of Drug Types used non-medically 
********************************************************;
global DrugTypes "DrugHASH DrugPPK DrugSED DrugDEP  
	DrugCOC DrugMETH DrugHRN DrugLSD DrugINH";
misschk ${DrugTypes}, gen(miss_);
egen NDrugType = rsum(${DrugTypes});
replace NDrugType = . if miss_number>0;
lab var NDrugType "# of Types of Drugs used non-medically (out of 9)";
tab NDrugType;
tabstat ${DrugTypes}, by(NDrugType);
drop miss_*;

recode NDrugType 2/max=2, gen(NDrugType2);
lab var NDrugType2 "# of Types of Drugs used non-medically (top-coded at 2+)";
lab def NDrugType2 2 "2+";
lab val NDrugType2 NDrugType2;
tab NDrugType2 NDrugType, col missing;
tab NDrugType2;

****************************************************
*    Count of Drug Problems (0-7)
*       (based on 7 symptoms included in the CIDI-SF scale for Drug Dependence)
****************************************************;
*****Recode Items on 6-point scale as dummy (0=Never, 1=All else)*****;
recode A1SA41 (1=0) (2/6=1) (-1 8 9=.), gen(NDU_more);
recode A1SA42 (1=0) (2/6=1) (-1 8 9=.), gen(NDU_role);
*****If missing b/c didn't use any drugs, recode to 0 (Never)****;
replace NDU_more = 0 if missing(NDU_more) & DrugAny==0;
replace NDU_role = 0 if missing(NDU_role) & DrugAny==0;
lab var NDU_more "Non-med Drug Use:  used more/longer than intended";
lab var NDU_role "Non-med Drug Use:  role interference";
tab NDU_more A1SA41, missing;
tab NDU_role A1SA42, missing;

*****Binary items (Recode as 0=No, 1=Yes)*****;
foreach X of varlist A1SA43A-A1SA43E {;
	recode `X' (2=0) (-1 8 9=.), gen(`X'_r);
	*****If missing b/c didn't use any drugs, recode to 0 (No)****;
	replace `X'_r = 0 if missing(`X'_r) & DrugAny==0;
	tab `X'_r `X', missing;
};
rename A1SA43A_r NDU_haz;
lab var NDU_haz "Non-med Drug Use:  In hazardous situation";
rename A1SA43B_r NDU_emot;
lab var NDU_emot "Non-med Drug Use:  caused emot/psych problems";
rename A1SA43C_r NDU_urge;
lab var NDU_urge "Non-med Drug Use:  strong desire/urge to use";
rename A1SA43D_r NDU_time;
lab var NDU_time "Non-med Drug Use:  great deal of time using/recovering";
rename A1SA43E_r NDU_toler;
lab var NDU_toler "Non-med Drug Use:  needed more to get same effect";

global DrugProbs "NDU_more NDU_role NDU_haz NDU_emot NDU_urge 
	NDU_time NDU_toler";
*****Verify that Everyone coded DrugAny=0, is also coded 0 on the Drug Problems Qs*****;
summ ${DrugProbs} if DrugAny==0;
****Count # of Drug Problems******;
summ ${DrugProbs};
misschk ${DrugProbs}, gen(miss_);
egen DrugProbN  = anycount(${DrugProbs}), values(1);
tab DrugProbN miss_number, missing;
****1+ item is missing, recode as missing****;
replace DrugProbN = . if miss_number>0;
lab var DrugProbN "# of Drug-related problems (out of 7)";
list DrugProbN ${DrugProbs} in 1/10;
summ DrugProbN ${DrugProbs} if DrugProbN==0;
*****Missing(DrugProbN)********;
tab NDU_more NDU_role if SAQ==1 & missing(DrugProbN), missing;
list DrugAny ${DrugProbs} if SAQ==1 & missing(DrugProbN) & NDU_more<=1 & NDU_role<=1;
drop miss_*;
tab DrugProbN SAQ, col missing;	

******Any Drug-related problems? (7%)******;
DUMMY DrugProb "DrugProbN<." "DrugProbN>0" "Any Drug-Related Problems (out of 7)";
tab DrugProbN DrugProb, cell;
tab DrugProb;

*****************************************************
*  Code Type(s) of drugs used by abusers
*     ->Among those using PPK: 40% also using marijuana/hash, 
*          36% using sedatives, 14% using meth, 11% using cocaine, other drug types < 10%
*     ->Among those using other drugs (but not PPK): 45% also using marijuana/hash, 
*     		58% using sedatives, 17% using meth, 30% using cocaine, 12% using DEP,
*          other drug types < 10%
*****************************************************;
tab NDrugType DrugProb;
gen DrugType = 0 if DrugProb==0;
replace DrugType = 1 if (DrugProb==1 & NDrugType==1 & DrugHASH==1);
replace DrugType = 2 if (DrugProb==1 & DrugPPK==1);
replace DrugType = 3 if (DrugProb==1 & NDrugType<. & DrugType==.);
lab var DrugType "Drug problem by type of drug";
lab def DrugType
	0 "No drug problem"
	1 "Hash only"
	2 "PPK"
	3 "Other";
lab val DrugType DrugType;
tab DrugType DrugProb, cell missing;
tabstat ${DrugTypes}, by(DrugType) missing;
list DrugProb NDrugType ${DrugTypes}  if DrugProb==1 & missing(DrugType);
tab DrugType, missing;
/*
*****Among the RDD Sample (weighted)*******;
*----Alcohol-Related Problems----*;
summ AlcProb A1SA44B_r A1SA44C_r A1SA44D_r A1SA44E_r 
	A1SA45_r A1SA46_r [aweight=wgtPS_SAQ] if SAMPLMAJ==1;
*----Drug-Related Problems----*;
summ DrugAny DrugProb NDU_more NDU_role NDU_haz NDU_emot 
	NDU_urge NDU_time NDU_toler [aweight=wgtPS_SAQ] if SAMPLMAJ==1;
*/
***Rs Rx'ed for Back pain much more likely to report drug abuse****;
tab DrugProbN A1SA9E [aweight=wgtPS_SAQ], col;
***Prob of having been Rx'ed for drug/alcohol problems increases as DrugAbuse symptoms increase
*     (esp. for those reporting 3+, very high for 6-7 symptoms)***;
tab A1SA9U DrugProbN [aweight=wgtPS_SAQ], col;

******************************************************
* Positive Corr b/w educ & AlcProb (but negative corr for DrugProb)? 
*       Driven by A45 (drank more than intended), and to a lesser extent A46
*            (which are included in the CIDI-SF but not in the MAST)
*       Generally positive (or virtually no) assoc b/w educ and the other 4 indicators of AlcProb
*       	  (which are from the MAST)
*       LOTS more Rs report "yes" to A45 (25%) than any of the other indicators 
*          of alcohol abuse (8% for A46, <4% for each of the 4 MAST indicators)
********************************************************************************;
summ AlcProb MAST ${AlcProbs} DrugProb ${DrugProbs} [aweight=wgtPS_SAQ];
pwcorr educ fchurch AlcProbN AlcProb MAST ${AlcProbs} DrugProbN DrugProb ${DrugProbs};
tab AlcProb edu3 [aweight=wgtPS_SAQ], col;
tab MAST edu3 [aweight=wgtPS_SAQ], col;
tabstat ${AlcProbs} ${DrugProbs}, by(edu3);
****A45:  Better educated less likely to say "never" (70% college grad vs. 79% for HS or less)****;
tab A1SA45 edu3 if SAQ==1 & A1SA45<=6 [aweight=wgtPS_SAQ], col;
****A46:  Better educated less likely to say "never" (90% college grad vs. 93% for HS or less)****;
tab A1SA46 edu3 if SAQ==1 & A1SA46<=6 [aweight=wgtPS_SAQ], col;

****************************************************************
*  BMI based on self-reported height & weight
****************************************************************;
summ A1SA25* A1SA27* A1SA29*;
desc A1SA25 A1SA27 A1SA29;
mvdecode A1SA25 A1SA27 A1SA28 A1SA29, mv(-1 998);
mvdecode A1SBMI, mv(-1 99);
misschk A1SA25 A1SA27 A1SA29 A1SBMI;
gen heightS = A1SA25*0.0254;
lab var heightS "R's height in m (self-reported)";
gen weightS = A1SA27*0.453592;
lab var weightS "R's weight in kg (self-reported)";
gen bmiS = weightS / heightS^2;
lab var bmiS "BMI (based on self-reported height & weight)"; 
list heightS A1SA25 weightS A1SA27 bmiS A1SBMI in 1/100 if SAQ==1;
list heightS A1SA25 weightS A1SA27  bmiS A1SBMI if missing(bmiS) & SAQ==1;
summ bmiS A1SBMI, d;
list heightS A1SA25 weightS A1SA27 bmiS A1SBMI if !missing(bmiS) & bmiS>50;

gen wgt1yrS = A1SA28*0.453592;
lab var wgt1yrS "R's weight in kg one year ago (self-reported)";
gen wgta21S = A1SA29*0.453592;
lab var wgta21S "R's weight in kg at age 21 (self-reported)";
list weightS A1SA27 wgt1yrS A1SA28 wgta21S A1SA29 in 1/100 if SAQ==1;
summ wgt1yrS wgta21S;

gen bmi1yrS = wgt1yrS / heightS^2;
lab var bmi1yrS "BMI 1 year ago (based on self-reported height & weight)"; 
gen bmia21S = wgta21S / heightS^2;
lab var bmia21S "BMI at age 21 (based on retrospective self-reported height & weight)"; 
summ bmiS*, d;

*******************************************************
*   Self-reported waist circumference (reasonable range:  50-150 cm (20-59in))
*******************************************************;
tab A1SA23, missing;
gen waistS = A1SA23*2.54 if A1SA23>0 & A1SA23<97;
lab var waistS "Self-reported waist circumference (in cm)";
list A1SA23 waistS in 1/10;
summ waistS, d;
tab waistS A1SA23 if A1SA23>=97, missing;

*******************************************************
*   Self-reported hips circumference (reasonable range: 75-175 cm (30-69in))
*******************************************************;
tab A1SA24, missing;
gen hipS = A1SA24*2.54 if A1SA24>0 & A1SA24<97;
lab var hipS "Self-reported hips circumference (in cm)";
list A1SA24 hipS in 1/10;
summ hipS, d;
tab hipS A1SA24 if A1SA24>=97, missing;

*************************************************
*  Waist-Hip Ratio (self-reported)
*************************************************;
gen whrS = waistS/hipS;
lab var whrS "Waist-Hip ratio (self-reported)";
sum whrS, d;
****WHR<0.5? 1 R with waist 36cm (14in)?****;
list waistS hipS whrS if whrS<0.5;
****WHR>2.25? Maybe waist & hips measurements got reversed?  (4 with hips < 50cm but waist>100cm)***;
list waistS hipS whrS if whrS>2.25 & whrS<.;

*************************************************
*  Self-reported overweight-underweight
*************************************************;
gen overwgt = 5-A1SA26 if A1SA26>=1 & A1SA26<=5;
lab var overwgt "R's subjective eval of overweight-underweight";
lab def overwgt 
	0 "Very underweight"
	1 "Somewhat underweight"
	2 "About the right weight"
	3 "Somewhat overweight"
	4 "Very overweight";
lab val overwgt overwgt;
tab overwgt A1SA26, missing;

*******************************************
*   Obesity Index???
*******************************************;
summ weightS wgt1yrS bmiS bmi1yrS waistS hipS whrS overwgt;
****Some are so highly corr (r>0.9) that we probably don't really have 8 items****;
pwcorr weightS wgt1yrS bmiS bmi1yrS waistS hipS whrS overwgt;
****Loads on 2 factor2 (5.5, 1.1), all except WHR (0.39) load >0.40 on 1st factor****;
factor weightS wgt1yrS bmiS bmi1yrS waistS hipS whrS overwgt;
****After rotation: all except WHR load on the 1st factor****;
rotate, f(2);
****8 items: Alpha=0.93 (lowest item-rest corr is for WHR 0.32, others >0.60)****;
alpha weightS wgt1yrS bmiS bmi1yrS waistS hipS whrS overwgt, std item label;
****DROP WHR: 1 factor, all load >0.4, alpha=0.95****;
factor weightS wgt1yrS bmiS bmi1yrS waistS hipS overwgt;
alpha weightS wgt1yrS bmiS bmi1yrS waistS hipS overwgt, std item label;
****WHR is a function of waist & hip, BMI is a function of body wgt, Drop WHR & body wgt (alpha=0.92)***;
factor bmiS bmi1yrS waistS hipS overwgt;
alpha bmiS bmi1yrS waistS hipS overwgt, std item label;

*******************************************************
*   Relaxation Practice/Meditation in the past 12 mos
*******************************************************;
DUMMY MEDITATE "A1SA39M>=1 & A1SA39M<=2" "A1SA39M==1"
	"Relaxation practice/meditation in the past 12 mos";
tab MEDITATE A1SA39M, missing;

*-----------------------------------------------
*      Personality
*-----------------------------------------------;
tab1 A1SCONS A1SNEURO A1SEXTRA A1SOPEN A1SAGREE A1SAGENC, missing;
lab list A1SF4A;
mvdecode A1SCONS A1SNEURO A1SEXTRA A1SOPEN A1SAGREE A1SAGENC
	A1SF4A-A1SF4DD, mv(-1 8 9);
format A1SCONS A1SNEURO A1SEXTRA A1SOPEN A1SAGREE A1SAGENC %3.1f;
summ A1SF4A-A1SF4DD;

*----Reverse-code positively worded item [Except Neuroticism items] so that 4=A lot and 1=Not at all----*;
foreach X in A B D E F G I J K L N O P Q R T U V W Y Z AA BB CC DD {;
	gen A1SF4`X'_orig = A1SF4`X';
	replace A1SF4`X' = 5-A1SF4`X';
	tab A1SF4`X' A1SF4`X'_orig, missing;
};
*----Reverse-code negatively worded Neuroticism items so that 4=A lot and 1=Not at all----*;
foreach X in C H M {;
	gen A1SF4`X'_orig = A1SF4`X';
	replace A1SF4`X' = 5-A1SF4`X';
	tab A1SF4`X' A1SF4`X'_orig, missing;
};

****Conscientiousness (alpha=0.56), min 2 valid items****;
misschk A1SF4D A1SF4I A1SF4P A1SF4X, gen(miss);
alpha A1SF4D A1SF4I A1SF4P A1SF4X, item lab min(2) gen(Conscien);
lab var Conscien "Conscientiousness (1=Not at all to 4=a lot)";
*---Apparently they computed the index if there was at least 2 valid items---*;
summ Conscien A1SCONS;
pwcorr Conscien A1SCONS;
list Conscien A1SCONS A1SF4D A1SF4I A1SF4P A1SF4X
	if Conscien<. & abs(Conscien-A1SCONS)>0.1, nolab;
*gen Conscien = A1SCONS if A1SCONS<=4;

****Neuroticism (alpha=0.75), min 2 valid items****;
alpha A1SF4C A1SF4H A1SF4M A1SF4S, item lab min(2) gen(Neurot);
lab var Neurot "Neuroticism (1=Not at all to 4=a lot)";
summ Neurot A1SNEURO;
pwcorr Neurot A1SNEURO;
list Neurot A1SNEURO A1SF4C A1SF4H A1SF4M A1SF4S
	if Neurot<. & abs(Neurot-A1SNEURO)>0.1, nolab;
*gen Neurot = A1SNEURO if A1SNEURO<=4;

****Extroversion (alpha=0.78), min 3 valid items****;
alpha A1SF4A A1SF4F A1SF4K A1SF4W A1SF4AA, item lab min(3) gen(Extrover);
lab var Extrover "Extroversion (1=Not at all to 4=a lot)";
summ Extrover A1SEXTRA;
pwcorr Extrover A1SEXTRA;
list Extrover A1SEXTRA A1SF4A A1SF4F A1SF4K A1SF4W A1SF4AA
	if Extrover<. & abs(Extrover-A1SEXTRA)>0.1, nolab;
*gen Extrover = A1SEXTRA if A1SEXTRA<=4;
***Lots score 2.4, but few score 2.5 (b/c could only get a score of 2.5 if 1 item is missing)***;
*tab Extrover;
*list A1SEXTRA A1SF4A A1SF4F A1SF4K A1SF4W A1SF4AA if Extrover==2.5;

****Openness (alpha=0.78), min 4 valid items****;
*misschk A1SF4N A1SF4Q A1SF4U A1SF4V A1SF4Y A1SF4BB A1SF4CC;
alpha A1SF4N A1SF4Q A1SF4U A1SF4V A1SF4Y A1SF4BB A1SF4CC, item lab min(4) gen(Openness);
lab var Openness "Openness (1=Not at all to 4=a lot)";
summ Openness A1SOPEN;
pwcorr Openness A1SOPEN;
list Openness A1SOPEN A1SF4N A1SF4Q A1SF4U A1SF4V A1SF4Y A1SF4BB A1SF4CC
	if Openness<. & abs(Openness-A1SOPEN)>0.1, nolab;
*gen Openness = A1SOPEN if A1SOPEN<=4;

****Agreeableness (alpha=0.81), min 3 valid items****;
*misschk A1SF4B A1SF4G A1SF4L A1SF4R A1SF4Z;
alpha A1SF4B A1SF4G A1SF4L A1SF4R A1SF4Z, item lab min(3) gen(Agreeable);
lab var Agreeable "Agreeableness (1=Not at all to 4=a lot)";
summ Agreeable A1SAGREE;
pwcorr Agreeable A1SAGREE;
*----They miscoded 1 R????----*;
list Agreeable A1SAGREE A1SF4B A1SF4G A1SF4L A1SF4R A1SF4Z
	A1SF4B_orig A1SF4G_orig A1SF4L_orig A1SF4R_orig A1SF4Z_orig
	if Agreeable<. & abs(Agreeable-A1SAGREE)>0.1, nolab;
*gen Agreeable = A1SAGREE if A1SAGREE<=4;

****Agency (alpha=0.80), min 3 valid items****;
alpha A1SF4E A1SF4J A1SF4O A1SF4T A1SF4DD, item lab min(3) gen(Agency);
lab var Agency "Agency (1=Not at all to 4=a lot)";
summ Agency A1SAGENC;
*gen Agency = A1SAGENC if A1SAGENC<=4;

summ Conscien Neurot Extrover Openness Agreeable Agency;

*-----------------------------------------------
*      Well-Being
*-----------------------------------------------;

********************************************
*  Positive Affect
********************************************;
mvdecode A1SA15A-A1SA15F, mv(-1 8);
****Reverse code so that high=more positive****;
gen PAcheerful = 5-A1SA15A if A1SA15A<=5;
tab PAcheerful A1SA15A, missing;
gen PAgspirits = 5-A1SA15B if A1SA15B<=5;
tab PAgspirits A1SA15B, missing;
gen PAhappy = 5-A1SA15C if A1SA15C<=5;
tab PAhappy A1SA15C, missing;
gen PAcalm = 5-A1SA15D if A1SA15D<=5;
tab PAcalm A1SA15D, missing;
gen PAsatis = 5-A1SA15E if A1SA15E<=5;
tab PAsatis A1SA15E, missing;
gen PAfulllife = 5-A1SA15F if A1SA15F<=5;
tab PAfulllife A1SA15F, missing;
alpha PAcheerful PAgspirits PAhappy PAcalm PAsatis PAfulllife, item label;

mvdecode A1SPOSAF, mv(-1 9);
misschk PAcheerful PAgspirits PAhappy PAcalm PAsatis PAfulllife;
****Computed as average of 6 items (if all valid), alpha=0.91****;
alpha PAcheerful PAgspirits PAhappy PAcalm PAsatis PAfulllife, item label gen(POSAF) min(6);
lab var POSAF "Positive affect index (0-4, based on 6 items)";
summ A1SPOSAF POSAF;
list A1SPOSAF POSAF PAcheerful PAgspirits PAhappy PAcalm PAsatis PAfulllife 
	if abs(A1SPOSAF-(POSAF+1))>0.5 & !missing(A1SPOSAF);

********************************************
*  Life Satisfaction
********************************************;
tab A1ST1, missing;
mvdecode A1ST1, mv(-1 98);
rename A1ST1 LIFERATE;
lab var LIFERATE "Overall life satisfaction (0-10, 10=Best)";
tab LIFERATE, missing;

****Reverse-code so 0=Not at all satisfied and 3=Very satisfied****;
lab list A1PD1;
gen LIFESAT = 4-A1PD1 if A1PD1<=4;
lab var LIFESAT "Life satisfaction (0=Not at all to 3=A lot satisfied)";
tab LIFESAT A1PD1, missing;

pwcorr LIFE*;

********************************************
*  Ryff Psych Well-Being, 6 Subscales, loads on 2 factors (all items, alpha=0.81)
*     1) Positive items:  M, A, B, Q, R, K, L, H, I, C 
*	2) Negative items:  F, P, E, O, N, D, G, J  [O doesn't load well on either factor]
********************************************;
desc A1SF1A-A1SF1R;
lab list A1SF1A;
mvdecode A1SF1*, mv(-1 8);
summ A1SF1*;

******Reverse Code the Positive Items (so that high=better well-being)******;
foreach X in M A B Q R K L H I C {;
	gen A1SF1`X'_r = 8-A1SF1`X';
	lab var A1SF1`X'_r "A1SF1`X' reverse-coded so that high=more well-being";
	tab A1SF1`X'_r A1SF1`X', missing;
};
*summ A1SF1*;

egen nummiss = rmiss(A1SF1F A1SF1M A1SF1P A1SF1A A1SF1B A1SF1E A1SF1O A1SF1Q A1SF1R A1SF1K A1SF1L 
	A1SF1N A1SF1D A1SF1H A1SF1I A1SF1C A1SF1G A1SF1J);
tab nummiss;
factor A1SF1F A1SF1M_r A1SF1P  A1SF1A_r A1SF1B_r A1SF1E A1SF1O A1SF1Q_r A1SF1R_r A1SF1K_r  A1SF1L_r A1SF1N 
	A1SF1D A1SF1H_r A1SF1I_r A1SF1C_r A1SF1G A1SF1J;
rotate, f(2);
****Compute only if all 18 items are valid****;
*alpha A1SF1F A1SF1M A1SF1P A1SF1A A1SF1B A1SF1E A1SF1O A1SF1Q A1SF1R A1SF1K A1SF1L A1SF1N 
	A1SF1D A1SF1H A1SF1I A1SF1C A1SF1G A1SF1J, item label min(18) 
	reverse(A1SF1M A1SF1A A1SF1B A1SF1Q A1SF1R A1SF1K A1SF1L A1SF1H A1SF1I A1SF1C) gen(PWB1);
alpha A1SF1F A1SF1M_r A1SF1P  A1SF1A_r A1SF1B_r A1SF1E A1SF1O A1SF1Q_r A1SF1R_r A1SF1K_r  A1SF1L_r A1SF1N 
	A1SF1D A1SF1H_r A1SF1I_r A1SF1C_r A1SF1G A1SF1J, item label min(18) gen(PWB1);
lab var PWB1 "Psychological Well-being scale (Ryff), M1 version, 18 items";
list PWB1 A1SF1F A1SF1M_r A1SF1P  A1SF1A_r A1SF1B_r A1SF1E A1SF1O A1SF1Q_r A1SF1R_r A1SF1K_r  A1SF1L_r A1SF1N 
	A1SF1D A1SF1H_r A1SF1I_r A1SF1C_r A1SF1G A1SF1J in 1/10, nolab;
summ PWB1 A1SF1F A1SF1M_r A1SF1P  A1SF1A_r A1SF1B_r A1SF1E A1SF1O A1SF1Q_r A1SF1R_r A1SF1K_r  A1SF1L_r A1SF1N 
	A1SF1D A1SF1H_r A1SF1I_r A1SF1C_r A1SF1G A1SF1J if PWB1==7;
list PWB1 A1SF1F A1SF1M_r A1SF1P  A1SF1A_r A1SF1B_r A1SF1E A1SF1O A1SF1Q_r A1SF1R_r A1SF1K_r  A1SF1L_r A1SF1N 
	A1SF1D A1SF1H_r A1SF1I_r A1SF1C_r A1SF1G A1SF1J if PWB1<2.5, nolab;
summ PWB1, d; 
drop nummiss;
****Note:  They code Subscale based on average of valid items (ignoring missing items), I code subscaled to missing if any item missing****;

desc A1SPWB*;
lab list A1SPWBA;
summ A1SPWB*;
mvdecode A1SPWB*, mv(-1 99);
summ A1SPWB*;

****Positive Relations with Others Sub-index (alpha=0.59)*****;
*rename A1SPWBR PWB1rel;
alpha A1SF1F A1SF1M_r A1SF1P, item label min(3) gen(PWB1rel);
summ A1SPWBR PWB1rel;
pwcorr A1SPWBR PWB1rel;

****Self-Acceptance Sub-index (alpha=0.59)*****;
*rename A1SPWBS PWB1acc;
alpha A1SF1A_r A1SF1B_r A1SF1E, item label min(3) gen(PWB1acc);
summ A1SPWBS PWB1acc;
pwcorr A1SPWBS PWB1acc;

****Autonomy Sub-index (alpha=0.48)*****;
*rename A1SPWBA PWB1aut;
alpha A1SF1O A1SF1Q_r A1SF1R_r, item label min(3) gen(PWB1aut);
summ A1SPWBA PWB1aut;
pwcorr A1SPWBA PWB1aut;

****Personal Growth Sub-index (alpha=0.56)*****;
*rename A1SPWBG PWB1gro;
alpha  A1SF1K_r  A1SF1L_r A1SF1N, item label min(3) gen(PWB1gro);
summ A1SPWBG PWB1gro;
pwcorr A1SPWBG PWB1gro;

****Environmental Mastery Sub-index (alpha=0.53)*****;
*rename A1SPWBE PWB1env;
alpha A1SF1D A1SF1H_r A1SF1I_r, item label min(3) gen(PWB1env);
summ A1SPWBE PWB1env;
pwcorr A1SPWBE PWB1env;

****Purpose in Life Sub-index (alpha=0.36)*****;
*rename A1SPWBU PWB1pur;
alpha A1SF1C_r A1SF1G A1SF1J, item label min(3) gen(PWB1pur);
summ A1SPWBU PWB1pur;
pwcorr A1SPWBU PWB1pur;

summ PWB1*;
pwcorr PWB1*;

****************************************************
*   Keyes' Psych Well-Being 5 Subscales:  2 Factors (all 14 items excluding item "L", alpha=0.81)
*    1) World/Society:  Items A, H, I, J, O, E, & M
*    2) Community:  Items B, F, K, C, N, D, & G [C, D & G load < 0.40, and D refers to world rather than community]
****************************************************;
desc A1SK17*;
lab list A1SK17A;
mvdecode A1SK17*, mv(-1 8);
summ A1SK17*;

******Reverse Code the Positive Items******;
foreach X in F K C N D E {;
	*rename A1SK17`X' A1SK17`X'_orig;
	*gen A1SK17`X' = 8-A1SK17`X'_orig;
	*pwcorr A1SK17`X' A1SK17`X'_orig;
	gen A1SK17`X'_r = 8-A1SK17`X';
	tab A1SK17`X'_r A1SK17`X', missing;
};

*factor A1SK17A A1SK17H A1SK17L A1SK17B A1SK17F A1SK17K A1SK17C A1SK17J A1SK17N A1SK17D A1SK17G A1SK17O
    A1SK17E A1SK17I A1SK17M;
****Drop item L (they did not include it when they computed A1SSWBMS)*****;
egen nummiss = rmiss(A1SK17A A1SK17H A1SK17B A1SK17F_r A1SK17K_r A1SK17C_r 
	A1SK17J A1SK17N_r A1SK17D_r A1SK17G A1SK17O A1SK17E_r A1SK17I A1SK17M);
tab nummiss;
factor A1SK17A A1SK17H A1SK17B A1SK17F_r A1SK17K_r A1SK17C_r
	A1SK17J A1SK17N_r A1SK17D_r A1SK17G A1SK17O A1SK17E_r A1SK17I A1SK17M;
rotate, f(2);
****Compute only if all 14 items are valid****;
*alpha A1SK17A A1SK17H A1SK17B A1SK17F A1SK17K A1SK17C A1SK17J 
	A1SK17N A1SK17D A1SK17G A1SK17O A1SK17E A1SK17I A1SK17M,
	item label reverse(A1SK17F A1SK17K A1SK17C A1SK17N A1SK17D A1SK17E)
	gen(SWB) min(14);
alpha A1SK17A A1SK17H A1SK17B A1SK17F_r A1SK17K_r A1SK17C_r A1SK17J 
	A1SK17N_r A1SK17D_r A1SK17G A1SK17O A1SK17E_r A1SK17I A1SK17M, 
	item label gen(SWB) min(14);
lab var SWB "Social Well-being scale (Keyes), 14 items";
list SWB A1SK17A A1SK17H A1SK17B A1SK17F_r A1SK17K_r A1SK17C_r 
	A1SK17J A1SK17N_r A1SK17D_r A1SK17G A1SK17O 
    A1SK17E_r A1SK17I A1SK17M in 1/10, nolab;
*****Rs who reported max score (7) for all 14 items*****;
summ SWB A1SK17A A1SK17H A1SK17B A1SK17F_r A1SK17K_r A1SK17C_r 
	A1SK17J A1SK17N_r A1SK17D_r A1SK17G A1SK17O 
    A1SK17E_r A1SK17I A1SK17M if SWB==7;
list SWB A1SK17A A1SK17H A1SK17B A1SK17F_r A1SK17K_r A1SK17C_r 
	A1SK17J A1SK17N_r A1SK17D_r A1SK17G A1SK17O 
    A1SK17E_r A1SK17I A1SK17M if SWB<1.5, nolab;
summ SWB, d; 
drop nummiss;

****Note:  Looks like they coded subscale based on average of valid items (ignoring missing items)****;
lab list A1SSWBMS;  
mvdecode A1SSWB*, mv(-1 99);
*rename A1SSWBMS SWBmean;

*rename A1SSWBSI SWBint;
alpha A1SK17B A1SK17F_r A1SK17K_r, item label gen(SWBint) min(3);
lab var SWBint "SWB:  Social Integration index";
summ A1SSWBSI SWBint;

*rename A1SSWBAO SWBacc;

*rename A1SSWBSC SWBcontr;
alpha A1SK17D_r A1SK17G A1SK17O, item label gen(SWBcontr) min(3);
lab var SWBcontr "SWB:  Social contribution index";
summ A1SSWBSC SWBcontr;

*rename A1SSWBSA SWBact;
summ SWB*;
pwcorr SWB*;

*-----------------------------------------------
*      Distress
*-----------------------------------------------;

*******************************************
*    Negative Affect
*******************************************;
mvdecode A1SA13A-A1SA13F, mv(-1 8);
****Reverse code so that high=more negative****;
gen NAsad = 5-A1SA13A if A1SA13A<=5;
tab NAsad A1SA13A, missing;
gen NAnervous = 5-A1SA13B if A1SA13B<=5;
tab NAnervous A1SA13B, missing;
gen NArestless = 5-A1SA13C if A1SA13C<=5;
tab NArestless A1SA13C, missing;
gen NAhopeless = 5-A1SA13D if A1SA13D<=5;
tab NAhopeless A1SA13D, missing;
gen NAeffort = 5-A1SA13E if A1SA13E<=5;
tab NAeffort A1SA13E, missing;
gen NAworthless = 5-A1SA13F if A1SA13F<=5;
tab NAworthless A1SA13F, missing;

mvdecode A1SNEGAF, mv(-1 9);
misschk NAsad NAnervous NArestless NAhopeless NAeffort NAworthless;
****Computed as average of 6 items (if all valid), alpha=0.87****;
alpha NAsad NAnervous NArestless NAhopeless NAeffort NAworthless, item label gen(NEGAF) min(6);
lab var NEGAF "Negative affect index (0-4, based on 6 items)";
*gen NEGAF = A1SNEGAF if A1SNEGAF<=5;
summ A1SNEGAF NEGAF;
list A1SNEGAF NEGAF NAsad NAnervous NArestless NAhopeless NAeffort NAworthless 
	if abs(A1SNEGAF-(NEGAF+1))>0.5 & !missing(A1SNEGAF);
	
*******************************************
*    CIDI-SF (Major Depressive Disorder)
*******************************************;
desc A1PA57 A1PA58 A1PA59 A1PA60-A1PA66 A1PA67*
	A1PA69 A1PA70 A1PA71 A1PA72-A1PA77 A1PA78*
	A1PA80 A1PA80A A1PA81-A1PA84A A1PA85* A1PA86
	A1PA87* A1PA88 A1PA89 A1PA90*;
summ A1PA57 A1PA58 A1PA59 A1PA60-A1PA66 A1PA67*
	A1PA69 A1PA70 A1PA71 A1PA72-A1PA77 A1PA78*
	A1PA80 A1PA80A A1PA81-A1PA84A A1PA85* A1PA86
	A1PA87* A1PA88 A1PA89 A1PA90*;

*-----Depression----*;
DUMMY sad2wks "A1PA57<=6" "A1PA57==1" "Felt sad/blue/depressed for 2+ weeks in a row w/i past 12 mos";
tab sad2wks A1PA57, missing;

gen sadmuch = 5-A1PA58 if A1PA58<=4;
replace sadmuch = 0 if sad2wks==0;
lab var sadmuch "Past 12 mos:  during worst time, how much of the time felt sad/blue/depressed";
tab sadmuch A1PA58, missing;

gen sadfreq = 4-A1PA59 if A1PA59<=3;
replace sadfreq = 0 if sadmuch<=2;
lab var sadfreq "During those 2 wks (in past 12 mos), how often felt sad/blue/depressed";
bysort A1PA58:  tab sadfreq A1PA59, missing;
tab sadmuch sadfreq, missing;

DUMMY nointerest "A1PA60<=2 | sadfreq<=1" "A1PA60==1" "During those 2 wks (in past 12 mos), lost interest in most things?";
tab nointerest A1PA60, missing;
*list A1PA57 A1PA58 A1PA59 A1PA60 nointerest if missing(nointerest);

DUMMY lowenergy "A1PA61<=2 | sadfreq<=1" "A1PA61==1" "During those 2 wks (in past 12 mos), felt more tired out or low energy than usual?";
tab lowenergy A1PA61, missing;

DUMMY noappetit "A1PA62<=2 |  sadfreq<=1" "A1PA62==1" "During those 2 wks (in past 12 mos), lost appetite?";
tab noappetit A1PA62, missing;

DUMMY eatmore "A1PA62A<=2 | A1PA62==1 | sadfreq<=1" "A1PA62A==1" "During those 2 wks (in past 12 mos), increased appetite?";
bysort eatmore:  tab A1PA62 A1PA62A, missing;

****Standard coding for CIDI-SF MDD subscale counts EITHER decrease or increase in appetite****;
gen chgappetit = (noappetit==1 | eatmore==1) if noappetit<. & eatmore<.;
bysort chgappetit:  tab noappetit eatmore, missing;

DUMMY probsleep "A1PA63<=2 | sadfreq<=1" "A1PA63==1" "During those 2 wks (in past 12 mos), trouble falling asleep?";
tab probsleep A1PA63, missing;

gen nosleepfreq = 4-A1PA63A if A1PA63A<=3;
replace nosleepfreq = 0 if sadfreq<=1 | probsleep==0;
lab var nosleepfreq "During those 2 wks (in past 12 mos), how often had trouble falling asleep?";
tab nosleepfreq A1PA63A, missing;
*list A1PA57 A1PA58 A1PA59 A1PA60-A1PA63 A1PA63A probsleep nosleepfreq if missing(nosleepfreq);

****Standard coding for CIDI-SF MDD subscale counts sleep prob only if nearly every night****;
DUMMY dprobsleep "probsleep<. & nosleepfreq<." "probsleep==1 & nosleepfreq>=2" 
	"During those 2 wks (in past 12 mos), trouble falling asleep nearly every night";
bysort dprobsleep:  tab A1PA63 A1PA63A, missing;

DUMMY noconcen "A1PA64<=2 | sadfreq<=1" "A1PA64==1" "During those 2 wks (in past 12 mos), more trouble concentrating than usual?";
tab noconcen A1PA64, missing;

DUMMY down "A1PA65<=2 | sadfreq<=1" "A1PA65==1" "During those 2 wks (in past 12 mos), felt worthless";
tab down A1PA65, missing;

DUMMY thkdeath "A1PA66<=2 | sadfreq<=1" "A1PA66==1" "During those 2 wks (in past 12 mos), thought a lot about death?";
tab thkdeath A1PA66, missing;

gen sadnwks = A1PA67 if A1PA67<97;
replace sadnwks = 0 if sad2wks==0 & A1PA67==99;
replace sadnwks = 2 if sad2wks==1 & A1PA67==99;
lab var sadnwks "Total # weeks in past 12 mos felt sad/blue/depressed";
tab A1PA57 sadnwks if A1PA67==99, missing;
tabstat sadnwks A1PA67 if A1PA67<97, stats(N min max);
list sad2wks sadmuch sadfreq A1PA67 sadnwks if missing(sadnwks);
*list sad2wks sadmuch sadfreq A1PA67 sadnwks if A1PA67>=97 & A1PA67<99;
tab sadnwks, missing;
*----Anhedonia----*;
DUMMY anhe2wks "A1PA69<=6 | sad2wks==1" "A1PA69==1" "Anhedonia for 2+ weeks in a row w/i past 12 mos";
tab anhe2wks A1PA69, missing;
*tab1 sad2wks sadmuch sadfreq sadnwks anhe2wks if A1PA69==9, missing;

gen anhemuch = 5-A1PA70 if A1PA70<=4;
replace anhemuch = 0 if anhe2wks==0;
lab var anhemuch "Past 12 mos:  during worst time, how much of the time felt Anhedonia";
tab anhemuch A1PA70, missing;

gen anhefreq = 4-A1PA71 if A1PA71<=3;
replace anhefreq = 0 if anhemuch<=2;
lab var anhefreq "During those 2 wks (in past 12 mos), how often felt Anhedonia";
bysort A1PA70:  tab anhefreq A1PA71, missing;
tab anhemuch anhefreq, missing;

DUMMY lowenergy2 "A1PA72<=2 | anhefreq<=1" "A1PA72==1" 
	"During those 2 wks (in past 12 mos), felt more tired out or low energy than usual?";
tab lowenergy2 A1PA72, missing;

DUMMY noappetit2 "A1PA73<=2 |  anhefreq<=1" "A1PA73==1" "During those 2 wks (in past 12 mos), lost appetite?";
tab noappetit2 A1PA73, missing;

DUMMY eatmore2 "A1PA73A<=2 | A1PA73==1 | anhefreq<=1" "A1PA73A==1" 
	"During those 2 wks (in past 12 mos), increased appetite?";
bysort eatmore2:  tab A1PA73 A1PA73A, missing;
list A1PA69 anhe2wks A1PA70 anhemuch A1PA71 anhefreq A1PA73 A1PA73A if missing(eatmore2);

****Standard coding for CIDI-SF MDD subscale counts EITHER decrease or increase in appetite****;
gen chgappetit2 = (noappetit2==1 | eatmore2==1) if noappetit2<. & eatmore2<.;
bysort chgappetit2:  tab noappetit2 eatmore2, missing;

DUMMY probsleep2 "A1PA74<=2 | anhefreq<=1" "A1PA74==1" "During those 2 wks (in past 12 mos), trouble falling asleep?";
tab probsleep2 A1PA74, missing;

gen nosleepfreq2 = 4-A1PA74A if A1PA74A<=3;
replace nosleepfreq2 = 0 if anhefreq<=1 | probsleep2==0;
lab var nosleepfreq2 "During those 2 wks (in past 12 mos), how often had trouble falling asleep?";
tab nosleepfreq2 A1PA74A, missing;
*list A1PA69-A1PA71 anhe2wks anhemuch anhefreq A1PA74* probsleep2 nosleepfreq2 if missing(nosleepfreq2);

****Standard coding for CIDI-SF MDD subscale counts sleep prob only if nearly every night****;
DUMMY dprobsleep2 "probsleep2<. & nosleepfreq2<." "probsleep2==1 & nosleepfreq2>=2" 
	"During those 2 wks (in past 12 mos), trouble falling asleep nearly every night";
bysort dprobsleep2:  tab A1PA74 A1PA74A, missing;

DUMMY noconcen2 "A1PA75<=2 | anhefreq<=1" "A1PA75==1" 
	"During those 2 wks (in past 12 mos), more trouble concentrating than usual?";
tab noconcen2 A1PA75, missing;

DUMMY down2 "A1PA76<=2 | anhefreq<=1" "A1PA76==1" "During those 2 wks (in past 12 mos), felt worthless";
tab down2 A1PA76, missing;

DUMMY thkdeath2 "A1PA77<=2 | anhefreq<=1" "A1PA77==1" "During those 2 wks (in past 12 mos), thought a lot about death?";
tab thkdeath2 A1PA77, missing;

gen anhenwks = A1PA78 if A1PA78<97;
replace anhenwks = 2 if anhe2wks==1 & A1PA78==99;
replace anhenwks = 0 if (sadnwks==0 | sadnwks>=.) & anhe2wks==0 & A1PA78==99;
****Coded to missing if reported 2+ weeks of dysphoria****;
replace anhenwks = . if sadnwks>=2 & sadnwks<. & A1PA78==99;
lab var anhenwks "Total # weeks in past 12 mos felt anhedonia";
tab sadnwks anhenwks if A1PA78==99 & sadnwks>=2  & sadnwks<. , missing;
tab A1PA69 anhenwks if A1PA78==99 & (sadnwks==0 | sadnwks>=.), missing;
tabstat anhenwks A1PA78 if A1PA78<97, stats(N min max);
tab anhenwks, missing;

****Check coding of A1PDEPAF****;
gen check = nointerest + lowenergy + noappetit + probsleep + noconcen + down + thkdeath;
*list check A1PDEPAF nointerest lowenergy noappetit probsleep noconcen down thkdeath in 1/10;
*list check A1PDEPAF nointerest lowenergy noappetit probsleep noconcen down thkdeath
	if check!=A1PDEPAF & check>=.;
*list check A1PDEPAF A1PA58  sadmuch A1PA59 sadfreq A1PA60 nointerest A1PA61 lowenergy A1PA62 noappetit A1PA62A eatmore 
	A1PA63 probsleep A1PA64 noconcen A1PA65 down A1PA66 thkdeath if check!=A1PDEPAF & check<.;
*****Documentation indicates inluding only reduction in appetite (but it looks like they included increase in appetite as well) &
*	 doesn't say anything about restricting trouble sleep only if it is nearly every night (per standard CIDI-SF coding)
*	 but it looks like that is what they did, so I will do the same*****;
gen check2 = nointerest + lowenergy + chgappetit + dprobsleep + noconcen + down + thkdeath;
*list check2 A1PDEPAF nointerest lowenergy chgappetit dprobsleep noconcen down thkdeath in 1/10;
*list check2 A1PDEPAF nointerest lowenergy chgappetit dprobsleep noconcen down thkdeath
	if check2!=A1PDEPAF & check2>=.;
list check2 A1PDEPAF A1PA58 sadmuch A1PA59 sadfreq A1PA60 nointerest A1PA61 lowenergy A1PA62 A1PA62A chgappetit  
	A1PA63 A1PA63A dprobsleep A1PA64 noconcen A1PA65 down A1PA66 thkdeath if check2!=A1PDEPAF & check2<.;
summ nointerest lowenergy chgappetit dprobsleep noconcen down thkdeath if check2-A1PDEPAF==1;
rename check2 DEPAF;
lab var DEPAF "# of symptoms (out of 7) related to MDD";
tab DEPAF A1PDEPAF, missing;
drop check*;

****Check coding A1PDEPAD****;
gen DEPAD = (sadmuch>=3 & sadfreq>=2 & DEPAF>=4) if sadmuch<. & sadfreq<. & DEPAF<.; 
lab var DEPAD "CIDI-SF subscale:  Dx of depressed affect";
tab A1PDEPAD DEPAD, missing;
****n=57: I code as missing but A1PDEPAD coded as valid (ignored missing values?)****;
list A1PDEPAD DEPAD A1PA57 A1PA58 A1PA59 A1PA60 A1PA61 A1PA62 A1PA62A A1PA63 A1PA64 A1PA65 A1PA66 DEPAF A1PDEPAF
	if !missing(A1PDEPAD) & missing(DEPAD), compress;

****Check coding of A1PANHED****;
gen check = lowenergy2 + noappetit2 + probsleep2 + noconcen2 + down2 + thkdeath2;
*list check A1PANHED anhemuch anhefreq lowenergy2 noappetit2 probsleep2 noconcen2 down2 thkdeath2 in 1/10;
*list check A1PANHED anhemuch anhefreq lowenergy2 noappetit2 probsleep2 noconcen2 down2 thkdeath2
	if check!=A1PANHED & check>=.;
*list check A1PANHED anhemuch anhefreq lowenergy2 noappetit2 eatmore2 probsleep2 noconcen2 down2 thkdeath2
	if check!=A1PANHED & check<.;
*****Documentation indicates inluding only reduction in appetite (but it looks like they included increase in appetite as well) &
*	 doesn't say anything about restricting trouble sleep only if it is nearly every night (per standard CIDI-SF coding)
*	 but it looks like that is what they did, so I will do the same*****;
gen check2 = lowenergy2 + chgappetit2 + dprobsleep2 + noconcen2 + down2 + thkdeath2;
*list check2 A1PANHED anhemuch anhefreq lowenergy2 chgappetit2 dprobsleep2 noconcen2 down2 thkdeath2 in 1/10;
*list check2 A1PANHED anhemuch anhefreq lowenergy2 chgappetit2 dprobsleep2 noconcen2 down2 thkdeath2
	if check2!=A1PANHED & check2>=.;
list check2 A1PANHED anhemuch anhefreq lowenergy2 chgappetit2 dprobsleep2 noconcen2 down2 thkdeath2
	if check2!=A1PANHED & check2<.;
rename check2 ANHED;
lab var ANHED "# of symptoms (out of 6) related to Anhedonia";
tab ANHED A1PANHED, missing;
drop check*;

****Check coding A1PANHDX****;
gen ANHDX = (anhemuch>=3 & anhefreq>=2 & ANHED>=4) if anhemuch<. & anhefreq<. & ANHED<.; 
lab var ANHDX "CIDI-SF subscale:  Dx of anhedonia";
tab A1PANHDX ANHDX, missing;
****n=27: I code as missing but A1PANHDX coded as valid (ignored missing values?)****;
list M2ID A1PANHDX ANHDX anhe2wks A1PA69 A1PA70 A1PA71 A1PA72 A1PA73 A1PA73A A1PA74 A1PA75 A1PA76 A1PA77 ANHED A1PANHED
	if !missing(A1PANHDX) & missing(ANHDX), compress;

*****Check coding on A1PDEPRE & A1PDEPDX*****;
gen DEPRE = DEPAF + ANHED;
replace DEPRE = 0 if DEPAD==0 & ANHDX==0;
lab var DEPRE "Depression scale (0-7)";
tab A1PDEPRE DEPRE, missing;
list A1PDEPRE DEPRE DEPAD  ANHDX DEPAF ANHED if abs(DEPRE-A1PDEPRE)>0.1 & DEPRE<.;
list A1PDEPRE DEPRE DEPAF nointerest lowenergy chgappetit probsleep noconcen down thkdeath 
	ANHED lowenergy2 chgappetit2 dprobsleep2 noconcen2 down2 thkdeath2 if missing(DEPRE) & !missing(A1PDEPRE);
gen DEPDX = (DEPAD==1 | ANHDX==1) if DEPAD<. & ANHDX<.;
lab var DEPDX "Dummy for depress";
tab A1PDEPDX DEPDX, missing;
summ A1PDEPRE DEPRE A1PDEPDX DEPDX;
*****Actually they did not code A1PDEPRE as the documentation indicates*****;

*****Here I code it using the standard coding of CIDI-SF MDD as described in Steffick 2000 
*		(which matches A1PDEPRE, except for missing cases)***;
gen CIDI_MDD7 = DEPAF + ANHED;
lab var CIDI_MDD7 "CIDI-SF, MDD subscale (0-7)";
tab sad2wks anhe2wks if CIDI_MDD7==0, missing;
tab A1PA58 A1PA59 if CIDI_MDD7==0, missing;
tab A1PA69 A1PA70 if CIDI_MDD7==0, missing;
list DEPAF ANHED CIDI_MDD7 in 1/20;
list sad2wks A1PA58 A1PA59 anhe2wks A1PA69 A1PA70 DEPAF ANHED CIDI_MDD7
	if CIDI_MDD7==0 & ((sadmuch>=3 & sadfreq>=2) | (anhemuch>=3 & anhefreq>=2));
summ DEPAF ANHED CIDI_MDD7 if CIDI_MDD7>0;
tab CIDI_MDD7 A1PDEPRE, missing;

gen CIDI_MDD = (DEPAD==1 | ANHDX==1) if DEPAD<. & ANHDX<.;
lab var CIDI_MDD "CIDI-SF subscale:  Dx of MDD";
tab A1PDEPDX CIDI_MDD, missing;
tab CIDI_MDD7 CIDI_MDD, missing;
summ A1PDEPRE CIDI_MDD7 A1PDEPDX CIDI_MDD;

****Need to combine symptoms from Dysphoria and Anhedonia Qs (e.g., cannot be 1 for both lowenergy & lowenergy2)***;
*scatter sadnwks anhenwks;
list sad2wks A1PA58 A1PA59 sadnwks anhe2wks A1PA69 A1PA70 anhenwks if sadnwks>0 & anhenwks>0 & anhenwks<.;
tab1 sadnwks anhenwks if sadnwks>0 & anhenwks>0, missing;
gen depnwks = max(sadnwks, anhenwks);
lab var depnwks "Past 12 mos, # of weeks felt dysphoria/anhedonia?";
list sadnwks anhenwks depnwks in 1/20;
summ sadnwks anhenwks depnwks;

DUMMY dep2wks "sad2wks<. & anhe2wks<." "sad2wks==1 | anhe2wks==1" "Dysphoria or Anhedonia for 2+ weeks in past 12 mos";
bysort dep2wks:  tab sad2wks anhe2wks, missing;

gen depmuch = max(sadmuch, anhemuch);
lab var depmuch "Past 12 mos:  during worst time, how much of the time felt dysphoria/anhedonia?";
lab def depmuch
	0 "No depressed period"
	1 "Less than half the day"
	2 "About half the day"
	3 "Most of the day"
	4 "All day long";
lab val depmuch depmuch;
bysort depmuch:  tab sadmuch anhemuch, missing;
tab depmuch, missing;

gen depfreq = max(sadfreq, anhefreq);
lab var depfreq "Past 12 mos:  during worst time, how often felt dysphoria/anhedonia?";
lab def depfreq
	0 "No depressed period"
	1 "Less than almost every day"
	2 "Almost every day"
	3 "Every day";
lab val depfreq depfreq;
bysort depfreq:  tab sadfreq anhefreq, missing;
tab depfreq, missing;

foreach X in lowenergy chgappetit probsleep nosleepfreq dprobsleep noconcen down thkdeath {;
	rename `X' `X'1;
	gen `X' = `X'1+`X'2;
	*bysort `X':  tab `X'1 `X'2, missing;
	drop `X'1 `X'2;
};

summ nointerest lowenergy chgappetit probsleep nosleepfreq dprobsleep noconcen down thkdeath;
misschk CIDI_MDD7 nointerest lowenergy chgappetit probsleep nosleepfreq dprobsleep noconcen down thkdeath;

*******************************************
*    CIDI-SF (Generalized Anxiety Disorder)
*******************************************;
recode A1PA80 (2 6=0) (3=1) (1=2) (7 8 9=.), gen(GADmore);
replace GADmore = GADmore+(3-A1PA80A) if A1PA80==1 & A1PA80A<=3;
replace GADmore = . if A1PA80==1 & A1PA80A>=7;
lab var GADmore "Worry less/more than most people?";
lab def GADmore
	0 "No worry/less than most people"
	1 "About same"
	2 "A little more"
	3 "Somewhat more"
	4 "A lot more";
lab val GADmore GADmore;
bysort GADmore:  tab A1PA80 A1PA80A, missing;
tab GADmore, missing;

gen GADfreq = 6-A1PA81 if A1PA81<=5;
replace GADfreq = 0 if A1PA80==6;
lab var GADfreq "Past 12 mos, how often worried";
lab def GADfreq
	0 "No worry/less than most people (skipped)"
	1 "Less than half the days"
	2 "About half the days"
	3 "Most days"
	4 "Just about every day"
	5 "Every day";
lab val GADfreq GADfreq;
tab GADfreq A1PA80, missing;
tab GADfreq A1PA81, missing;
tab GADfreq GADmore, missing;

gen GADmuch = 5-A1PA81A if A1PA81A<=4;
replace GADmuch = 0 if A1PA80==6 | A1PA81==5;
lab var GADmuch "Past 12 mos:  during worst time, how much of the time felt worried";
lab def GADmuch
	0 "Worried less than half of days (skipped)"
	1 "Less than half the day"
	2 "About half the day"
	3 "Most of the day"
	4 "All day long";
lab val GADmuch GADmuch;
tab GADmuch GADfreq, missing;
tab GADmuch A1PA81A, missing;

gen GADmulti = A1PA82 - 1 if A1PA82<=2;
****A82 skipped if worried less than half of days:  Code to 0******; 
replace GADmulti = 0 if A1PA80==6 | A1PA81==5;
lab var GADmulti "Worries about more than one thing at a time";
*tab GADmulti GADfreq, missing;
tab GADmulti A1PA82, missing;

gen GADdiff = 2-A1PA82A if A1PA82A<=2;
****A82A skipped if worried less than half of days:  Code to 0******; 
replace GADdiff = 0 if A1PA80==6 | A1PA81==5;
lab var GADdiff "Worries about different things at the same time";
*tab GADdiff GADfreq, missing;
tab GADdiff A1PA82A, missing;

*tab1 A1PA83-A1PA84A, missing;

lab def GADsymp
	0 "Never/no GAD"
	1 "Less than half the days"
	2 "About half the days"
	3 "Most days";
program GAD; 
args VARNAME ITEM;
	gen GAD`VARNAME' = 4-A1PA85`ITEM' if A1PA85`ITEM'<=4;
	replace GAD`VARNAME' = 0 if A1PA80==6 | A1PA81==5 | (A1PA82==1 & A1PA82A==2);
	lab val GAD`VARNAME' GADsymp;
	tab GAD`VARNAME' A1PA85`ITEM', missing;
end;

GAD restless A;
GAD edgy B;
GAD irritable C;
GAD fallsleep D;
GAD staysleep E;
GAD concen F;
GAD memory G;
GAD energy H;
GAD tired I;
GAD ache J;

tab A1PANXIE, missing;
egen check = anycount(A1PA85*), values(1);
misschk GADmore GADfreq GADrestless GADedgy GADirritable GADfallsleep GADstaysleep GADconcen GADmemory
	GADenergy GADtired GADache, gen(miss_);
replace check = . if miss_number>0;
replace check = 0 if (A1PA80>=2 & A1PA80<=6) | (A1PA80A>=2 & A1PA80A<=3) | (A1PA81>=4 & A1PA81<=5)
	| (A1PA82==1 & A1PA82A==2);
*replace check = 0 if GADmore<=3 | GADfreq<=2 | (GADmulti==0 & GADdiff==0);
list check miss_number A1PANXIE A1PA80 A1PA80A GADmore A1PA81 A1PA82 A1PA82A A1PA85* 
	if abs(check-A1PANXIE)>0.5 & !missing(check);
******N=39 Rs that they coded with valid score even though there were missing data****;
tab A1PANXIE if missing(check), missing;
list check miss_number A1PANXIE A1PA80 A1PA80A GADmore A1PA81 GADfreq A1PA82 A1PA82A A1PA85*
	if abs(check-A1PANXIE)>0.5 & missing(check);
rename check CIDI_GAD10;
lab var CIDI_GAD10 "CIDI-SF, GAD subscale (0-10)";
summ CIDI_GAD10 A1PANXIE;
drop miss_*;

gen CIDI_GAD = (CIDI_GAD10>=3) if CIDI_GAD10<.;
tab CIDI_GAD CIDI_GAD10, missing;
tab CIDI_GAD A1PANXTD, missing;

gen GADlife = 5-A1PA86 if A1PA86<=4;
replace GADlife = 0 if A1PA86==9 & (A1PA80==6 | A1PA81==5 | (A1PA82==1 & A1PA82A==2));
lab var GADlife "How much worry interferes with life?";
lab def GADlife
	0 "No GAD"
	1 "Never"
	2 "A little"
	3 "Some"
	4 "A lot";
lab val GADlife GADlife;
tab GADlife A1PA86, missing;
tab GADlife GADrestless if A1PA86>4, missing;
tab GADlife, missing;

*******************************************
*    CIDI-SF (Panic Attacks)
*******************************************;
gen PNpastyr = (A1PA87==1 | A1PA87A==1) if A1PA87==1 | A1PA87A<=2;
lab var PNpastyr "Panic Attack in past 12 months";
bysort PNpastyr:  tab A1PA87 A1PA87A, missing;
tab PNpastyr, missing;

gen PNfreq = A1PA88 if A1PA88<=97;
replace PNfreq = 0 if PNpastyr==0;
lab var PNfreq "# of Panic Attacks in past 12 mos";
tabstat A1PA88 PNfreq, by(PNpastyr) stats(N min max);
tab PNfreq, missing;
*list PNpastyr A1PA88 PNfreq if !missing(PNpastyr) & missing(PNfreq); 

gen PNnothreat = (A1PA89==2) if A1PA89<=2;
replace PNnothreat = 0 if PNpastyr==0;
lab var PNnothreat "Panic Attack (past 12 mos) when NOT in danger or center of attention";
bysort PNpastyr:  tab PNnothreat A1PA89, missing;
tab PNnothreat, missing;

program PN; 
args VARNAME ITEM;
	gen PN`VARNAME' = (A1PA90`ITEM'==1) if A1PA90`ITEM'<=2;
	replace PN`VARNAME' = 0 if A1PA87==2 & A1PA87A==2;
	bysort A1PA87:  tab  PN`VARNAME' A1PA87A, missing;
	tab PN`VARNAME' A1PA90`ITEM', missing;
end;

PN heart A;
PN pain B;
PN sweat C;
PN shake D;
PN flash E;
PN unreal F;

tab A1PPANIC, missing;
egen check = rsum(PNheart PNpain PNsweat PNshake PNflash PNunreal);
misschk PNheart PNpain PNsweat PNshake PNflash PNunreal, gen(miss_);
replace check = . if miss_number>0;
replace check = 0 if PNpastyr==0 | PNnothreat==0;
list check miss_number A1PPANIC PNpastyr PNnothreat PNheart PNpain PNsweat PNshake PNflash PNunreal in 1/10;
list check miss_number A1PPANIC PNpastyr PNnothreat PNheart PNpain PNsweat PNshake PNflash PNunreal
	if abs(check-A1PPANIC)>0.5 & !missing(check);
******N=46 Rs that they coded with valid score even though there were missing data****;
tab A1PPANIC if missing(check), missing;
list check miss_number A1PPANIC PNpastyr PNnothreat PNheart PNpain PNsweat PNshake PNflash PNunreal
	if abs(check-A1PPANIC)>0.5 & missing(check);
rename check CIDI_PN6;
lab var CIDI_PN6 "CIDI-SF, Panic Attacks subscale (0-6)";
summ CIDI_PN6 A1PPANIC;
drop miss_*;

gen CIDI_PN = (CIDI_PN6>=3) if CIDI_PN6<.;
tab CIDI_PN CIDI_PN6, missing;
tab CIDI_PN A1PPANDX, missing;

summ PNpastyr PNfreq PNnothreat PNheart PNpain PNsweat PNshake PNflash PNunreal CIDI_PN6;
pwcorr PNpastyr PNfreq PNnothreat PNheart PNpain PNsweat PNshake PNflash PNunreal CIDI_PN6;

****Pessimism****;
gen Pessimist = A1PD7-1 if A1PD7<=4;
lab var Pessimist "Pessimism (0=a lot of optimism to 3=Not at all optimistic)";
tab Pessimist A1PD7, missing;

****Reverse-code positively coded items (so high=more despair)****;
foreach X in A1SF1J A1SF1E A1SF1N A1SK17G A1SK17O A1SK17I A1SK17M {;
	gen `X'_r = 7-`X';
	lab var `X'_r "`X' (reverse-coded so high=more despair)";
	tab `X'_r `X', missing;
};
rename A1SF1J_r DoneAll;
rename A1SF1E_r Disappoint;
rename A1SF1N_r  GaveUp;
rename A1SK17G_r NoWorth;
rename A1SK17O_r NoContrib;
rename A1SK17I_r  NoProgress;
rename A1SK17M_r NoImprove;

****Rating for life 10 years in future****;
gen LifeFuture = 10-A1ST3 if A1ST3>=0 & A1ST3<=10;
lab var LifeFuture "Rating for life 10 years in future (0=Best to 10=Worst)";
tab LifeFuture A1ST3, missing;

****Rating for contribution  to others 10 years in future****;
gen ContFuture = 10-A1SK3 if A1SK3>=0 & A1SK3<=10;
lab var ContFuture "Rating for contribution to others 10 years in future (0=Best to 10=Worst)";
tab ContFuture A1SK3, missing;

*******************************************************
*   Correlation between Extraversion and other vars:
*		-> Modest corr (r=0.27) with conscientiousness, 
*			well-corr with openeness/agreeableness/agency (r=0.51-0.53),
* 			weak inverse corr with Neuroticism (r = -0.15) & negative affect (r = -0.21)
*		-> Modest positive correlations (r=0.19-0.21) 
*			with Civic Obligation, Work Obligation, Altruism, 
*			perceived nhood quality, social integration, & support from family
*			[a little stronger with LIFERATE (r=0.28) & SWB (r=0.28)]
*		-> Stronger corr with generativity (r=0.38), support from friends (r=0.31),
*			positive affect (r=0.37), PWB1 (r=0.41)
*******************************************************;
mvdecode A1SWKOB A1SALTRU A1SGENER, mv(-1 99);
desc A1SCVOB5 A1SWKOB A1SALTRU A1SGENER nhood 
	socint A1SKINPO A1SKINNE A1SFDSPO A1SFDSNE
	POSAF LIFERATE PWB1 SWB NEGAF CIDI_MDD7;
summ A1SCVOB5 A1SWKOB A1SALTRU A1SGENER nhood 
	socint A1SKINPO A1SKINNE A1SFDSPO  A1SFDSNE
	POSAF LIFERATE PWB1 SWB NEGAF CIDI_MDD7;
pwcorr Extrover Conscien Neurot Openness Agreeable Agency
	A1SCVOB5 A1SWKOB A1SALTRU A1SGENER nhood 
	socint A1SKINPO A1SKINNE A1SFDSPO A1SFDSNE
	POSAF LIFERATE PWB1 SWB NEGAF CIDI_MDD7;
	
*-----------------------------------------------
*     Health 
*-----------------------------------------------;

***************************************
*     SAH
***************************************;
tab A1PA4;
gen SAH = A1PA4 if A1PA4<=5;
lab var SAH "Self-assessed health status";
label define SAH
  1 "Poor"
  2 "Fair"
  3 "Good"
  4 "Very Good"
  5 "Excellent";
label values SAH SAH;
tab A1PA4 SAH, missing;
/*
******************************************
*   Mobility limitations Index (based on 8 physical tasks), as recommended by Long & Pavalko (2004)
******************************************;

*****1) Sum all 8 items****;
gen sum8 = PFlift+PFstairs+PFkneel+PFwlk1mi+PFwlkblks+PFwlk1blk+
  PFvig+PFmod;
tab sum8, missing;

*****2) Add constant (0.5) and take log****;
gen mobidx8 = ln(sum8+0.5); 
lab var mobidx8 "Index of mobility limitations (8 tasks)";
list mobidx8 sum8 PFlift PFstairs PFkneel-PFmod in 1/10, nolab compress;
tab mobidx8, missing;

******************************************
*   Mobility limitations Index (based on 5 tasks)
******************************************;

*****1) Sum all 5 items****;
gen sum5 = PFlift+PFstairs+PFkneel+PFwlkblks+PFvig;
tab sum5, missing;

*****2) Add constant (0.5) and take log****;
gen mobidx5 = ln(sum5+0.5); 
lab var mobidx5 "Index of mobility limitations (5 items)";
list mobidx5 sum5 PFlift PFstairs PFkneel PFwlkblks PFvig in 1/10, nolab compress;
tab mobidx5, missing;
pwcorr mobidx5 mobidx8;

****************************************************
*   # of Mobility Limitations (out of 8)
****************************************************;
global moblim8 "PFlift PFstairs PFkneel PFwlk1mi PFwlkblks PFwlk1blk PFvig PFmod";
misschk ${moblim8}, gen(miss_);
egen moblim8 = anycount(${moblim8}), values(1 2 3);
replace moblim8 = . if miss_n>0;
lab var moblim8 "# of Mobility limitations (8 tasks)";
list moblim8 ${moblim8} in 1/10;
summ ${moblim8} if moblim8==0;
summ ${moblim8} if moblim8==8;
tab moblim8;
drop miss_*;

****************************************************
*   # of Mobility Limitations (out of 5)
****************************************************;
summ PFlift PFstairs PFkneel PFwlkblks PFvig;
misschk PFlift PFstairs PFkneel PFwlkblks PFvig, gen(miss_);
egen moblim5 = anycount(PFlift PFstairs PFkneel PFwlkblks PFvig), values(1 2 3);
replace moblim5 = . if miss_n>0;
lab var moblim5 "# of Mobility limitations (5 tasks)";
list moblim5 PFlift PFstairs PFkneel PFwlkblks PFvig in 1/10;
summ PFlift PFstairs PFkneel PFwlkblks PFvig if moblim5==0;
summ PFlift PFstairs PFkneel PFwlkblks PFvig if moblim5==5;
tab moblim5, missing;
drop miss_*;
*/
***************************************
* Physical Limitations (recode similar to SF-36 coding
*		so that 0=No limitation, 33=A little, 67=Some, 100=a lot of limitation)
***************************************;
lab def PhysLim 
  0 "No limitations"
  33 "A little"
  67 "Some"
  100 "A lot";
foreach X in A B C D E F G H I {;
  recode A1SA17`X' 1=100 2=67 3=33 4=0 -1=. 8/9=., gen(A1SA17`X'_R);
  lab var A1SA17`X'_R "Phys Limitations recoded from 0=none to 100=a lot";
  lab val A1SA17`X'_R PhysLim;
  tab A1SA17`X' A1SA17`X'_R, missing;
};

***************************************
*  ADL Limitations
***************************************;
rename A1SA17B_R ADL;
lab var ADL "ADL limitations:  bathing/dressing";
tab ADL, missing;

*******************************************
*  Physical Limitations
*******************************************;
rename A1SA17A_R PLlift;
lab var PLlift "Physical limitation: lifting/carrying";
rename A1SA17C_R PLstairs;
lab var PLstairs "Physical limitation: climbing stairs";
rename A1SA17D_R PLkneel;
lab var PLkneel "Physical limitation: bending/kneeling/stooping";
rename A1SA17E_R PLwlk1mi;
lab var PLwlk1mi "Physical limitation:  walking 1 mile";
rename A1SA17F_R PLwlkblks;
lab var PLwlkblks "Physical limitation:  walking several blocks";
rename A1SA17G_R PLwlk1blk;
lab var PLwlk1blk "Physical limitation: walk 1 block";
rename A1SA17H_R PLvig;
lab var PLvig "Physical limitation:  vigorous activity (e.g., running)";
rename A1SA17I_R PLmod;
lab var PLmod "Physical limitation: moderate activity (e.g., vacuuming)";
summ PL*;

DUMMY lift "PLlift<." "PLlift>0" "R has any difficulty lifting/carrying groceries";
tab PLlift lift, missing;

DUMMY stairs "PLstairs<." "PLstairs>0" "R has any difficulty climbing several flights of stairs";
tab PLstairs stairs, missing;

DUMMY walk "PLwlkblks<." "PLwlkblks>0" "R has any difficulty walking several blocks";
tab PLwlkblks walk, missing;

DUMMY kneel "PLkneel<." "PLkneel>0" "R has any difficulty bending/kneeling/stooping";
tab PLkneel kneel, missing;

******************************************
*   Physical limitations Index (based on 8 physical tasks), 
*		range 0=No limitations to 100=A lot of limitations on all tasks
******************************************;
gen PLidx8 = (PLlift+PLstairs+PLkneel+PLwlk1mi+PLwlkblks+PLwlk1blk+
  PLvig+PLmod)/8;
lab var PLidx8 "Physical Limitations index (based on 8 tasks)";
list PL* in 1/10, nolab;
summ PL* if PLidx8==0;
summ PL* if PLidx8==100;
tab PLidx8 if SAQ==1, missing;

*****************************************
*    # Hospitalizations Past 12 mos
*****************************************;
gen nhosp = A1SA33 if A1SA33>=0 & A1SA33<98;
label var nhosp "Number times in hospital in past year";
tab A1SA33 nhosp, row missing;

*****************************************
*    # Hospital days in Past 12 mos
*******************************************;
gen hospdays = A1SA33A if A1SA33A>=0 & A1SA33A<93;
replace hospdays = 0 if nhosp==0;
lab var hospdays "Number of hospital days in past 12 mos";
*tab hospdays A1SA33A, missing;

*************************************************************
*    Ever had heart trouble?
*************************************************************;
DUMMY HEART "A1PA11>=1 & A1PA11<=2" "A1PA11==1" 
	"Ever heart trouble suspected/confirmed by Dr.";
tab A1PA11 HEART, missing;

*************************************************************
*    Ever had an AMI?
*************************************************************;
DUMMY AMI "HEART==0 | A1PA11A==996 | A1PA11BA==1 | (A1PA12>=1 & A1PA12<=2)"
	"A1PA11BA==1 | A1PA12==1" "Ever had a heart attack";
bysort AMI:  tab A1PA11BA A1PA12, missing;

*************************************************************
*    Ever had cancer?
*************************************************************;
DUMMY CANCER "A1PA36>=1 & A1PA36<=2" "A1PA36==1" 
	"Ever had cancer";
tab A1PA36 CANCER, missing;

*************************************************************
*    Asthma/Bronchitis/Emphysema/TB/Other Lung problem in past 12 mos
*************************************************************;
*tab1 A1SA9A-A1SA9C, missing;
gen RespUpper = 2-A1SA9A if A1SA9A>=1 & A1SA9A<=2;
lab var RespUpper "Asthma/Bronchitis/Emphysema in the past 12 mos";
tab RespUpper A1SA9A, missing;

gen TB = 2-A1SA9B if A1SA9B>=1 & A1SA9B<=2;
lab var TB "TB in the past 12 mos";
tab TB A1SA9B, missing;

gen LungOthr = 2-A1SA9C if A1SA9C>=1 & A1SA9C<=2;
lab var LungOthr "Other Lung problem in the past 12 mos";
tab LungOthr A1SA9C, missing;

DUMMY LungYr "A1SA9A>=1 & A1SA9A<=2 & A1SA9B>=1 & A1SA9B<=2 &
	A1SA9C>=1 & A1SA9C<=2" "A1SA9A==1 | A1SA9B==1 | A1SA9C==1" 
	"Respiratory/lung problem in the past 12 mos";
bysort A1SA9C:  tab A1SA9A A1SA9B if LungYr==1, missing;
summ A1SA9A-A1SA9C if LungYr==0;
tab A1SA9A SAQ if missing(LungYr), missing;
tab A1SA9B A1SA9C if missing(LungYr) & SAQ==1 & A1SA9A>=1 & A1SA9A<=2;
tab LungYr, missing;

***********************************************************
*    Arthritis/rheumatism/other bone/joint disease in past 12 mos
*************************************************************;
DUMMY ArthritYr "A1SA9D>=1 & A1SA9D<=2" "A1SA9D==1" 
	"Arthritis, rheumatism, or other bone/joint disease in the past 12 mos";
tab A1SA9D ArthritYr, missing;
tab A1SA9D SAQ if missing(ArthritYr), missing;

*************************************************************
*    Treated for Sciatria, lumbago, or recurring backache in past 12 mos
*************************************************************;
DUMMY BackAcheYr "A1SA9E>=1 & A1SA9E<=2" "A1SA9E==1" 
	"Backache in the past 12 mos";
tab A1SA9E BackAcheYr, missing;
tab A1SA9E SAQ if missing(BackAcheYr), missing;

*************************************************************
*    Thyroid Disease in past 12 mos
*************************************************************;
DUMMY Thyroid "A1SA9G>=1 & A1SA9G<=2" "A1SA9G==1" 
	"Thyroid Disease in past 12 mos";
tab A1SA9G Thyroid, missing;
tab A1SA9G SAQ if missing(Thyroid), missing;

*************************************************************
*     Hay Fever in the past 12 mos
*************************************************************;
DUMMY HayFever "A1SA9H>=1 & A1SA9H<=2" "A1SA9H==1" 
	"Hay Fever in the past 12 mos";
tab A1SA9H HayFever, missing;
tab A1SA9H SAQ if missing(HayFever), missing;

*************************************************************
*    Stomach trouble in the past 12 mos
*************************************************************;
DUMMY Stomach "A1SA9I>=1 & A1SA9I<=2" "A1SA9I==1" 
	"Stomach trouble in the past 12 mos";
tab A1SA9I Stomach, missing;
tab A1SA9I SAQ if missing(Stomach), missing;

*************************************************************
*    Urinary Problems in the past 12 mos
*************************************************************;
DUMMY Urinary "A1SA9J>=1 & A1SA9J<=2" "A1SA9J==1" 
	"Urinary/bladder problems in the past 12 mos";
tab A1SA9J Urinary, missing;
tab A1SA9J SAQ if missing(Urinary), missing;

*************************************************************
*    Constipated most/all the time in the past 12 mos
*************************************************************;
DUMMY Constip "A1SA9K>=1 & A1SA9K<=2" "A1SA9K==1" 
	"Constipated all/most of the time in the past 12 mos";
tab A1SA9K Constip, missing;
tab A1SA9K SAQ if missing(Constip), missing;

*************************************************************
*    Gall Bladder trouble in the past 12 mos
*************************************************************;
DUMMY GallBlad "A1SA9L>=1 & A1SA9L<=2" "A1SA9L==1" 
	"Gall bladder trouble in the past 12 mos";
tab A1SA9L GallBlad, missing;
tab A1SA9L SAQ if missing(GallBlad), missing;

*************************************************************
*   Foot trouble in the past 12 mos
*************************************************************;
DUMMY Foot "A1SA9M>=1 & A1SA9M<=2" "A1SA9M==1" 
	"Foot trouble in the past 12 mos";
tab A1SA9M Foot, missing;
tab A1SA9M SAQ if missing(Foot), missing;

*************************************************************
*    Varicose Veins in the past 12 mos
*************************************************************;
DUMMY VarVeins "A1SA9N>=1 & A1SA9N<=2" "A1SA9N==1" 
	"Varicose veins in the past 12 mos";
tab A1SA9N VarVeins, missing;
tab A1SA9N SAQ if missing(VarVeins), missing;

*************************************************************
*    AIDS/HIV in the past 12 mos
*************************************************************;
DUMMY AIDSHIV "A1SA9O>=1 & A1SA9O<=2" "A1SA9O==1" 
	"AIDS/HIV in the past 12 mos";
tab A1SA9O AIDSHIV, missing;
tab A1SA9O SAQ if missing(AIDSHIV), missing;

*************************************************************
*    Autoimmune disorder in the past 12 mos
*************************************************************;
DUMMY AUTOIMM "A1SA9P>=1 & A1SA9P<=2" "A1SA9P==1" 
	"Autoimmune disorder in the past 12 mos";
tab A1SA9P AUTOIMM, missing;
tab A1SA9P SAQ if missing(AUTOIMM), missing;

*************************************************************
*    Gum/mouth/teeth trouble in the past 12 mos
*************************************************************;
DUMMY MOUTH "A1SA9Q>=1 & A1SA9Q<=2 & A1SA9R>=1 & A1SA9R<=2"
	"A1SA9Q==1 | A1SA9R==1" 
	"Gum/mouth/teeth problems in the past 12 mos";
bysort MOUTH:  tab A1SA9Q A1SA9R, missing;

*************************************************************
*    Hypertension in past 12 mos
*************************************************************;
DUMMY HighBP "A1SA9S>=1 & A1SA9S<=2" "A1SA9S==1" "Hypertension in the past 12 mos";
tab A1SA9S HighBP, missing;
tab A1SA9S SAQ if missing(HighBP), missing;

*************************************************************
*    Anxiety/Depression in the past 12 mos
*************************************************************;
DUMMY emotYr "A1SA9T>=1 & A1SA9T<=2" "A1SA9T==1" 
	"Anxiety/depression/emotional disorder in the past 12 mos";
tab A1SA9T emotYr, missing;
tab A1SA9T SAQ if missing(emotYr), missing;

*************************************************************
*    Alcohol/Drug problem in the past 12 mos
*************************************************************;
DUMMY ALCDRUG "A1SA9U>=1 & A1SA9U<=2" "A1SA9U==1" 
	"Alcohol/drug problem in the past 12 mos";
tab A1SA9U ALCDRUG, missing;
tab A1SA9U SAQ if missing(ALCDRUG), missing;

*************************************************************
*    Migraine headaches in past 12 mos
*************************************************************;
DUMMY MigraineYr "A1SA9V>=1 & A1SA9V<=2" "A1SA9V==1" 
	"Migraines in the past 12 mos";
tab A1SA9V MigraineYr, missing;
tab A1SA9V SAQ if missing(MigraineYr), missing;

*************************************************************
*    Diabetes in past 12 mos
*************************************************************;
DUMMY CurrDM "A1SA9X>=1 & A1SA9X<=2" "A1SA9X==1" "Diabetes in the past 12 mos";
tab A1SA9X CurrDM, missing;
tab A1SA9X SAQ if missing(CurrDM), missing;

*************************************************************
*    Neurological disorder in the past 12 mos
*************************************************************;
DUMMY NEUROL "A1SA9Y>=1 & A1SA9Y<=2" "A1SA9Y==1" 
	"Neurological disorder in the past 12 mos";
tab A1SA9Y NEUROL, missing;
tab A1SA9Y SAQ if missing(NEUROL), missing;

*************************************************************
*    Stroke in the past 12 mos
*************************************************************;
DUMMY STROKE "A1SA9Z>=1 & A1SA9Z<=2" "A1SA9Z==1" 
	"Stroke in the past 12 mos";
tab A1SA9Z STROKE, missing;
tab A1SA9Z SAQ if missing(STROKE), missing;

*************************************************************
*    Ulcer/Hernia in the past 12 mos
*************************************************************;
DUMMY ULCHERN "A1SA9AA>=1 & A1SA9AA<=2 & A1SA9BB>=1 & A1SA9BB<=2" 
	"A1SA9AA==1 | A1SA9BB==1" "Ulcer/hernia in the past 12 mos";
bysort ULCHERN: tab A1SA9AA A1SA9BB, missing;

*************************************************************
*    Hemorrhoids in the past 12 mos
*************************************************************;
DUMMY HEMORR "A1SA9CC>=1 & A1SA9CC<=2" "A1SA9CC==1" 
	"Hemorrhoids in the past 12 mos";
tab A1SA9CC HEMORR, missing;
tab A1SA9CC SAQ if missing(HEMORR), missing;

*------------------------------------------------
*   Pain (Back/Joint/Headache) in past 30 days
*------------------------------------------------;
lab def PAIN
	0 "Not at all"
	1 "Once a month"
	2 "Several times/mo"
	3 "Once/wk"
	4 "Several times/wk"
	5 "Almost every day";
*tab1 A1SA12B A1SA12F, missing;
gen BackAche = 6-A1SA12B if A1SA12B>=1 & A1SA12B<=6;
lab var BackAche "Past 30 day:  Freq lower Back ache";
lab val BackAche PAIN;
tab A1SA12B BackAche, missing;

gen JointAche = 6-A1SA12F if A1SA12F>=1 & A1SA12F<=6;
lab var JointAche "Past 30 day:  Freq aches/stiffness in joints";
lab val JointAche PAIN;
tab A1SA12F JointAche, missing;

gen HeadAche = 6-A1SA12A if A1SA12A>=1 & A1SA12A<=6;
lab var HeadAche "Past 30 day:  Freq HeadAche";
lab val HeadAche PAIN;
tab A1SA12A HeadAche, missing;

gen SexPain = 6-A1SA12I if A1SA12I>=1 & A1SA12I<=6;
lab var SexPain "Past 30 day:  Freq Pain with Sex";
lab val SexPain PAIN;
tab A1SA12I SexPain, missing;

*------------------------------------------------
*   Prescription for arthritis, headaches, hypertension, high cholesterol in past 30 says
*------------------------------------------------;
gen RxHighBP = 2-A1SA10A if A1SA10A>=1 & A1SA10A<=2;
replace RxHighBP = 1 if A1PA33==1;
lab var RxHighBP "Currently or Past 30 days:  taking prescription for hypertension";
bysort RxHighBP:  tab A1PA33 A1SA10A, missing;
tab RxHighBP, missing;

gen RxDM = 2-A1SA10B if A1SA10B>=1 & A1SA10B<=2;
lab var RxDM "Past 30 days:  taken prescription for diabetes";
tab A1SA10B RxDM, missing;

gen RxArthritis = 2-A1SA10G if A1SA10G>=1 & A1SA10G<=2;
lab var RxArthritis "Past 30 days:  taken prescription for arthritis";
tab A1SA10G RxArthritis, missing;

gen RxHeadache = 2-A1SA10J if A1SA10J>=1 & A1SA10J<=2;
lab var RxHeadache "Past 30 days:  taken prescription for headaches";
tab A1SA10J RxHeadache, missing;

gen RxHighCH = 2-A1SA10C if A1SA10C>=1 & A1SA10C<=2;
lab var RxHighCH "Past 30 days:  taken prescription for high cholesterol";
tab A1SA10C RxHighCH, missing;

**************************************************************
*  Treated for (in past 12 mos) or Taking Meds (now/past 30 days) for Hypertension 
***************************************************************;
DUMMY HYPERTEN "HighBP<. & RxHighBP<." "HighBP==1 | RxHighBP==1"
	"R is being treated for or taking meds for hypertension";
bysort HYPERTEN:  tab HighBP RxHighBP, missing;
tab HYPERTEN, missing;

*pwcorr DrugProb BackAche JointAche Headache RxBackache RxArthritis RxHeadache;

*-----------------------------------------------
*      Childhood Health Status
*-----------------------------------------------;

***************************************
*     R's physical health at age 16 
***************************************;
gen chd_PH = A1PA9 if A1PA9<=5;
lab var chd_PH "Childhood:  Self-assessed physical health at age 16";
label values chd_PH SAH;
tab A1PA9 chd_PH, missing;

***************************************
*     R's mental health at age 16 
***************************************;
gen chd_MH = A1PA10 if A1PA10<=5;
lab var chd_MH "Childhood:  Self-assessed mental health at age 16";
label values chd_MH SAH;
tab A1PA10 chd_MH, missing;

*-----------------------------------------------
*      Parent's Health Status
*-----------------------------------------------;
lab def Hpar
	0 "Deceased"
	1 "Poor"
	2 "Fair"
	3 "Good"
	4 "Very good"
	5 "Excellent";
****Mom's Health when R was 16****;
gen Hmom_R16 = 6-A1SD1 if A1SD1>=1 & A1SD1<=6;
lab var Hmom_R16 "Mom's health when R was age 16";
label val Hmom_R16 Hpar;
tab A1SD1 Hmom_R16, missing;

****Dad's Health when R was 16****;
gen Hdad_R16 = 6-A1SD3 if A1SD3>=1 & A1SD3<=6;
lab var Hdad_R16 "Dad's health when R was age 16";
label val Hdad_R16 Hpar;
tab A1SD3 Hdad_R16, missing;

***Mom still alive as of M1****;
DUMMY MomDead "(A1SD1>=1 & A1SD1<=6) | (A1SD2>=1 & A1SD2<=2) | (A1SD2B>=1 & A1SD2B<=5)" 
	"A1SD1==6 | A1SD2==2" "R's Mom is deceased by M1";
bysort MomDead:  tab A1SD1 A1SD2, missing;

***Dad still alive as of M1****;
DUMMY DadDead "(A1SD3>=1 & A1SD3<=6) | (A1SD4>=1 & A1SD4<=2) | (A1SD4B>=1 & A1SD4B<=5)" 
	"A1SD3==6 | A1SD4==2" "R's dad is deceased by M1";
bysort DadDead:  tab A1SD3 A1SD4, missing;

****Mom's Current Health****;
gen Hmom_curr = 6-A1SD2B if A1SD2B>=1 & A1SD2B<=5;
replace Hmom_curr = 0 if Hmom_R16==0 | A1SD2==2;
lab var Hmom_curr "Mom's current health";
label values Hmom_curr Hpar;
tab A1SD2B Hmom_curr, missing;
tab A1SD1 A1SD2 if Hmom_curr==0;
bysort A1SD1:  tab A1SD2 A1SD2B if missing(Hmom_curr), missing;
tab Hmom_curr, missing;

****Dad's Current Health****;
gen Hdad_curr = 6-A1SD4B if A1SD4B>=1 & A1SD4B<=5;
replace Hdad_curr = 0 if Hdad_R16==0 | A1SD4==2;
lab var Hdad_curr "Dad's current health";
label values Hdad_curr Hpar;
tab A1SD4B Hdad_curr, missing;
tab A1SD3 A1SD4 if Hdad_curr==0;
bysort A1SD3:  tab A1SD4 A1SD4B if missing(Hdad_curr), missing;
tab Hdad_curr, missing;

****Other vars (for exploratory analyses)****;
mvdecode A1SAMOLI A1SI22 A1SI23 A1SI24 A1SI26 A1SPIWOR, mv(-1 8 9);
summ A1SAMOLI A1SJCSD A1SJCDA A1SJCDS A1SJCCS A1SJCSS A1SPIWOR, d;
mvdecode A1SA22* A1SA30*, mv(-1 8);
mvdecode A1SA31 A1SI25 , mv(-1 998 999);
****If not injured, code A1SI26 as such***;
replace A1SI26 = 6 if A1SI25==0;
lab def A1SI26 6 "No injuries", modify;
tab1 A1SA22* A1SA30* A1SA31 A1SI22 A1SI23 A1SI24 A1SI25 A1SI26;

*-----------------------------------------------
*     Spouse's current health status 
*-----------------------------------------------;
gen Hlth_SP = 6 - A1SP29 if A1SP29>=1 & A1SP29<=5;
lab var Hlth_SP "Current health status of R's spouse/partner'";
label values Hlth_SP SAH;
tab A1SP29 Hlth_SP, missing;
tab SAQ marprtP1 if missing(Hlth_SP), missing;

*-----------------------------------------------
*     Job Characteristics (scored so that high value = better)
*-----------------------------------------------;
lab list A1SJCSD;
mvdecode A1SJCSD A1SJCDA A1SJCDS A1SJCCS A1SJCSS, mv(-1 99);
****Recompute indexes to match method at R1******;
foreach X in A B C D E F G H I J {;
	gen A1SI28`X'r = 6-A1SI28`X' if A1SI28`X'>=1 & A1SI28`X'<=5;
};
foreach X in A B D {;
	gen A1SI29`X'r = 6-A1SI29`X' if A1SI29`X'>=1 & A1SI29`X'<=5;
};
****Do NOT reverse-code I29C****;
replace A1SI29C = . if A1SI29C<1 | A1SI29C>5;
foreach X in A B C D E {;
	gen A1SI30`X'r = 6-A1SI30`X' if A1SI30`X'>=1 & A1SI30`X'<=5;
};
summ A1SI28*r A1SI29*r A1SI29C A1SI30*r;

****Skill Discretion (alpha=0.68)****;
alpha A1SI28Br A1SI28Cr A1SI28Ir, item label min(2) gen(JCSD);
replace JCSD = JCSD*3;
lab var JCSD "Job Characteristics:  Skill Discretion";
summ A1SJCSD JCSD;

****Decision Authority (alpha=0.86)****;
alpha A1SI28Dr A1SI28Er A1SI28Fr A1SI28Gr A1SI28Hr A1SI29Br, item label min(3) gen(JCDA);
replace JCDA = JCDA*6;
lab var JCDA "Job Characteristics:  Decision Authority";
summ A1SJCDA JCDA;

****Demands (alpha=0.75)****;
alpha A1SI28Ar A1SI28Jr A1SI29Ar A1SI29C A1SI29Dr, item label min(3) gen(JCDS);
replace JCDS = JCDS*5;
lab var JCDS "Job Characteristics:  Demands";
summ A1SJCDS JCDS;

****Coworker Support (alpha=0.71)****;
alpha A1SI30Ar A1SI30Br, item label min(1) gen(JCCS);
replace JCCS = JCCS*2;
lab var JCCS "Job Characteristics:  Coworker Support";
summ A1SJCCS JCCS;
*----Result does not match MIDUS constructed version---*;
summ A1SJCCS A1SI30A A1SI30B JCCS if abs(A1SJCCS-JCCS)>0.1;
*----MIDUS should have coded to 99 b/c no valid response---*;
*tab A1SI30A A1SI30B if A1SJCCS==0, missing;
*----MIDUS just ignored the missing value (rather than computing the mean of valid responses)---*;
*list A1SJCCS A1SI30A A1SI30B JCCS 
	if A1SJCCS>0 & !missing(A1SJCCS) & abs(A1SJCCS-JCCS)>0.1;

****Supervisor Support (alpha=0.86)****;
alpha A1SI30Cr A1SI30Dr A1SI30Er, item label min(2) gen(JCSS);
replace JCSS = JCSS*3;
lab var JCSS "Job Characteristics:  Supervisor Support";
summ A1SJCSS JCSS;
*----Result does not match MIDUS constructed version---*;
summ A1SJCSS A1SI30C A1SI30D A1SI30E JCSS if abs(A1SJCSS-JCSS)>0.1;
*----MIDUS should have coded to 99 b/c no valid response---*;
*bysort A1SI30C:  tab A1SI30D A1SI30E if A1SJCSS==0, missing;
*---MIDUS just ignored missing values 
*		(rather than computing the mean of valid responses if >=50% valid)---*;
*list A1SJCSS A1SI30Cr A1SI30Dr A1SI30Er JCSS 
	if A1SJCSS>0 & !missing(A1SJCSS) & abs(A1SJCSS-JCSS)>0.1;

keep M2ID SAMPLMAJ M2FAMNUM wgtPS wgtPS_SAQ PHONE* SAQ* ym *phone 
	sex age_M1 agegrp cohort_M1 M1AGE_FLAG M1BYEAR_FLAG ageadj_M1 FLAG_age_M1
	FOREIGN RACE* any_hisp best_hisp	
	marstat marstatP1 marstat2 numkids anykidle* SexOrient
	chd_lang chd_urban famstat noMOM noDAD CTIpar CTIoth
	educD educM OCC_D OCC_M SEI_D SEI_M chd_fin chd_nowelf chd_SES 
	chd_PH chd_MH Hmom_R16 Hdad_R16 
	SES SESp SES1 SES1p educ educat edu5 edu3 educsp educatsp edusp5 edusp3 
	WORK WORKING NOTWORK RETIRED WORKSP NOTWORKSP RETIREDSP 
	OCCP_cat OCCSP_cat IND_R INDP_R SEI_R SEI_R_cat SEIP_R SEI_SP 
	HHINC HHINC_flag HHINC95 INC INC_ln INC_sqrt ihs_INC 
	INCw INCw_ln INCw_sqrt ihs_INCw
	INCw_R INCw_R_ln INCw_R_sqrt ihs_INCw_R
	INCw_S INCw_S_ln INCw_S_sqrt ihs_INCw_S
	INCw_OF95 INCss_FH95 INCoth_FH95
	ASSETS_cat NOassets ASSETS ASSETS_flag ASSETS*95 WLTH ihs_WLTH
	HInsure mos_nowork max_nowork_c* mos_noworksp 
	JCSD JCDA JCDS JCCS JCSS
	PercFin FinNow Fin10yfuture FinControl FinNeed FinDiff WorkNow Work10yfuture 
	Conscien Neurot Extrover Openness Agreeable Agency 
	reldenom bornagain bible relattend religios
	marprtP1 family friend nbor fchurch socgrp CIVoblig
	married contact church othgrp socint 
	POSAF PAcheerful PAgspirits PAhappy PAcalm PAsatis PAfulllife LIFERATE LIFESAT
	PWB* A1SF1F A1SF1M_r A1SF1P  A1SF1A_r A1SF1B_r A1SF1E A1SF1O A1SF1Q_r 
		A1SF1R_r A1SF1K_r  A1SF1L_r A1SF1N 	A1SF1D A1SF1H_r A1SF1I_r A1SF1C_r 
		A1SF1G A1SF1J
	SWB* A1SK17A A1SK17H A1SK17B A1SK17F_r A1SK17K_r A1SK17C_r A1SK17J 
		A1SK17N_r A1SK17D_r A1SK17G A1SK17O A1SK17E_r A1SK17I A1SK17M
	NEGAF NAsad NAnervous NArestless NAhopeless NAeffort NAworthless
	CIDI_MDD* sadmuch sadfreq DEPAF anhemuch anhefreq ANHED 
		sadnwks depnwks depmuch depfreq nointerest lowenergy chgappetit probsleep 
		nosleepfreq noconcen down thkdeath 
	CIDI_GAD* GADmore GADfreq GADmuch GADmulti GADdiff GADrestless GADedgy 
		GADirritable GADfallsleep GADstaysleep 
		GADconcen GADmemory GADenergy GADtired GADache GADlife
	CIDI_PN* PNpastyr PNfreq PNnothreat PNheart PNpain PNsweat PNshake PNflash PNunreal
	Pessimist NoWorth NoContrib NoProgress NoImprove DoneAll GaveUp Disappoint LifeFuture ContFuture
	smoke age1cig age1smk smklast yrsmk yrsquit ncig EvrDrank AlcProb* MAST* 
	DrugAny ${DrugTypes} DrugOTH* NDrugType* DrugType DrugProb* 
		A1SA41 A1SA42 ${DrugProbs} 
	heightS weightS wgt1yrS wgta21S bmiS bmi1yrS bmia21S waistS hipS whrS overwgt
	EXER* exerfreq MEDITATE
	HEART AMI CANCER STROKE RespUpper TB LungOthr LungYr NEUROL CurrDM
	ArthritYr HighBP HYPERTEN Urinary 
	Thyroid HayFever Stomach Constip GallBlad Foot VarVeins AIDSHIV AUTOIMM MOUTH 
	emotYr BackAcheYr MigraineYr ULCHERN HEMORR 
	RxArthritis RxHighBP RxHighCH RxDM RxHeadache SAH nhosp* 
	ADL PLlift PLstairs PLkneel PLwlk1mi PLwlkblks PLwlk1blk PLvig PLmod
	lift stairs walk kneel PLidx8
   	BackAche JointAche HeadAche DI_* LIFEDI AnyLIFEDI DAYDI
	Hlth_SP MomDead DadDead Hmom_curr Hdad_curr;
sort M2ID;
foreach X of varlist wgtPS wgtPS_SAQ PHONE SAQ ym yrphone mophone  
	marstat marstatP1 numkids CTIpar CTIoth
	SES SESp SES1 SES1p educ educat edu5 edu3 educsp educatsp edusp5 edusp3
	WORK NOTWORK RETIRED WORKSP NOTWORKSP RETIREDSP 
	OCCP_cat OCCSP_cat SEI_R SEIP_R SEI_SP  
	INC INC_ln INC_sqrt ihs_INC INCw INCw_ln INCw_sqrt ihs_INCw
	INCw_R INCw_R_ln INCw_R_sqrt ihs_INCw_R 
	INCw_S INCw_S_ln INCw_S_sqrt ihs_INCw_S
	ASSETS_cat WLTH ihs_WLTH
	HInsure max_nowork_c4 
	FinNow Fin10yfuture FinControl FinNeed FinDiff WorkNow Work10yfuture 
	Conscien Neurot Extrover Openness Agreeable Agency
	marprtP1 family friend nbor fchurch socgrp CIVoblig
	married contact church othgrp socint 
	POSAF LIFERATE PWB1 SWB* NEGAF CIDI_MDD CIDI_MDD7 
	smoke age1cig age1smk smklast yrsmk yrsquit ncig
	EvrDrank AlcProb* MAST* MEDITATE
	DrugAny $DrugTypes DrugOTH* NDrugType* $DrugProbs DrugProb* DrugType 
	EXER* exerfreq heightS weightS wgt1yrS wgta21S bmiS bmi1yrS bmia21S 
	waistS hipS whrS overwgt
	HEART AMI CANCER STROKE RespUpper TB LungOthr LungYr NEUROL CurrDM
	ArthritYr HighBP Urinary SAH nhosp* 
	ADL PLlift PLstairs PLkneel PLwlk1mi PLwlkblks PLwlk1blk PLvig PLmod
	lift stairs walk kneel PLidx8 
	BackAche JointAche HeadAche DI_* LIFEDI AnyLIFEDI DAYDI {;
		rename `X' `X'_M1;
};
lab data "MIDUS1 sample who completed Phone Interview, n=7108";
save "${DIR}M1\M1_7108.dta", replace;

log close;
