# Supplementary material for: Daily exposure to stressors, daily perceived severity of stress, and mortality risk among US adults
Source: PLoS One. 2024 May 15;19(5):e0303266. doi: 10.1371/journal.pone.0303266 (PMC11095670; doi:10.1371/journal.pone.0303266)
Supplement: S1 File — (ZIP) [file pone.0303266.s006.zip › S6_file/Related/M2_4963.do]

#delimit ;
*set more off;	 
version 16.1;
capture log close;
global ROOT "C:\Users\dglei\";
global DIR "${ROOT}Box\MIDUS\";
global MIDUS2 "${DIR}M2\";

*log using "stata.smcl", replace;
log using "${DIR}Do-Files\M2_4963.log", replace;
**********************************************
*  Program:     ${DIR}Do-Files\M2_4963.do
*  Programmer:  Dana A. Glei
*  Task:   Extract and Code Vars from MIDUS2 
*     P1 Phone Interview sample (excluding Milwaukee oversample), n=4963
*
*  Input Data:  
*  Output Data:  ${MIDUS2}MIDUS2_4963.dta
*    (n=4963 from MIDUS 1 who participated in MIDUS2 P1 Phone Interview)
*               
*  Notes:   Unique Key = M2ID
*
*  Date created:  8/24/15
*  Date updated: 3/26/2024
*  Related Programs: 
*************************************************;

********Program Library*******;
global PROGLIB "${ROOT}Documents\Stata\Programs\";

program drop _all; 

******Get Programs from Program Library*****;
do "${PROGLIB}MERGE.do";
do "${PROGLIB}DUMMY.do";

*****************************
*  MIDUS2, P1 Phone Interview sample (excluding Milwaukee oversample), aged 28-84 (n=4963)
*********************************;
use M2ID M2FAMNUM SAMPLMAJ B1STATUS B1PIDATE_* B1*WGHT* B1PRSEX 
	B1PAGE_M2 M2AGE_FLAG B1PRAGE_2019 B1PBYEAR M2BYEAR_FLAG B1PBYEAR_2019
	B1PA1 B1PA7* B1PA8 B1PA24* B1PA26 B1PA37 B1PA38A B1PA38B B1PA39 B1PA40 
	B1PA42 B1PA43 B1PA49 B1PA50 B1PA51 B1PA51A B1PA52 B1PA60-B1PA81 
  B1PB1 B1PB2 B1PB3A-B1PB3K B1PB19 B1PB30 B1PB32Y B1PB33 B1PB34* B1PB35N 
  B1PC2 B1PC4 B1PCHA* B1PCHX* B1PCHR* B1PCHH* B1PCMB* B1PCYB*
  B1PF1 B1PF2* B1PA6A B1PF7* B1PF8* B1PG6 B1PG8 B1PG9
  B1SA1 B1SA7D B1SA8A-B1SA8D B1SA10A B1SA10B B1SA10F B1SA10J
  B1SA11* B1SA12* B1SA13*
  B1SA15-B1SA20 B1SA24* B1SA26* B1SA28A-B1SA28J B1SA30* B1SA31* B1SA32* 
  B1SA33* B1SA35-B1SA42 
  B1SA46 B1SA47 B1SA56* B1SA61A-B1SA61D B1SA62A-B1SA62J B1SA63 B1SA64 B1SA65* 
  B1SA66A-B1SA66D B1SA67 B1SA68 
  B1SC1 B1SC3* 
  B1SE1* B1SE3 B1SE4A-B1SE4L B1SE6A-B1SE6EE B1SE7K B1SE7W B1SE7X B1SE11*
  B1SE12A B1SE12B B1SE12E B1SE12G B1SE12H B1SE12J B1SE12K 
     B1SE12M B1SE12N B1SE12Q B1SE12S B1SE12U B1SE12X B1SF1 B1SF3 B1SF6 B1SF9*
  B1SG1 B1SG3 B1SG4 B1SG6 B1SG7 B1SG8* B1SG9* B1SG10* B1SSEC1 B1SG11* B1SG12 
  B1SG17 B1SG21* B1SG23 B1SG24* 
  B1SH3 B1SH7* B1SH8* B1SH16* B1SI1 B1SI2 
  B1SJ1 B1SJ2A-B1SJ2D B1SJ2G-B1SJ2J B1SJ3 B1SJ4A-B1SJ4D B1SJ4E-B1SJ4H B1SJ7* B1SK*
  B1SL10 B1SL11A B1SL11B B1SL11D B1SL11E B1SL11G-B1SL11L B1SL18 B1SL19 B1SL20 
  B1SN3D B1SN3E
  B1SP1* B1SLFED B1SP2* B1SDAYDI B1SP3* B1SP4 B1SP5 B1SQ3 B1SQ6
  B1SBMI B1SMASTE B1SCONST B1SCTRL B1SCHANG B1SREINT B1SMPQSR B1SORIEN B1STODAY
  B1SPERSI B1SCPCTR B1SACTIV
  B1SPOSAF B1SQ1 B1PG1 B1SPWB* B1SE1A-B1SE1QQ B1SSWB* B1SH16*
  B1PDEPA* B1PANH* B1PDEPRE B1PDEPDX B1SNEGAF
  B1SRINC1 B1SSINC1 B1STINC1 B1SHLOCS B1SHLOCO B1SAMPLI 
  B1SCONS1 B1SCONS2 B1SNEURO B1SEXTRA B1SOPEN B1SAGREE B1SAGENC
  B1SJC* B1SGENER B1SKINNE B1SKINPO
  B1PTSEI* B1POCC* B1POCMAJ B1PIND* B1PINDMJ B1PINDS B1PSOCMJ 
  using "${MIDUS2}P1\ICPSR_04652-V8\DS0001\04652-0001-Data.dta", 
  clear;
tab SAMPLMAJ;

****************************************************************
*      Weight Vars (Avail only for RDD sample -- SAMPLMAJ=1)
*      Documentation indicates that the biggest differences b/w MIDUS and CPS were in the distributions of
*          region, age, & educ, but I also see notable differences in race (black are under-represented in MIDUS)
*      So, we will use post-stratification weights B1PWGHT3, which adjusts for age, race, & educ (but not region)
*******************************************************************************************;
desc  B1PWGHT*;
lab list B1PWGHT1;
mvdecode B1PWGHT*, mv(99);
summ B1PWGHT*;
rename B1PWGHT3 wgtPS;
*---There are no SAQ weights---*;
*****Weights only for RDD sample*****;
bysort SAMPLMAJ:  summ wgtPS;

*****Date of Phone Interview (They didn't record the Date of the SAQ?????)*******;
rename B1PIDATE_YR yrphone;
rename B1PIDATE_MO mophone;
gen ym = ym(yrphone, mophone);
lab var ym "Yr/mo of Phone Interview, M2";
format ym %tm;
tab ym, missing;

gen PHONE = 1;
lab var PHONE "Completed M2 Phone Interview";

****Only 4041 completed the SAQ****;
gen SAQ = (B1STATUS==2) if B1STATUS<=2;
lab var SAQ "Completed M2 SAQ";
tab SAQ B1STATUS, missing;
tab SAQ SAMPLMAJ, missing;

***Among SAQ Rs (99.5% gave a valid response to the 1st Q, 99.0% valid to last Q in SAQ)******;
tab B1SA1 SAQ, missing;
tab1 B1SA1 B1SQ6 if SAQ==1, missing;
/*
*********************************************************************
*  Merge on Ages @ M1, M2 & M3 from Survival file
*********************************************************************;
merge 1:1 M2ID using "${DIR}Mortality\Core\Coremortality.dta", 
	keepusing(M2ID age_M2 FLAG_age_M*);
****There were no adjustments to age_M2****;
tab FLAG_age_M*;
*rename age_M2 ageadj_M2;
*lab var ageadj_M2 "R's completed age at M2 phone interview (corrected using info from other waves)";
keep if _merge==3;
drop _merge;
*desc ageadj_M2 FLAG_age_M2;
*/
************************************************************************
*  Completed Age at the time of the Phone Interview
*	->	Age and Year of Birth information were updated on 8/5/2019
*		(see https://midus.colectica.org/item/int.example/4c76ebed-69b6-4821-982b-b76c124cda62
*			& ~\Box\MIDUS\Measures\M1_M2_Documentation_20201103.pdf)
*	-> We use the updated information to code age_M2 and cohort
*************************************************************************;
tab M2AGE_FLAG M2BYEAR_FLAG, missing;
gen age_M2 = B1PRAGE_2019 if B1PRAGE_2019<98;
lab var age_M2 "R's completed age at M2 phone interview (updated 8/5/2019)";
summ age_M2, d; 
****List Rs for whom Age was updated****;
list B1PAGE_M2 M2AGE_FLAG B1PRAGE_2019 age_M2 if M2AGE_FLAG>0;

************************************************************************
*	Birth Cohort (only have Year, NOT month, of birth)
************************************************************************;
gen cohort_M2 = B1PBYEAR_2019 if B1PBYEAR_2019<9998;
lab var cohort_M2 "R's birth cohort (updated 8/5/2019)";
summ cohort_M2, d;
****List Rs for whom Cohort was updated****;
list B1PBYEAR M2BYEAR_FLAG B1PBYEAR_2019 cohort_M2 if M2BYEAR_FLAG>0;

gen female  = (B1PRSEX==2);
tab B1PRSEX female;
rename B1PRSEX sex;

*------------------------------------------------------
*    Race/Ethnicity
*-------------------------------------------------------;
*lab def RACE
	1 "White"
	2 "Black"
	4 "Other";
*lab def RACETHNC
		1 "NH White"
		2 "NH Black"
		3 "Hispanic"
		4 "NH Other";
		
**********************************
*    Latino vs. Non-Latino
**********************************;
gen hisp = (B1PF1>=2 & B1PF1<=7) if B1PF1<=7;
lab var hisp "R identifies as Latino/Hispanic";
tab B1PF1 hisp, missing;
*****Do Rs who report origin is Brazil ID as Latino? (n=1, Yes identifies as Latino/Hispanic)****;  
tab B1PF1 B1PF2_22 if B1PF2_22==1, missing;
*****Do Rs who report origin is Portugal ID as Latino? (n=34, Mostly No (85%), 12% Yes with 1 DK)****;  
tab B1PF1 B1PF2_40 if B1PF2_40==1, missing;

************************************
*   Race (based on all mentions, if multiple races mentioned, coded as "mixed")
*************************************;
lab def race
	1 "White"
	2 "Black"
	3 "Native American"
	4 "Asian/PI"
	5 "Other/mixed";
recode B1PF7A (6=5) (4 5=4) (7 8 9=.), gen(race);
****Reports more than 1 race****;
replace race = 5 if B1PF7B<=6;
lab var race "Race (based on all mentions)";
lab val race race;
bysort race: tab B1PF7A B1PF7B, missing;
****Missing data******;
list B1PF1 B1PF7* B1PF8* if missing(race);
tab race, missing;

***********************************
*    Race (based on race that "best" describes R's background)
***********************************;
recode B1PF8A (4 5=4) (6=5) (7 8 9=.), gen(RACEbest);
recode B1PF8_A (4 5=4) (6=5) (7 8 9=.), gen(RACEbest2);
gen racebest = race;
replace racebest = RACEbest2 if B1PF7B<9;
replace racebest = RACEbest if B1PF7B<9 & missing(RACEbest2);
replace racebest = 5 if missing(racebest) & race==5;
lab var racebest "Race R best identifies with";
lab val RACEbest RACEbest2 racebest race;
tab RACEbest B1PF8A, missing;
tab RACEbest2 B1PF8_A, missing;
tab racebest race, missing;
bysort racebest:  tab RACEbest RACEbest2 if B1PF7B<9, missing;
*****Reported more than 1 race, but DK which one is "best"-->coded to other****;
list race racebest B1PF1 B1PF7* B1PF8* if B1PF7B<9 & missing(RACEbest), compress;

drop RACEbest*;
recode racebest 3/5=4, gen(RACEbest);
lab var RACEbest "Race that R best identifies with";
lab val RACEbest RACE;
tab RACEbest racebest, missing;

***********************************
*    Race/Ethnicity (based on all races mentioned, if multiple races mentioned, coded as "mixed")
***********************************;
lab def racethnc
  1 "NH White"
  2 "NH Black"
  3 "Hispanic" 
  4 "Native American"
  5 "Asian"
  6 "Other/Mixed";
recode race 3=4 4=5 5=6, gen(racethnc);
replace racethnc = 3 if hisp==1;
lab var racethnc "Race/ethnicity (based on all mentions)";
lab val racethnc racethnc;
bysort racethnc:  tab race hisp, missing;
****If missing(hisp), assumed non-Hispanic (n=10)****;
tab race racethnc if missing(hisp), missing;
****Missing data*****;
list hisp race racethnc B1PF1 B1PF7* B1PF8* if missing(racethnc), compress;
tab racethnc, missing;

***********************************
*    Race/Ethnicity (based on race that "best" describes R's background)
***********************************;
recode racebest 3=4 4=5 5=6, gen(racethnc2);
replace racethnc2 = 3 if hisp==1;
lab var racethnc2 "Race/ethnicity (based on race best identifies with)";
lab val racethnc2 racethnc;
bysort racethnc2:  tab racebest hisp, missing;
****If missing(hisp), assumed non-Hispanic (n=10)****;
tab racebest racethnc2 if missing(hisp), missing;
****Missing data*****;
*list hisp racebest racethnc2 B1PF1 B1PF7* B1PF8* if missing(racethnc2), compress;
tab racethnc2, missing;

tab racethnc racethnc2, missing;
list racethnc B1PF1 B1PF7* B1PF8* if racethnc<. & racethnc2>=., compress;
list racethnc B1PF1 B1PF7* B1PF8* if racethnc>=. & racethnc2<., compress;

************************************************************************************************
*     Code Race/Ethnicity based on ethnic origins (Latino vs. Not) and "Best" race
**********************************************************************************************;
gen RACETHNC = 3 if hisp==1;
replace RACETHNC = RACEbest if missing(RACETHNC);
****Latino descent missing:  Code RACETHNC to missing (n=5)****;
replace RACETHNC = . if missing(hisp);
lab var RACETHNC "Race/ethnicity (self-reported), based on `best' race";
lab val RACETHNC RACETHNC;
tab hisp RACETHNC, missing;
tab RACEbest RACETHNC if RACETHNC!=4 & !missing(hisp), missing;
****Missing Data*****;
summ RACE* race*  if missing(RACETHNC);
tab B1PF1 B1PF7A if missing(RACETHNC), missing;
*list B1PF1 B1PF7* B1PF8* if missing(RACETHNC), compress;
tab RACETHNC, missing;

**********************************************
*  White vs. Non-White (based on "Best Describes Race")
**********************************************************;
DUMMY white "RACEbest<." "RACEbest==1"  "Best Race=White (vs. non-white)";
tab white RACEbest, missing;
 
DUMMY NHwhite "RACETHNC<." "RACETHNC==1"  "Best race/ethnicity is non-Hispanic white";
tab RACETHNC NHwhite, missing;

tab white NHwhite, missing;

*****Marital Status (at P1 Phone Interview)*****;
recode B1PB19 2/3=4 4=3 7/9=., gen(marstat);
replace marstat = 2 if B1PB30==1;
lab var marstat "Marital Status, Wave 2";
lab def marstat
  1 "Married"
  2 "Partnered"
  3 "Widowed"
  4 "Divorced/separated"
  5 "Never married", modify;
lab val marstat marstat;
bysort marstat:  tab B1PB19 B1PB30, missing;

****Dummy for Married (at P1 Phone Interview)***;
gen married = (marstat==1) if marstat<.;
lab var married "Married at P1";
tab marstat married, missing;
tab married, missing;

recode B1PB19 2/3=3 4=2 5=4 7/9=., gen(marstatP1);
replace marstatP1 = 1 if B1PB30==1;
lab var marstatP1 "Marital Status, Wave 2";
lab def marstatP1
  1 "Married/partner"
  2 "Widowed"
  3 "Divorced/separated"
  4 "Never married", modify;
lab val marstatP1 marstatP1;
bysort marstatP1:  tab B1PB19 B1PB30, missing;
tab marstat marstatP1, cell;

****Married/Partner (at P1 Phone Interview)***;
gen marprtP1 = (marstatP1==1) if marstatP1<.;
lab var marprtP1 "Married/partner at P1";
tab marstatP1 marprtP1, missing;
list B1PB19 B1PB30 marstatP1 marprtP1 if missing(marprtP1) & !missing(marstatP1);
tab marprtP1, missing;

****Number of Living Children****;
rename B1PC2 numkids;
tab numkids, missing;

****Any children currently below age 18?*****;
*desc B1PCHA*;
lab list B1PCHA1;
gen anykidle18 = 0;
forvalues i=1/17 {;
	*---Any child < age 18?----*;
    replace anykidle18 = 1 if B1PCHR`i'>=3 & B1PCHR`i'<=8 & B1PCHA`i'<18;
	replace anykidle18 = . if B1PCHR`i'>=3 & B1PCHR`i'<=8 & (B1PCHA`i'>=997 & B1PCHA`i'<=998);

};
lab var anykidle18 "R has any children below age 18";
tab numkids anykidle18, missing;
***1 R with child < 18 but numkids=0 (it is not his/her bio child)****;
*list numkids anykidle18 B1PCHR* B1PCHA* if numkids==0 & anykidle18==1;

*****************************************************************************************
*	B1PC4:  # of HH members (excluding R and children but including spouse) [includes all non-children who lives
*			there at least half time. Also includes HH members who are temporarily in a hospital/institution.]
*   In the HH Roster, R is asked to list all children (even if they do not live in the HH) 
*		and all other members of the HH
*		B1PCHR*:  Asks the relationship of each person listed in the roster to R
*			[3-8=Child, 1=Spouse, 2=Partner/Lover, 9-23=Other, 97=DK, 98=Refused, 99=INAPP]
*		[If CBPCHR*=Child (3-8)] B1PCHH*: Asks whether that child lives in the HH (1=Yes)
*			If B1PCHR* != Child, they do NOT ask B1PCHH* (b/c already listed as a member of HH)
*	Thus, we count HHsize as follows:
*		1) Add 1 for R
*		2) Add 1 for each Child (B1PCHR*=3-8) who lives in the HH (B1PCHH*=1)
*		3) Add 1 for each other HH member (B1PCHR*=1,2,9-97) 
*					[in which case B1PCHH* is coded to 9=INAPP] 
*****************************************************************************************;
desc B1PC4 B1PCHR* B1PCHH*;
gen check = B1PC4+1;
gen check2 = numkids+check;
****Add 1 for R****;
gen HHsize = 1;
****Add 1 for each Child that lives in the HH****;
forvalues i=1/17 {;
      replace HHsize = HHsize + 1
        if B1PCHR`i'>=3 & B1PCHR`i'<=8 & B1PCHH`i'==1;
};
****Add 1 for each other HH member****;
forvalues i=1/21 {;
     replace HHsize = HHsize + 1
        if B1PCHR`i'<=2 | (B1PCHR`i'>=9 & B1PCHR`i'<98);
};
tab HHsize check, missing;
****HHsize smaller than # given in B1PC4 (excluding kids)+1 (R): Recode HHsize = B1PC4 + 1****;
tab HHsize check if HHsize<(check), missing;
list HHsize check B1PCHR1 B1PCHH1 B1PCHR2 B1PCHH2 B1PCHR3 B1PCHH3
	B1PCHR4 B1PCHH4 B1PCHR5 B1PCHH5 B1PCHR6 B1PCHH6 B1PCHR7 B1PCHH7
	if HHsize<(check), compress;
replace HHsize = check if HHsize<(check);
****HHsize bigger than check2 (numkids + B1PC4 (other HH members) + R):  NONE****;
*tab HHsize check2, missing;
list HHsize numkids check2 B1PCHR* B1PCHH* if !missing(HHsize) & HHsize>check2, compress;
*****Check if HHsize 10+****;
list HHsize numkids B1PC4 B1PCHR* B1PCHH* if HHsize>9 & HHsize<., compress;
*****Check if Relationship missing for HH member****;
list HHsize B1PC4 B1PCHR* B1PCHH* if (B1PCHR1==97 | B1PCHR1==98);
list HHsize B1PC4 B1PCHR* B1PCHH* if (B1PCHR2==97 | B1PCHR2==98);
tab HHsize, missing;

*------------------------------------------------------
* Adult SES (objective)
*-------------------------------------------------------;

*****Education*****;
rename B1PB1 educ;
mvdecode educ, mv(97 98 99);
lab var educ "R:  Highest level of education completed";
tab educ, missing;

recode educ 1/3=1 4/5=2 6/8=3 9/12=4, gen(educat);
*lab def educat
  1 "<H.S./GED"
  2 "H.S. grad/GED"
  3 "Some college"
  4 "College grad+";
lab val educat educat;
tab educ educat, missing row col;

recode educ 1/3=1 4/5=2 6/8=3 9/10=4 11/12=5, gen(edu5);
*lab def edu5
  1 "<H.S./GED"
  2 "H.S. grad/GED"
  3 "Some college"
  4 "BA/BS"
  5 "MA+";
lab val edu5 edu5;
tab educ edu5, missing row col;

recode educ 1/5=0 6/8=1 9/12=2, gen(edu3);
*lab def edu3
  0 "H.S. grad or less"
  1 "Some college"
  2 "College grad+";
lab val edu3 edu3;
tab edu3 educ, missing row col;

*****Spouses's Education*****;
lab list B1PB33;
rename B1PB33 educsp;
mvdecode educsp, mv(97 98 99);
lab var educsp "S/P:  Highest level of education completed";
tab educsp marprtP1, missing;

*********Annual HH Total Income (Was top-coded at 300K)****;
lab list B1STINC1;
summ B1STINC1, d;
gen HHINC_orig =  B1STINC1 if B1STINC1<=300000;
lab var HHINC_orig "Pre-coded var:  HH Total Annual Income (top-coded at 300K)";
lab def HHINC 300000 "300K+";
lab val HHINC_orig HHINC;
summ HHINC_orig, d;
********************************************************************************************************************
*   Recompute HH income from all sources (G8-G10, G12), each source of income top-coded at $200K+
*      Note:  B1STINC included all earned income reported in G8-G10 & G12.  Unlike in M1 & M3/MR, 
*   		 they did not ask about "all other income" at M2 (so I think this income would omit retirement funds 
*           (other than pension which they did ask about), investments, etc.
********************************************************************************************************************;
desc B1SG8* B1SG9* B1SG10* B1SSEC1 B1SG12;
gen HHINC_flag = 0;
lab var HHINC_flag "Income from 1+ sources was top-coded";
lab list B1SG8A;
*****Code to midpoint w/i each income category*****;
foreach X in 8A 8B 8C 9A 9B 9C 10A 10B 10C {;
	replace HHINC_flag = 1 if B1SG`X'==42;
	recode B1SG`X' -1=. 1/2=0 3=1 4=3 5=5 6=7 7=9 8=11 9=13 10=15 11=17 12=19 13=21.25 
		14=23.75 15=26.25	16=28.75 17=31.25 18=33.75 19=36.25 20=38.75 21=41.25 22=43.75
		23=46.25 24=48.75 25=52.5 26=57.5 27=62.5 28=67.5 29=72.5 30=77.5 31=82.5 32=87.5 
		33=92.5 34=97.5 35=105 36=115 37=125 38=135 39=145
		40=162.5 41=187.5 42=250 98=. 99=0, gen(G`X'_m); 
	lab var G`X'_m "B1SG`X' in $1K, top cat (200K+)-->$250K";
	lab def G`X'_m 250 "$200,000+";
	lab val G`X'_m G`X'_m;
	tabstat G`X'_m, by(B1SG`X') stats(N min max);
	****Recode Top Category to harmonic mean of Pareto distribution (see Von Hippel 2016)***;
	qui summ B1SG`X'  [aweight=wgt] if B1SG`X' ==41;
	local N_B_1 = r(sum_w);
	*display "N_B_1 =" `N_B_1';
	qui summ B1SG`X'  [aweight=wgt] if B1SG`X' ==42;
	local N_B = r(sum_w);
	*display "N_B =" `N_B';
	global alpha = max(1,(ln(`N_B_1'+`N_B')-ln(`N_B'))/(ln(200)-ln(175)));
	display "****Estimate of alpha-hat = " $alpha "*****";
	gen G`X'_p = G`X'_m;
	replace G`X'_p = 200*(1+1/$alpha) if B1SG`X'==42;
	lab var G`X'_p "B1SG`X' in $1K, top cat (200K+)-->harmonic mean of Pareto dist (alpha=${alpha})";
	display "*****Top-coded category******";
	tab G`X'_m G`X'_p if B1SG`X'==42, missing;
	summ G`X'_m G`X'_p;
	display "*****Check missing data*****";
	tab B1SG`X' SAQ if missing(G`X'_p), missing;
};
*****Check original top-coding vs. Pareto*****;
summ G*_m G*_p;
****Among Rs where any income source is top-coded*****;
summ G*_m G*_p if HHINC_flag==1;
*---Other Family member's wages (no Rs in the penultimate category? alpha defaults to 1.0)----*;
tab B1SG10A, missing;
*list B1SG10A G10A_m G10A_p if G10A_m>150 & G10A_m<.;
drop G*_m;

*****If no spouse/partner, G9* should be $0:  Recode to $0****;
*tab1 G9*_* if SAQ==1 & marprtP1!=1, missing;
foreach X in A B C {;
	replace G9`X'_p = 0 if SAQ==1 & marprtP1!=1 & G9`X'_p>=.;
	*bysort G9`X'_p:  tab B1SG9`X' if SAQ==1 & marprtP1!=1;
};
tab1 G9*_* if SAQ==1 & marprtP1!=1, missing;

*****Lots missing for G10* (income from other family members)--coded refused****;
misschk G10*_* if SAQ==1;
tab B1SG10A G10A_p if SAQ==1 & missing(G10A_p), missing;

****Govt Assistance Income ($ amount, top-coded at $50K+)****;
tab B1SG12, missing;
gen G12 = B1SG12/1000 if B1SG12>=0 & B1SG12<99998;
lab var G12 "B1SG12 (Govt Assistance, all family in HH) in $1K";
tab G12 B1SG12 if abs(G12*1000-B1SG12)>.1, missing;
*tab1 B1SG11* if B1SG12==99999998, missing;
*----Recode Top Category to harmonic mean of Pareto distribution (see Von Hippel 2016)---*;
summ B1SG12 [aweight=wgt] if B1SG12==48000;
local N_B_1 = r(sum_w);
*display "N_B_1 =" `N_B_1';
summ B1SG12  [aweight=wgt] if B1SG12==50000;
local N_B = r(sum_w);
*display "N_B =" `N_B';
global alpha = max(1,(ln(`N_B_1'+`N_B')-ln(`N_B'))/(ln(50)-ln(48)));
display "****Estimate of alpha-hat = " $alpha "*****";
gen G12_p = G12;
replace G12_p = 50*(1+1/$alpha) if B1SG12==50000;
lab var G12_p "B1SG12 in $1K, top cat (50K+)-->harmonic mean of Pareto dist (alpha=${alpha})";
display "*****Top-coded category******";
tab G12 G12_p if B1SG12==50000, missing;
summ G12 G12_p;
	
****42.6% of SAQ Rs refused 1+ inc Qs (esp. G*B Pension & G*C Soc Sec, not filling it out b/c $0?)****;
misschk G8*_p G9*_p G10*_p G12 if SAQ==1, gen(miss_);
*tab miss_number marprtP1 if SAQ==1, missing col;
*tab B1SG8B SAQ if missing(G8B_p), missing;
 
****68% reported no wage/salary income for other family in HH (and another 21% refused)******;
tab B1SG10A [aweight=wgt] if SAQ==1;
tab G10A_p [aweight=wgt] if SAQ==1;

*****Total Income (all family members in HH), coded missing if any income source is missing*******;
egen HHINC = rsum(G8A_p G8B_p G8C_p G9A_p G9B_p G9C_p G10A_p G10B_p G10C_p G12_p);
replace HHINC = . if SAQ==0 | miss_number>0;
lab var HHINC "Annual Total Family HH Income in $1K";
*replace HHINC_orig = HHINC_orig/1000;
*scatter HHINC_orig HHINC;
preserve;
keep if SAQ==1;
list HHINC B1STINC1 G8A_p G8B_p G8C_p G9A_p G9B_p G9C_p G10A_p G10B_p G10C_p G12_p 
	in 1/10;
restore;
summ HHINC B1STINC1, d;
****42.6% (n=1723) of SAQ  missing data for HHINC (most often G10B:  Pension for Other fam in HH)****;
tab HHINC if SAQ==1, missing;
summ SAQ B1STINC1 G8A_p G8B_p G8C_p G9A_p G9B_p G9C_p G10A_p G10B_p G10C_p G12
	if SAQ==1 & missing(HHINC);
*list B1STINC1 G8A_p G8B_p G8C_p G9A_p G9B_p G9C_p G10A_p G10B_p G10C_p G12
	if SAQ==1 & missing(HHINC) in 1/100;
drop miss_*;

*****MIDUS pre-coded var for HHINC (22% missing), My HHINC var (53% missing)*****;
misschk HHINC_orig HHINC;
drop HHINC_orig;

*****Income from 1+ source Top-coded for n=86 Rs (2.6% of those with valid income)*****;
replace HHINC_flag = . if missing(HHINC);
summ HHINC*;
tab HHINC_flag SAQ, missing col;
tab HHINC_flag if !missing(HHINC);
tab1 G8A_p G8B_p G8C_p G9A_p G9B_p G9C_p G10A_p G10B_p G10C_p G12 if HHINC_flag==1, missing;
list B1STINC1 HHINC HHINC_flag G8A_p G8B_p G8C_p G9A_p G9B_p G9C_p G10A_p
	G10B_p G10C_p G12 if HHINC_flag==1 in 1/200;
*graph box HHINC, by(HHINC_flag);

************************************************************
*  Equivalence Adjustment for HH Income (divided by square root of HH size, 
*		which implies that income needs for a HH of 4 poeople is 2x that of a single
*		person HH, see https://www.oecd.org/els/soc/OECD-Note-EquivalenceScales.pdf)
*************************************************************;
gen HHINCe = HHINC / sqrt(HHsize);
lab var HHINCe "Annual Total Family HH Income in $1K, equivalence-adj";
list HHINC HHINCe HHsize if !missing(HHINC) in 1/50;
*tabstat HHINC HHINCe, by(HHsize) stats(N mean);
/*
*****R's income from all sources*****;
gen INC_R = G8A_p+G8B_p+G8C_p+G12;
lab var INC_R "Annual income from all sources, Resp";

*****S/P's income from all sources*****;
gen INC_SP = G9A_p+G9B_p+G9C_p;
lab var INC_SP "Annual income from all sources, Sp/Partner";

*****Income from other family members all sources*****;
gen INC_OF = G10A_p+G10B_p+G10C_p;
lab var INC_OF "Annual income from all sources, other family in HH";
*/
*****R's wage/salary income*****;
gen INCw_R = G8A_p;
lab var INCw_R "Annual wages/salary income in $1K, Resp";

*****S/P's wage/salary income*****;
gen INCw_SP = G9A_p;
lab var INCw_SP "Annual wages/salary income in $1K, Sp/Partner";

*****Other family in HH wage/salary income*****;
gen INCw_OF = G10A_p;
lab var INCw_OF "Annual wages/salary income in $1K, other family in HH";

*****All Family in HH:  Soc Security Income******;
gen INCss_FH = G8C_p+G9C_p+G10C_p;
lab var INCss_FH "Annual soc sec income in $1K, all family in HH";
list G8C_p G9C_p G10C_p INCss_FH if !missing(INCss_FH) in 1/100;
mvdecode B1SSEC1, mv(-1 9999998);
summ G8C_p G9C_p G10C_p INCss_FH B1SSEC;
list B1SG8C G8C_p B1SG9C G9C_p B1SG10C G10C_p INCss_FH B1SSEC1
	if !missing(INCss_FH) & abs(B1SSEC1-INCss_FH*1000)>1;

*****All Family in HH:  All other income******;
gen INCoth_FH = G8B_p+G9B_p+G10B_p+G12;
lab var INCoth_FH "Annual income from all other sources in $1K, all family in HH";
list G8B_p G9B_p G10B_p G12 INCoth_FH if !missing(INCoth_FH) in 1/50;
summ G8B_p G9B_p G10B_p G12 INCoth_FH;
/*
gen check = HHINC-(INC_R+INC_SP+INC_OF);
summ check;
list HHINC INC_R INC_SP INC_OF if abs(check)>1 & check<.;
drop check;
summ HHINC INC_R INC_SP INC_OF;
*/
drop check;
gen check = HHINC-(INCw_R+INCw_SP+INCw_OF+INCss_FH+INCoth_FH);
summ check;
list HHINC INCw_R INCw_SP INCw_OF INCss_FH INCoth_FH if abs(check)>1 & check<.;
drop check;
summ HHINC INCw_R INCw_SP INCw_OF INCss_FH INCoth_FH;
*misschk INC* if missing(HHINC);

*************************************************************
*   Wage/Salary Income for R & Spouse/Partner 
**************************************************************;
gen INCw_RSP = INCw_R+INCw_SP;
lab var INCw_RSP "Annual wages/salary income in $1K, R & S/P";
tabstat INCw_RSP  INCw_R INCw_SP, by(marprtP1) stats(N mean sd min max);
list marstatP1 INCw_RSP  INCw_R INCw_SP if marprtP1==0 & INCw_SP>0 & INCw_SP<.;

gen INCw_RSP_flag = ((INCw_R>=200 & INCw_R<.) | (INCw_SP>=200 &  INCw_SP<.));
lab var INCw_RSP_flag "R or S/P's wage/salary income was top-coded";
tab INCw_R INCw_RSP_flag, missing;
tab INCw_SP INCw_RSP_flag if INCw_R<200, missing;
tab INCw_RSP_flag HHINC_flag, missing;

******Missing R&SP income, but have valid data for R?****;
list INCw_RSP INCw_R INCw_SP marprtP1 B1SG8A B1SG9A if missing(INCw_RSP) & !missing(INCw_R);

**************************************************************************
*   Current Assets (R & Spouse), bottom-coded at Debt <= -$300K & top-coded at $1M+  
**************************************************************************;
desc B1SG23* B1SG24*;
lab list B1SG23;
recode B1SG23 -1=. 2=-1 3=0 8=., gen(ASSETS_cat);
lab def ASSETS_cat
	-1 "Owes money"
	0 "Net $0 assets"
	1 "Positive assets", modify;
lab val ASSETS_cat ASSETS_cat;
bysort ASSETS_cat:  tab B1SG23, missing;

*****ASSETS_cat missing but valid data for B1SG24A/B1SG24B?*****;
tab B1SG24A B1SG24B if missing(ASSETS_cat), missing;
*----If B1SG23 missing but B1SG24A/B1SG24B=0, recode ASSETS_cat=0----*;
list B1SG23 B1SG24* ASSETS_cat if B1SG23==8 & (B1SG24A==0 | B1SG24B==0);
replace ASSETS_cat = 0 if B1SG23==8 & (B1SG24A==0 | B1SG24B==0);

lab list B1SG24A;
lab list B1SG24B;
preserve;
mvdecode B1SG24A, mv(-1 999998 999999);
mvdecode B1SG24B, mv(-1 9999998 9999999);
tabstat B1SG24A B1SG24B, by(ASSETS_cat) stats(N mean min max);
tab B1SG24A B1SG24B if missing(ASSETS_cat), missing;
restore;

gen ASSETS = 0 if ASSETS_cat==0;
replace ASSETS = -(B1SG24A/1000) if ASSETS_cat==-1 & B1SG24A>=0 & B1SG24A<999998;
replace ASSETS = B1SG24B/1000 if ASSETS_cat==1 & B1SG24B>=0 & B1SG24B<9999998;
lab var ASSETS "Net Wealth (R & S/P) in $1K";
lab def ASSETS
	-300 "<= -$300K"
	1000 ">= $1M", modify;
lab val ASSETS ASSETS;
tabstat B1SG24A B1SG24B ASSETS, by(ASSETS_cat) stats(N min max);
*****If ASSETS=$0, Recode ASSETS_cat=0 (net zero)*****;
*list B1SG23 B1SG24A B1SG24B ASSETS_cat ASSETS
	if (ASSETS_cat==-1 | ASSETS_cat==1) & ASSETS==0;
bysort B1SG23:  tab B1SG23 B1SG24A if (ASSETS_cat==-1 | ASSETS_cat==1) & ASSETS==0;
replace ASSETS_cat = 0 if (ASSETS_cat==-1 | ASSETS_cat==1) & ASSETS==0;
*****ASSETS_cat=0 (net zero), but ASSETS>$0?  Recode ASSETS=0*****;
list B1SG23 B1SG24A B1SG24B ASSETS_cat ASSETS
	if ASSETS_cat==0 & ASSETS>0 & ASSETS<.;
replace ASSETS = 0 if ASSETS_cat==0;
tabstat ASSETS, by(ASSETS_cat) stats(N mean min max);
summ ASSETS, d;
****Bottom-coded to -$300K, we coded as -$300K****;
*tabstat ASSETS if ASSETS_cat==-1, by(B1SG24A) stats(N mean min max);
summ ASSETS if B1SG24A==300000;
*****Among SAQ:  Check those missing for WLTH (n=1716, 35%)****;
tab ASSETS if SAQ==1, missing;
bysort B1SG23: tab1 B1SG24A B1SG24B if missing(ASSETS), missing;

****Assets top-coded at $1M+ for 9% of Rs with valid data*****;
gen ASSETS_flag = (ASSETS==1000) if !missing(ASSETS);
lab var ASSETS_flag "Assets (R & S/P) were top-coded at $1M";
tabstat ASSETS*, by(ASSETS_flag) stats(N min max);
tab ASSETS_flag, missing;
tab ASSETS_flag if !missing(ASSETS), missing;

****Recode top-coded Assets category to harmonic mean of Pareto distrib (min alpha=1)****;
tab ASSETS [aweight=wgt];
summ ASSETS [aweight=wgt], d;
*---I used 500K-999K as the "penultimate" category to compute alpha---*;
summ ASSETS [aweight=wgt] if ASSETS>=500 & ASSETS<1000;
local N_B_1 = r(sum_w);
summ ASSETS [aweight=wgt] if ASSETS==1000;
local N_B = r(sum_w);
global alpha = round(max(1,(ln(`N_B_1'+`N_B')-ln(`N_B'))/(ln(1000)-ln(500))),0.01);
display "*****Estimate of alpha-hat = " $alpha "*****";
replace ASSETS = 1000*(1+1/$alpha) if ASSETS_flag==1;
lab var ASSETS "Assets in $1K, top cat ($1M+)-->harmonic mean(Pareto dist, alpha=$alpha)";
display "*****Top-coded category******";
tab ASSETS if ASSETS_flag==1, missing;
summ ASSETS, d;

******************************************************************
*  R owns home?
*******************************************************************;
DUMMY OwnsHome "B1SG17>=1 & B1SG17<=2" "B1SG17==1"
	"R owns home";
tab OwnsHome B1SG17, missing;

*****************************************************************
*  R ever received inheritance? How much?
*******************************************************************;
gen INHERIT = 0 if B1SG21==2;
replace INHERIT = B1SG21B if B1SG21==1 & B1SG21B<999999998;
lab var INHERIT "Amount ever INHERIT?";
tabstat INHERIT, by(B1SG21) stats(N min max);
*tab B1SG21 B1SG21B if B1SG21B==999999999;
summ B1SG21B INHERIT if B1SG21==1 & B1SG21B<999999998;
*---Said INHERIT but amount was $0?----*;
list INHERIT B1SG21 B1SG21B if B1SG21==1 & INHERIT==0;
*---Did not complete SAQ---*;
tab B1SG21B INHERIT if B1SG21B<0, missing;
*---Refused--*;
tab B1SG21B INHERIT if B1SG21==1 & B1SG21B>=999999998, missing;

pwcorr ASSETS OwnsHome INHERIT, star(0.05);

*****************************************************************
*   Convert Income & ASSETS to real dollars (April 1995 $s)
*       (based on https://data.bls.gov/cgi-bin/cpicalc.pl for median month of phone interview for each year)
*			Multipliers:	2004 (May)=0.80
*						  		2005 (Mar)=0.79
*    NOTE:  Because of bottom- and top-coding, we cannot get a true measure of the change in income/assets 
*          for the lowest earners/poorest and highest earners/wealthiest.
*****************************************************************;
bysort yrphone:  tab ym;
foreach X in HHINC HHINCe INCw_RSP INCw_R INCw_SP INCw_OF INCss_FH INCoth_FH 
	ASSETS INHERIT {;
		display "****Not adjusted for inflation*****";
		tabstat `X', stats(N mean min max);
		*graph box `X';
		*more;
		*****Convert to 1995 real dollars*****;
		gen `X'95 = `X'*0.80 if yrphone==2004;
		replace `X'95 = `X'*0.79 if yrphone==2005;
		lab var `X'95 "`X' in 1995 $1K";
		sort `X' yrphone;
		list yrphone `X' `X'95 if `X'>10 & `X'<. in 2000/2050;
		display "****Adjusted for inflation*****";
		tabstat `X' `X'95, by(yrphone) stats(N mean min max);
		*histogram `X'95;
		*more;
};
*summ HHINC HHINC95 ASSETS ASSETS95;

recode ASSETS_cat (-1 0=1) (1=0), gen(NOassets);
lab var NOassets "R & spouse have no assets (or a deficit)";
tab ASSETS_cat NOassets, missing;

***************************************
*     R's Work Status
***************************************;
gen WORK = 1 if B1PB3A==1 | B1PB3B==1;
replace WORK = 2 if (B1PB3C==1 | B1PB3D==1);
replace WORK = 3 if missing(WORK) & B1PB3E==1;
replace WORK = 4 if missing(WORK) & B1PB3F==1;
replace WORK = 5 if missing(WORK) & (B1PB3G==1 | B1PB3H==1);
replace WORK = 6 if missing(WORK) & B1PB3I==1;
replace WORK = 7 if missing(WORK) & B1PB3J==1;
replace WORK = 8 if missing(WORK) & B1PB3K==1;
replace WORK= 0 if B1PB2==96;
lab var WORK "Current Work Status";
*lab def WORK 
	0 "Never employed"
	1 "Currently employed"
	2 "Unemployed"
	3 "Retired"
	4 "Homemaker"
	5 "Student"
	6 "On Leave"
	7 "Disabled"
	8 "Other";
lab val WORK WORK;
tab B1PB2 if WORK==0, missing;
bysort WORK:  tab B1PB3A B1PB3B, missing;
****Reports both working AND unemployed (b/c looking for work or temporarily laid off)???*****;
tab B1PB3C B1PB3D if WORK==2 & (B1PB3A==1 | B1PB3B==1), missing;
bysort WORK:  tab B1PB3C B1PB3D, missing;
****Retired****;
bysort WORK:  tab B1PB3E B1PB3F, missing;
****Reports being employed AND retired???*****;
list WORK B1PB3A-B1PB3K if WORK==1 &  B1PB3E==1;
****Students****;
tab B1PB3G B1PB3H if WORK==5, missing;
****On Leave****;
tab B1PB3I WORK, missing;
****Disabled****;
tab B1PB3J WORK, missing;
****Other****;
tab B1PB3K WORK, missing;
****Missing data****;
list  WORK B1PB3A-B1PB3K if missing(WORK);

****Currently Employed**********;
DUMMY WORKING "WORK<." "WORK==1" "R is currently employed";
tab WORKING WORK, missing;

****Currently NOT working****;
DUMMY NOTWORK "WORK<." "WORKING!=1" "R is not employed (includes retired)";
tab NOTWORK WORK, missing;

******Retired*****;
DUMMY RETIRED "WORK<." "WORK==3" "R is retired";
tab RETIRED WORK, missing;

***************************************
*     Spouse's Work Status
***************************************;
desc B1PB34* B1PB35N;
summ B1PB34*;
lab list B1PB35N;
gen WORKSP = 1 if B1PB34A==1 | B1PB34B==1;
replace WORKSP = 2 if (B1PB34C==1 | B1PB34D==1);
replace WORKSP = 3 if missing(WORKSP) & B1PB34E==1;
replace WORKSP = 4 if missing(WORKSP) & B1PB34F==1;
replace WORKSP = 5 if missing(WORKSP) & (B1PB34G==1 | B1PB34H==1);
replace WORKSP = 6 if missing(WORKSP) & B1PB34I==1;
replace WORKSP = 7 if missing(WORKSP) & B1PB34J==1;
replace WORKSP = 8 if missing(WORKSP) & B1PB34K==1;
*****R never worked*****;
replace WORKSP= 0 if B1PB35N==996;
*****R has no spouse/partner****;
replace WORKSP= .a if missing(WORKSP) & marstatP1>1 & marstatP1<=4;
lab var WORKSP "Spouse's Current Work Status";
lab def WORKSP
	0 "Never employed"
	1 "Currently employed"
	2 "Unemployed"
	3 "Retired"
	4 "Homemaker"
	5 "Student"
	6 "On Leave"
	7 "Disabled"
	8 "Other"
	.a "No S/P";
lab val WORKSP WORKSP;
tab WORKSP marstatP1, missing;
tab WORKSP B1PB35N if WORKSP==0, missing;
bysort WORKSP:  tab B1PB34A B1PB34B, missing;
bysort WORKSP:  tab B1PB34C B1PB34D, missing;
bysort WORKSP:  tab B1PB34E B1PB34F, missing;
tab B1PB34G B1PB34H if WORKSP==5, missing;
tab B1PB34I WORKSP, missing;
tab B1PB34J WORKSP, missing;
tab B1PB34K WORKSP, missing;
****Coded as unemployed but reports "working now" or "self-employed"*****;
list WORKSP B1PB34A-B1PB34D if WORKSP==2 & (B1PB34A==1 | B1PB34B==1);
****Reports being employed AND retired???*****;
list WORKSP B1PB34A B1PB34B B1PB34E if WORKSP==1 &  B1PB34E==1;
****Missing Data****;
list  WORKSP B1PB34A-B1PB34K if marstatP1==1 & missing(WORKSP);
tab B1PB34WK WORKSP, missing;

DUMMY NOTWORKSP "WORKSP<." "WORKSP!=1" "S/P is not employed (includes retired)";
tab NOTWORKSP WORKSP, missing;

DUMMY RETIREDSP "WORKSP<." "WORKSP==3" "S/P is retired";
tab RETIREDSP WORKSP, missing;

***********************************************************************************************************
*  What Industry does R work in?
*      Recode B1PIND into types of occupation (similar but not exactly the same as B1PINDMJ)
*          		1 FARMING, FISHING, AND FORESTRY 										(B1PIND=10-32)
*				2 MINING																							(B1PIND=40-50)
*				3 CONSTRUCTION 																			(B1PIND=60)
*				4 MANUFACTURING																		(B1PIND=100-392)
*				5 TRANSPORTATION /COMMUNICATIONS/PUBLIC UTILITY (B1PIND=400-472)
*				6 WHOLESALE/RETAIL TRADE													(B1PIND=500-691)
*				7 FINANCE/INSURANCE/REAL ESTATE										(B1PIND=700-712)		
*				8 BUSINESS/REPAIR SERVICES													(B1PIND=721-760)		
*				9 PERSONAL SERVICES																(B1PIND=761-791)		
*				10 ENTERTAINMENT/REC																(B1PIND=800-810)		
*				11  PROFESSIONAL AND RELATED											(B1PIND=812-893)		
*				12 PUBLIC ADMIN																			(B1PIND=900-960)		
**************************************************************************************************************************************;
bysort B1PINDMJ:  tab B1PIND, missing;
lab list B1PIND;
recode B1PIND 10/32=1 40/50=2 60=3 100/392=4 400/472=5 500/691=6 700/712=7 721/760=8 761/791=9 800/810=10 812/893=11 900/960=12
	995/max=., gen(IND_R);
lab var IND_R "Industry in which R currently works";
*lab def INDUSTRY
	1 "AGRICULTURE/FORESTRY/FISHING"
	2 "MINING"
	3 "CONSTRUCTION"
	4 "MANUFACTURING"
    5 "TRANSPORTATION/COMMUNICATIONS/PUBLIC UTILITY"
    6 "WHOLESALE/RETAIL TRADE"
    7 "FINANCE, INSURANCE, AND REAL ESTATE"
    8 "BUSINESS AND REPAIR SERVICES"
	9 "PERSONAL SERVICES"
	10 "ENTERTAINMENT AND RECREATIONAL SERVICES"
	11 "PROFESSIONAL AND RELATED SERVICES"
	12 "PUBLIC ADMINISTRATION";
lab val IND_R INDUSTRY;
tab IND_R, missing;
tab B1PIND  WORK if missing(IND_R), missing;
*tab IND_R B1PINDMJ, missing;

*************************************************
*   Industry of Current/Last Job
*************************************************;
recode B1PINDP 10/32=1 40/50=2 60=3 100/392=4 400/472=5 500/691=6 700/712=7 721/760=8 761/791=9 800/810=10 812/893=11 900/960=12
	995/max=., gen(INDP_R);
replace INDP_R = IND_R if IND_R<.;
lab var INDP_R "Industry of R's current/last job";
lab val INDP_R INDUSTRY;
tab INDP_R, missing;
tab B1PINDP  WORK if missing(INDP_R), missing;

******************************************************************************************************************
*   R's Current Occupation (Type of Occupation)
*      B1POCC seems to use the same Occupation codes as A1PIND in M1 (1990 Census Codes 1-889, 
*		see Appendix A of Hauser & Warren, 1996)
*******************************************************************************************************************;
desc B1POCC B1PIND B1POCCP B1PINDP B1POCMAJ;
bysort B1POCMAJ:  tab B1POCC, missing;
lab list B1POCMAJ;
lab list B1POCC;
*recode B1POCMAJ 2/3=4 1=3 4/6=2 7/9=1 99=., gen(OCC_cat);
recode B1POCC (43/235=4) (3/37=3) (243/469=2) (473/905=1) (995/999=.), gen(OCC_cat);
replace OCC_cat = 0 if missing(OCC_cat) & WORK!=1 & WORK<.;
lab var OCC_cat "R's type of current occupation";
*lab def OCC_cat
	0 "Not currently employed"
	1 "Farming/Construction/Maintenance/Production/Transportation/Military"
	2 "Service/Sales/Clerical"
	3 "Management/Business/Financial"
	4 "Professional";
lab val OCC_cat OCC_cat;
tabstat B1POCC, by(OCC_cat) stats(N min max);
tab OCC_cat WORK, missing col;
tab OCC_cat, missing;
tab OCC_cat B1POCMAJ, missing;
****B1POCMAJ is miscoded????****;
list OCC_cat B1POCC B1POCMAJ if OCC_cat==3 & B1POCMAJ!=1;
*bysort OCC_cat:  tab B1POCC, nolab missing;
*list B1POCC B1POCMAJ if OCC_cat==1 & B1POCC==13;

******R's current/previous occupation (Type of Occupation)*****;
lab list B1POCCP;
recode B1POCCP (43/235=4) (3/37=3) (243/469=2) (473/905=1) (995/999=.), gen(OCCP_cat);
*tabstat B1POCCP, by(OCCP_cat) stats(N min max);
replace OCCP_cat = OCC_cat if OCC_cat>0 & OCC_cat<.;
*****Never Employed*****;
replace OCCP_cat = .b  if missing(OCCP_cat) & WORK==0;
lab var OCCP_cat "R's type of current/previous occupation";
*lab def OCCP_cat
	1 "Farming/Construction/Maintenance/Production/Transportation/Military"
	2 "Service/Sales/Clerical"
	3 "Management/Business/Financial"
	4 "Professional"
	.b "Never employed";
lab val OCCP_cat OCCP_cat;
tab OCCP_cat OCC_cat, missing;
tab OCCP_cat WORK, missing;
tab WORK if missing(OCCP_cat), missing;
*list OCC_cat WORK B1POCC B1PIND B1POCCP B1PINDP B1POCMAJ if WORK>0 & missing(OCCP_cat);       

*****Spouse's Type of Occupation******;
desc B1POCCS B1PINDS B1PSOCMJ;
lab list B1POCCS;
lab list B1PSOCMJ;
recode B1POCCS (43/235=4) (3/37=3) (243/469=2) (473/905=1) (995/999=.), gen(OCCSP_cat);
****R has no spouse/partner****;
replace OCCSP_cat= .a if missing(OCCSP_cat) & marstatP1>1 & marstatP1<=4;
****Spouse never employed****;
replace OCCSP_cat = .b if missing(OCCSP_cat) & WORKSP==0;
lab var OCCSP_cat "Spouse's type of occupation";
lab def OCCSP_cat
	1 "Farming/Construction/Maintenance/Production/Transportation/Military"
	2 "Service/Sales/Clerical"
	3 "Management/Business/Financial"
	4 "Professional"
	.a "No spouse/partner"
	.b "Never employed";
lab val OCCSP_cat OCCSP_cat;
tabstat B1POCCS, by(OCCSP_cat) stats(N min max);
*---We have OCCSP_cat even for S/P's that are not currently employed---*;
tab OCCSP_cat WORKSP, missing col;
tab OCCSP_cat marstatP1, missing col;
tab OCCSP_cat B1PSOCMJ, missing;
tab OCCSP_cat, missing;
****B1PSOCMJ is miscoded????****;
list OCCSP_cat B1POCCS B1PSOCMJ if OCCSP_cat==4 & B1PSOCMJ!=2 & B1PSOCMJ!=3;
****Missing OCCSP_cat****;
tab1 WORKSP marstatP1 B1POCCS B1PSOCMJ if OCCSP_cat==., missing;

*******************************************************************************************
*    R's Single longest period of unemployment (when not a student or retired)
******************************************************************************************;
tab B1SF9A;
lab list B1SF9A;
*mvdecode B1SF9A, mv(-1 998 999);
*****If never employed for 6+ mos (B1SF6==999 (INAPP)?)), R instructed to skip F6-F32*****;
*tab B1SF6 B1SF9A, missing;
tab B1SF6 WORK if B1SF6==999, missing;
*******Valid response for some Rs who were never employed?*****;
list SAQ B1PB2 WORK B1SF6 B1SF9* if WORK==0 & B1SF9A<999;
*****Convert to months of unemployment****;
gen max_nowork = B1SF9A/4.33 if B1SF9B==1 & B1SF9A>=0 & B1SF9A<998;
replace max_nowork = B1SF9A if B1SF9B==2 & B1SF9A>=0 & B1SF9A<998;
replace max_nowork = B1SF9A*12 if B1SF9B==3 & B1SF9A>=0 & B1SF9A<998;
*****If R never worked for 6+ mos, recode=.a*****;
replace max_nowork = .a if missing(max_nowork) & (WORK==0 |  B1SF6==999);
lab var max_nowork "Max period of unemployment (when not a student) in mos";
lab def max_nowork .a "Never worked for 6+ mos";
lab val max_nowork max_nowork;
list WORK SAQ B1SF6 B1SF9A B1SF9B max_nowork in 1/20;
tabstat B1SF9A max_nowork if max_nowork<., by(B1SF9B) stats(N mean min max);
****Skipped b/c never worked for 6+ mos*****;
tab WORK B1SF6 if max_nowork==.a, missing;
****Missing for max_nowork (LOTS did not say whether reporting in weeks, months or years!!!!)****;
tab1 WORK B1SF6 B1SF9A if SAQ==1 & max_nowork==., missing;
tab B1SF9A if SAQ==1 & max_nowork==. & B1SF9A!=998 & B1SF9B==8, missing;
list WORK SAQ B1SF6 B1SF9A B1SF9B max_nowork if SAQ==1 & max_nowork==. & B1SF9B<8;
*tab max_nowork WORK, missing;

recode max_nowork 0=0 0.1/5.99=1 6/11.999=2 12/23.999=3 24/59.999=4 60/max=5, gen(max_nowork_c);
lab var max_nowork_c "Max period of unemployment (when not a student)";
*lab def max_nowork_c
	0 "Never"
	1 "< 6 mos"
	2 "6 mos but < 1 yr"
	3 "1-1.9 years"
	4 "2-4.9 years"
	5 "5+ years"
	.a "Never worked for 6+ mos";
lab val max_nowork_c max_nowork_c;
tabstat max_nowork, by(max_nowork_c) stats(N min max);
****Missing data****;
tab max_nowork max_nowork_c if max_nowork==.a, missing;
tab WORK max_nowork_c if SAQ==1 & max_nowork_c==., missing;
tab max_nowork_c if SAQ==1, missing;

****Lots of missing for max_nowork_c*****;
recode max_nowork_c 2/3=2 4/5=3 .a=0, gen(max_nowork_c4);
*lab def max_nowork_c4
	0 "Never (including never worked 6+ mos)"
      1 "< 6 mos"
	2 ">=6 mos but < 2 yr"
	3 "2+ years";
lab val max_nowork_c4 max_nowork_c4;
tab max_nowork_c4 max_nowork_c, missing;
tab max_nowork_c4 WORK, missing;
tab max_nowork_c4 SAQ, missing;

*****R's Current Occupation (SEI score)******;
mvdecode B1PTSEI B1PTSEIP B1PTSEIS, mv(999);
desc  B1PTSEI B1PTSEIP;
summ B1PTSEI B1PTSEIP;
rename B1PTSEI SEI_R;
lab var SEI_R "R's current occupation:  SEI score";
pwcorr educ SEI_R HHINC ASSETS;
tab WORK if missing(SEI_R), missing;

******R's current/Previous occupation (SEI score)*****;
rename B1PTSEIP SEIP_R;
replace SEIP_R = SEI_R if !missing(SEI_R);
lab var SEIP_R "R's current/previous occupation:  SEI score";
summ SEIP_R, d;
summ SEI_R SEIP_R if !missing(SEI_R);
summ SEI_R SEIP_R if missing(SEI_R);
tab OCCP_cat WORK if missing(SEIP_R), missing;
*list SEI_R SEIP_R WORK B1PIND OCC_cat B1POCCP OCCP_cat if missing(SEIP_R);

*****Spouse's Current Occupation (SEI score) [seems to include some S/P not currently employed]******;
desc B1PTSEIS;
lab list B1PTSEIS;
summ B1PTSEIS;
rename B1PTSEIS SEI_SP;
lab var SEI_SP "Spouse's current occupation:  SEI score";
*---We have SEI_SP for some S/P that are not currently employed---*;
tabstat SEI_SP, by(WORKSP) stats(n min max);
*---Most of those missing SEI_SP b/c No S/P---*;
tab WORKSP if missing(SEI_SP), missing;

summ SEIP_R SEI_SP;
pwcorr SEIP_R SEI_SP;

******************************************************************
*   M2ID=13921: Elem educ, low SEI (19.4), & low Net Wealth ($500), but HHINC is top-coded?
*	-> Wages (G8A, G9A, G10A) are low, but reports pension of $200K+ (G8B),
*		and SS of $200K+ for R (G8C), S/P (G9C) & Oth Fam (G10C)
*	-> Thus, when sum across all sources (with Pareto top-coding), comes to >$1.7M (max observed)?
**************************************************************************;
list M2ID educ SEIP_R ASSETS 
	B1SG8A B1SG9A B1SG10A	B1SG8B B1SG9B B1SG10B B1SG8C B1SG9C B1SG10C B1SG12  
	G8A_p G9A_p G10A_p G8B_p G9B_p G10B_p G8C_p G9C_p G10C_p HHINC
	if M2ID==13921;

**************************************************
*  Job Characteristics
**************************************************;
mvdecode B1SJCDA B1SJCDS B1SJCSD B1SJCSS B1SJCCS, mv(-1 98 99);
foreach X in JCDA JCDS JCSD JCSS JCCS {;
	rename B1S`X' `X'_M2;
};
summ JCDA_* JCDS_* JCSD_* JCSS_* JCCS_*;

*---------------------------------------------------------------------------
*      Overall Adult SES Index
*---------------------------------------------------------------------------;

*----Convert Income & Assets back to original units----*;
drop INCw_R INCw_SP;
gen INC = HHINC95*1000;
lab var INC "Annual Total Family HH Income in 1995 $";
gen INCe = HHINCe95*1000;
lab var INCe "Annual Total Family HH Income in 1995 $, equivalence-adj";
gen INCw = INCw_RSP95*1000;
lab var INCw "Annual wages/salary income in 1995 $, R & S/P";
gen INCw_R = INCw_R95*1000;
lab var INCw_R "Annual wages/salary income in 1995 $, R";
gen INCw_S = INCw_SP95*1000;
lab var INCw_SP "Annual wages/salary income in 1995 $, S/P";
gen WLTH = ASSETS95*1000;
lab var WLTH "Net Wealth (R & S/P) in 1995 $";
summ HHINC95 INC HHINCe95 INCe INCw_RSP95 INCw
	INCw_R95 INCw_R INCw_SP95 INCw_S ASSETS95 WLTH;

*************************************************
*    Log-Transform Income & Assets (after adding $1--0.001 of $1K--to everyone's income/assets)
**************************************************;
*gladder INC;
gen INC_ln = ln(INC+0.001);
gen INCe_ln = ln(INCe+0.001);
gen INCw_ln = ln(INCw+0.001);
*gladder INCw_R;
gen INCw_R_ln = ln(INCw_R+0.001);
*gladder INCw_S;
gen INCw_S_ln = ln(INCw_S+0.001);
*gladder INCw_RSP95;
*----Cannot log negative values!!!----*;
*gen WLTH_ln = ln(WLTH+0.001);

*************************************************
*    Square Root Transform Income & Assets 
**************************************************;
gen INC_sqrt = sqrt(INC);
gen INCe_sqrt = sqrt(INCe);
gen INCw_sqrt = sqrt(INCw);
gen INCw_R_sqrt = sqrt(INCw_R);
gen INCw_S_sqrt = sqrt(INCw_S);
*----Cannot take the sqrt of negative values!!!----*;
*gen WLTH_sqrt = sqrt(WLTH);
*scatter INC_ln INC_sq INC;

****************************************************************************************
*    Apply Inverse-Hyperbolic Sine (IHS) Transformation (see Friedline et al. 2015, Killewald et al. 2017)
*		 for Income and Wealth
***************************************************************************************;
gen ihs_INC = ln(sqrt(INC^2+1)+INC);
gen ihs_INCe = ln(sqrt(INCe^2+1)+INCe);
gen ihs_INCw = ln(sqrt(INCw^2+1)+INCw);
gen ihs_INCw_R = ln(sqrt(INCw_R^2+1)+INCw_R);
gen ihs_INCw_S = ln(sqrt(INCw_S^2+1)+INCw_S);
gen ihs_WLTH = ln(sqrt(WLTH^2+1)+WLTH);
summ INC INC_ln INC_sqrt ihs_INC INCe INCe_ln INCe_sqrt ihs_INCe
	INCw INCw_ln INCw_sqrt ihs_INCw
	INCw_R INCw_R_ln INCw_R_sqrt ihs_INCw_R
	INCw_S INCw_S_ln INCw_S_sqrt ihs_INCw_S
	WLTH ihs_WLTH;

***************************************************************************
*   Compare skewness of various transformations of income/wealth
* 		-> IHS-transformation sometimes reduces skewness, but not always
*		-> Square-root transformation works better than IHS at reducing skeweness
*			but cannot be used for wealth (b/c we have negative values)
*		-> Log-transform doesn't help as much in most cases (and again, we cannot use it for wealth)
*		-> Conclusion:  If we are going to use a transformation, IHS is probably the most defensible
****************************************************************************;
tabstat INC INC_ln INC_sqrt ihs_INC INCe INCe_ln INCe_sqrt ihs_INCe
	INCw INCw_ln INCw_sqrt ihs_INCw
	INCw_R INCw_R_ln INCw_R_sqrt ihs_INCw_R
	INCw_S INCw_S_ln INCw_S_sqrt ihs_INCw_S
	WLTH ihs_WLTH, stats(N skew);

******************************************************************************************************************
*      SES Index:  based on R & Sp educ, R & Sp occupation SEI, HH income, & R/Sp Net Wealth
*			(Only Rs who are currently married w/both R & spouse ever employed could have 6 valid items)	
*			[Same construction as SES index for M1]
*****************************************************************************************************************;
global SES "educ educsp SEIP_R SEI_SP INC WLTH";
summ $SES;
misschk $SES, gen(miss_);
bysort marprtP1:  tab WORK WORKSP, missing;
*---Married & both R & S/P are employed (max 6 valid items)----*;
summ $SES if marprtP1==1 & WORK==1 & WORKSP==1;
*---Not Married & R employed (max 4 valid items)----*;
summ $SES if marprtP1==0 & WORK==1;

****Untransformed Income & Assets (alpha=0.77)****;
alpha $SES, item lab std gen(temp);
****IHS-transformed Income & Assets (Alpha=0.75)*****;
*alpha educ educsp SEIP_R SEI_SP ihs_INC ihs_WLTH, item lab std;
*****If married/partner & missing more than 2 items, code to missing****;
replace temp = . if marstatP1==1 & miss_number>2;
*****If not married/partner & missing more than 4 items (2 missing by design), code to missing*****;
replace temp = . if marstatP1!=1 & miss_number>4;
egen SES = std(temp);
lab var SES "Std Index of SES (based on educ, SEI, HH income, & net wealth)";
summ SES, d;
list temp SES $SES if miss_number>4;
drop temp miss_*;

*******Convert SES score to %ile Rank [SAQ national sample only--b/c post-strat weights N/A]******;
xtile SESp = SES [aweight=wgtPS], nq(100);
lab var SESp "SES %ile Rank within Survey Wave [national sample only]";
*scatter SES SESp;
*tabstat SES [aweight=wgtPS], by(SESp) stats(N min max);
*tab SESp [aweight=wgtPS], missing;
summ SESp [aweight=wgtPS], d;
list SES SESp wgtPS if SAMPLMAJ==1 & !missing(SES) & missing(SESp);

*********************************************************************************************************************
*      SES Index:  substitute categorical occupation in place of continuous SEI 
********************************************************************************************************************;
global SES1 "educ educsp OCCP_cat OCCSP_cat INC WLTH";
summ ${SES1};
tab OCCP_cat OCCSP_cat, row col missing;
misschk ${SES1}, gen(miss_);
*****OCCP_cat missing if R never employed****;
tab OCCP_cat if WORK==0, missing nolab;
*****Spouses' educ & OCCSP_cat missing if R not married/partnered****;
tab1 educsp OCCSP_cat if marprtP1==0, missing nolab;
*****Spouses' OCCSP_cat missing if s/p never employed****;
tab OCCSP_cat if WORKSP==0, missing nolab;
tab miss_number marstatP1, col;
*****If not employed, wage/salary income = $0???****;
pwcorr INC INCw;
tabstat INC INCw INCw_R, by(WORK) stats(N mean min max);
*****High INC but wage/salary income=$0 (income is from SS or others in HH)*****;
*list WORK HHINC INCw_RSP INCw_OF INCss_FH INCoth_FH 
	if HHINC>125 & HHINC<. & INCw_RSP==0;

****Untransformed Income & Assets (alpha=0.74)****;
alpha ${SES1}, item lab std gen(temp);
****IHS-transform of Income & Assets (Alpha=0.72)*****;
*alpha educ educsp OCCP_cat OCCSP_cat ihs_INC ihs_WLTH, item lab std;
*****If married/partner & missing more than 2 items, code to missing****;
replace temp = . if marstatP1==1 & miss_number>2;
*****If not married/partner & missing more than 4 items (2 missing by design), code to missing*****;
replace temp = . if marstatP1!=1 & miss_number>4;
egen SES1 = std(temp);
lab var SES1 "Std Index of SES (based on educ, occupation, HH income, & net wealth)";
summ SES1, d;
list temp SES1 ${SES1} if miss_number>5;
drop temp miss_*;
*****Very high wage/salary income, but SES below average****;
list SES1 ${SES1} INCw if SES1<0 & INCw>140000 & INCw<., nolab compress;
*****$1M+ in net wealth, but SES below average****;
list SES1 ${SES1} if SES1<0 & WLTH>=1000000 & WLTH<., nolab compress;

*******Convert SES score to %ile Rank [SAQ national sample only--b/c post-strat weights N/A]******;
xtile SES1p = SES1 [aweight=wgtPS], nq(100);
lab var SES1p "SES1 %ile Rank within Survey Wave [national sample only]";
*scatter SES1 SES1p;
tabstat SES1 [aweight=wgtPS], by(SES1p) stats(N min max);
tab SES1p [aweight=wgtPS], missing;
list SES1 SES1p wgtPS if SAMPLMAJ==1 & SAQ & !missing(SES1) & missing(SES1p);

******************************************************************************************************************
*      SES Index:  substitute equiv-adj HH income in place of unadjusted HH income
*****************************************************************************************************************;
global SES2 "educ educsp SEIP_R SEI_SP INCe WLTH";
summ ${SES2};
misschk ${SES2}, gen(miss_);
****Untransformed income and assets (Alpha=0.76)****;
alpha ${SES2}, item lab std  gen(temp);
****IHS-transform of Income & Assets (Alpha=0.75)*****;
*alpha educ educsp SEIP_R SEI_SP ihs_INCe ihs_WLTH, item lab std;
*****If married/partner & missing more than 2 items, code to missing****;
replace temp = . if marstatP1==1 & miss_number>2;
*****If not married/partner & missing more than 4 items (2 missing by design), code to missing*****;
replace temp = . if marstatP1!=1 & miss_number>4;
egen SES2 = std(temp);
lab var SES2 "Std Index of SES (based on educ, SEI, equiv-adj HH income, & net wealth)";
summ SES2, d;
list temp SES2 ${SES2} if miss_number>=5;
drop temp miss_*;

*******Convert SES score to %ile Rank [SAQ national sample only--b/c post-strat weights N/A]******;
xtile SES2p = SES2 [aweight=wgtPS], nq(100);
lab var SES2p "SES2 %ile Rank within Survey Wave [national sample only]";
*scatter SES2 SES2p;
tabstat SES2 [aweight=wgtPS], by(SES1p) stats(N min max);
tab SES2p [aweight=wgtPS], missing;
list SES2 SES2p wgtPS if SAMPLMAJ==1 & SAQ==1 & !missing(SES2) & missing(SES2p);
/*
*****Among Retired (Lots of missing or no wage/salary income******;
tab1 INCw_RSP95 INCw_R95 if RETIRED==1, missing;
pwcorr HHINC95 INCw_RSP95 INCw_R95 if RETIRED==1;
*scatter HHINC95 INCw_RSP95 if RETIRED==1;

*****Among those who are neither employed nor retired (Lots missing or no wage/salary income)****;
tab1 INCw_RSP95 INCw_R95 if NOTWORK==1 & RETIRED==0, missing;
pwcorr HHINC95 INCw_RSP95 INCw_R95 if NOTWORK==1 & RETIRED==0;
*scatter HHINC95 INCw_RSP95 if NOTWORK==1 & RETIRED==0;
*/
*------------------------------------------------------
*   Health Insurance Coverage
*-------------------------------------------------------;
*desc B1SC1 B1SC3*;
lab list B1SC1;
gen HInsure = (2-B1SC1) if B1SC1<=2;
tab HInsure B1SC1, missing;
tab SAQ if missing(HInsure), missing;

*******************************************************
*     Subjective SES Ladder
******************************************************;
gen laddr = (10-B1SE3)+1 if B1SE3 <= 10;
label var laddr "SES Ladder relative to people in your community";
label define LADDR
  1 "Worst off"
  10 "Best off";
label value laddr LADDR;
tab B1SE3 laddr, missing;

*------------------------------------------------------
*   Subjective measures related to R's Financial Situation
*-------------------------------------------------------;

********Perceived Financial Situation:  Now********;
gen FinNow = B1SG1 if B1SG1>=0 & B1SG1<=10;
lab var FinNow "Rating of Financial situation now (0-10=Best)";
tab FinNow B1SG1, missing;

********Perceived Financial Situation:  10 years in future********;
gen Fin10yfuture = B1SG3 if B1SG3>=0 & B1SG3<=10;
lab var Fin10yfuture "Rating of Financial situation 10 years in the future (0-10=Best)";
tab Fin10yfuture B1SG3, missing;

*****Control over Financial Situation Now*****;
gen FinControl = B1SG4 if B1SG4>=0 & B1SG4<=10;
lab var FinControl "Control over Financial situation now (0-10=Very Much)";
tab FinControl B1SG4, missing;

****You (& your family) have enough money to meet your needs?*****;
gen FinNeed = 3-B1SG6 if B1SG6>=1 & B1SG6<=3;
lab var FinNeed "Enough money to meet needs?";
*lab def FinNeed
	0 "Not enough"
	1 "Just enough"
	2 "More than enough";
lab val FinNeed FinNeed;
tab FinNeed B1SG6, missing;

****Difficulty paying monthly bills*****;
gen FinDiff = B1SG7-1 if B1SG7>=1 & B1SG7<=4;
lab var FinDiff "How difficult to pay monthly bills?";
*lab def FinDiff
	0 "Very difficult"
	1 "Somewhat"
	2 "Not very"
	3 "Not at all difficult";
lab val FinDiff FinDiff;
tab FinDiff B1SG7, missing;

***************************************************
*   (Subjective)  Index of Perceived Current Financial Situation 
***************************************************;
summ FinNow Fin10yfuture FinControl FinNeed FinDiff;
****Loads on 1 factor (loadings >=0.40 for all 5 items)****;
factor FinNow Fin10yfuture FinControl FinNeed FinDiff;
*****Mean of 5 standardized items if min 3 valid items (alpha=0.85)****;
alpha FinNow Fin10yfuture FinControl FinNeed FinDiff, item lab std min(3) gen(temp);
egen Fin_idx = std(temp);
lab var Fin_idx "Subjective financial situation, current (mean of 5 std items)"; 
summ Fin_idx, d;
drop temp*;

******Intergenerational Perceived Deprivation (Didn't ask at M2)********;

****Is amount of inheritance correlated with perceived economic distress? VERY weak (r=0.14)*****;
summ INHERIT Fin_idx;
pwcorr INHERIT Fin_idx;

*------------------------------------------------------
*   Subjective measures related to R's Work Situation
*-------------------------------------------------------;

********Perceived Work Situation:  Now ********;
gen WorkNow = B1SF1 if B1SF1>=0 & B1SF1<=10;
lab var WorkNow "Rating of current Work situation (0-10=Best)";
tab WorkNow B1SF1, missing;
tab WorkNow WORK if SAQ==1, col missing;
****Working now but missing data?*****;
list WORK B1SF1 WorkNow if WORK==1 & SAQ==1 & missing(WorkNow);

********Expected Work Situation:  10 years from Now****;
gen Work10yfuture = B1SF3 if B1SF3>=0 & B1SF3<=10;
lab var Work10yfuture "Rating of Work situation 10 years in the future (0-10=Best)";
tab Work10yfuture B1SF3, missing;
****LOTS of missing data for Work10yfuture (esp. if retired or disabled or never employed)******;
tab Work10yfuture WORK if SAQ==1, col missing;

*------------------------------------------------------
*   Social Integration
*-------------------------------------------------------;
****Good talk with spouse/partner****;
recode B1SL10 (5=1) (4=2)  (3=3) (2=4) (1=5) (-1 8 9=.), gen(talkSP);
lab def talkSP
	1 "< few times/mo"
	2 "Few times/mo"
	3 "1/wk"
	4 "Few times/wk"
	5 ">= 1/day";
lab val talkSP talkSP;
tab talkSP B1SL10, missing;
tab talkSP;

*****Social Contact with Family/Friends/Nbors****;
lab def interact
  0 "Never/hardly ever"
  1 "< once/mo"  
  2 "1-3x/mo"
  3 "once to several times/wk"
  4 "almost every day", modify;
recode B1SJ1 1/2=4 3/4=3 5/6=2 7=1 8=0 -1=. 98=., gen(family);
lab var family "Freq contact any family";
lab val family interact;
tab family B1SJ1, missing;

recode family 0/2=1 3=2 4=3, gen(cntfam);
lab var cntfam "Freq contact any family (3 categories)";
lab def cntfam
  1 "<1/wk"
  2 "once to several times/wk"
  3 "almost every day";
lab val cntfam cntfam;
tab cntfam family, missing;
tab cntfam;

recode B1SJ3 1/2=4 3/4=3 5/6=2 7=1 8=0 -1=. 98=., gen(friend);
lab var friend "Freq contact any friends";
lab val friend interact;
tab friend B1SJ3, missing;

recode friend 0/1=1 2=2 3=3 4=4, gen(cntfrd);
lab var cntfrd "Freq contact friends (4 categories)";
lab def cntfrd
  1 "<1/mo"
  2 "1-3/mo"
  3 "1-6/wk"
  4 "almost every day";
lab val cntfrd cntfrd;
tab cntfrd friend, missing;
tab cntfrd;

recode B1SI2 1=4 2/3=3 4=2 5=1 6=0 -1=. 8=., gen(nbor);
lab var nbor "Freq real conversation/socialize with n'bors";
lab val nbor interact;
tab nbor B1SI2, missing;

recode nbor 0/1=1 2=2 3/4=3, gen(cntnbor);
lab var cntnbor "Freq contact friends (3 categories)";
lab def cntnbor
  1 "<1/mo"
  2 "1-3/mo"
  3 "1+/wk";
lab val cntnbor cntnbor;
tab cntnbor nbor, missing;
tab cntnbor;

DUMMY contact "family<. & friend<." "family>=3 & friend>=3" 
  "Weekly contact w/family AND friends (1=yes)";
bysort contact:  tab family friend, missing;
tab contact;

*****Church Attendance****;
gen fchurch = 6-B1SN3D if B1SN3D>=1 & B1SN3D<=6;
replace fchurch = 4 if fchurch==5;
lab var fchurch "Freq attend church";
lab def fchurch
   0 "Never"
   1 "<1x/mo"
   2 "1-3x/mo"
   3 "1x/wk"
   4 ">1x/wk";
lab val fchurch fchurch;
tab fchurch B1SN3D, missing;
tab fchurch;

*****Attends church service at least monthly****;
DUMMY church "fchurch<." "fchurch>=2" "Attends church at least monthly";
tab fchurch church, missing;
tab church, missing;

****Attends Meetings of Social Groups (professional, sports/social, other)****;
foreach X in A B C {;
    gen B1SH8`X'r = B1SH8`X' if B1SH8`X'>=0 & B1SH8`X'<998;
    *****If no answer, recode to 0*****;
    replace B1SH8`X'r = 0 if B1SH8`X'==998;
    *tab1 B1SH8`X' B1SH8`X'r;
};
gen socgrp = B1SH8Ar+B1SH8Br+B1SH8Cr;
lab var socgrp "# of Social group meetings per mo";
summ B1SH8*r socgrp;
list socgrp B1SH8Ar B1SH8Br B1SH8Cr  if socgrp>50 & socgrp<.;

recode socgrp 1/3=1 4/7=2 8/max=3, gen(socgrp_c);
lab var socgrp_c "# of Social group meetings per mo (categorized)";
lab def socgrp_c
  1 "1-3/mo"
  2 "4-7/mo"
  3 "8+/mo";
lab list socgrp_c;
lab val socgrp_c socgrp_c;
tabstat socgrp, by(socgrp_c) stats(min max);
tab socgrp_c;

***Other social org/club (at least monthly)**********;
DUMMY othgrp "socgrp<." "socgrp>0" "Attends prof/soc/sport/other group at least once/mo";
tabstat socgrp, by(othgrp) stats(N min max); 
tab othgrp, missing;

****Volunteering****;
foreach X in A B C D {;
    gen B1SH7`X'r = B1SH7`X' if B1SH7`X'>=0 & B1SH7`X'<998;
    *****If no answer, recode to 0*****;
    replace B1SH7`X'r = 0 if B1SH7`X'==998;
    *tab1 B1SH7`X' B1SH7`X'r;
};
gen volun = B1SH7Ar+B1SH7Br+B1SH7Cr+B1SH7Dr;
lab var volun "# of hours of volunteer work per mo (categorical)";
summ B1SH7*r volun;

recode volun 1/9=1 10/19=2 20/max=3, gen(volun_c);
lab var volun_c "# of hours of volunteer work per mo (categorical)";
lab def volun_c
  1 "1-9 hrs/mo"
  2 "10-19 hrs/mo"
  3 "20+ hrs/mo";
lab val volun_c volun_c;
tabstat volun, by(volun_c) stats(min max);
tab volun_c;

**********************************************************
*  Social Integration (Berkman-Syme SNI, 1979, AJE)
*	-> We count marriage (but not partnership),
*		 same as Berkman & Syme (1979) & Loucks et al. (2006)
**********************************************************;
summ married contact church othgrp;
gen socint = married+contact+church+othgrp;
lab var socint "Social Network Index (0-4)";
bysort married contact church: tab socint othgrp, missing;
tab socint, missing;

DUMMY low_socint "socint<." "socint<=1" "Low social integration (<=1 out of 4)";
tab low_socint socint, col missing;
/*  Need to check coding
*------------------------------------------------------
*    Perceived Social Support (Based on 12 items, Alpha=0.85)
*-------------------------------------------------------;
*****Recode (0-3, 3=A lot)*****;
foreach X of varlist B1SL11A B1SL11B B1SL11D B1SL11E 
             B1SJ2A-B1SJ2D B1SJ4A-B1SJ4D 
             B1SL11G-B1SL11L 
             B1SJ2G-B1SJ2J B1SJ4E-B1SJ4H {;
  gen `X'r = 4-`X' if `X'>=1 & `X'<=4;
  tab `X'r `X', missing;
};

summ B1SL11Ar-B1SL11Er B1SJ2Ar-B1SJ2Dr
      B1SJ4Ar-B1SJ4Dr;
*factor B1SL11Ar-B1SL11Er B1SJ2Ar-B1SJ2Dr
      B1SJ4Ar-B1SJ4Dr, pf;
*rotate, f(3) varimax;
alpha B1SL11Ar-B1SL11Er B1SJ2Ar-B1SJ2Dr
      B1SJ4Ar-B1SJ4Dr, item label gen(supp_all);
egen NUMMISS = rmiss(B1SL11Ar-B1SL11Er B1SJ2Ar-B1SJ2Dr 
  B1SJ4Ar-B1SJ4Dr);
tab NUMMISS marP1, missing;
***Recode Index to missing if < 8 valid items (for married)
     or < 4 valid items (for unmarried)***;
replace supp_all = . if marP1==1 & NUMMISS > 8;
replace supp_all = . if marP1==0 & NUMMISS > 4;
label var supp_all "Perceived Soc Support index, S/P/fam/friend";
summ supp_all, d;
drop NUMMISS;

****Family/Friends*****;
tab1 B1SJ2Ar-B1SJ2Dr B1SJ4Ar-B1SJ4Dr;
factor B1SJ2Ar-B1SJ2Dr B1SJ4Ar-B1SJ4Dr, pf;
rotate, f(2) varimax;
alpha B1SJ2Ar-B1SJ2Dr B1SJ4Ar-B1SJ4Dr, 
  item label gen(supp_ff);
egen NUMMISS = rmiss(B1SJ2Ar-B1SJ2Dr 
  B1SJ4Ar-B1SJ4Dr);
tab NUMMISS, missing;
***Recode Index to missing if < 4 valid items***;
replace supp_ff = . if NUMMISS > 4;
label var supp_ff "Perceived Soc Support index, family/friends";
summ supp_ff, d;
drop NUMMISS;

****Family only (alpha=0.83)****;
alpha B1SJ2Ar-B1SJ2Dr, item label gen(supp_fam);
lab var supp_fam "Perceived support from family";
tab supp_fam, missing;

****Spouse/Partner****;
factor B1SL11Ar-B1SL11Er, pf;
alpha B1SL11Ar-B1SL11Er, 
  item label gen(supp_sp);
egen NUMMISS = rmiss(B1SL11Ar-B1SL11Er);
tab NUMMISS, missing;
***Recode Index to missing if < 2 valid items***;
replace supp_sp = . if NUMMISS > 2;
label var supp_sp "Perceived Soc Support index, sp/partner";
summ supp_sp, d;
drop NUMMISS;
****20 Rs with valid response but not married,
    10 Rs missing but married***;
tab notmarP1;
tabstat supp_sp, by(notmarP1) stats(N mean);

*******************************
*  Social strain, 2 factors:
*    Spouse/partner (6 items, alpha=0.87)
*    Family/friends (8 items, alpha=0.83)
*******************************;
summ B1SL11Gr-B1SL11Lr B1SJ2Gr-B1SJ2Jr
     B1SJ4Er-B1SJ4Hr; 
corr B1SL11Gr-B1SL11Lr B1SJ2Gr-B1SJ2Jr
     B1SJ4Er-B1SJ4Hr;
****Items similar to Schuster et al. (1990)***;
*alpha B1SL11Gr-B1SL11Lr B1SJ2Gr-B1SJ2Jr
     B1SJ4Er-B1SJ4Fr, 
     item label;
*factor B1SL11Gr-B1SL11Lr B1SJ2Gr-B1SJ2Jr
     B1SJ4Er-B1SJ4Fr, pf;
***Also includs items used by Whalen & Lachman (2000)***;
*alpha B1SL11Gr-B1SL11Lr B1SJ2Gr-B1SJ2Jr
     B1SJ4Er-B1SJ4Hr, 
     item label;
*factor B1SL11Gr-B1SL11Lr B1SJ2Gr-B1SJ2Jr
     B1SJ4Er-B1SJ4Hr, pf;

***Family/friends****;
alpha B1SJ2Gr-B1SJ2Jr B1SJ4Er-B1SJ4Hr, 
     item label gen(strain_ff);
factor B1SJ2Gr-B1SJ2Jr B1SJ4Er-B1SJ4Hr, pf;
egen NUMMISS = rmiss(B1SJ2Gr-B1SJ2Jr B1SJ4Er-B1SJ4Hr);
tab NUMMISS, missing;
***Recode Index to missing if < 4 valid items***;
replace strain_ff = . if NUMMISS > 4;
drop NUMMISS;
lab var strain_ff "Index of Strain, family/friends";
summ strain_ff, d;
*corr strain_ff B1SJ2Gr-B1SJ2Jr B1SJ4Er-B1SJ4Hr;

****Spouse/partner***;
alpha B1SL11Gr-B1SL11Lr,
   item label gen(strain_sp);
factor B1SL11Gr-B1SL11Lr, pf;
egen NUMMISS = rmiss(B1SL11Gr-B1SL11Lr);
tab NUMMISS, missing;
***Recode Index to missing if < 3 valid items***;
replace strain_sp = . if NUMMISS > 3;
drop NUMMISS;
lab var strain_sp "Index of Strain, spouse/partner";
summ strain_sp, d;
*corr strain_sp B1SL11Gr-B1SL11Lr;
****20 Rs not married with valid response?
    10 Rs married but missing data***;
tab notmarP1;
tabstat strain_sp, by(notmarP1) stats(N mean);

****Calculate mean criticism from family/friends***;
egen crit = rowmean(B1SJ2Hr B1SJ4Fr);
*list crit B1SJ2Hr B1SJ4Fr in 1/10;
*summ crit B1SJ2Hr B1SJ4Fr;

****Calculate mean demands from family/friends***;
egen demands = rowmean(B1SJ2Gr B1SJ4Er);
list demands B1SJ2Gr B1SJ4Er in 1/10;
summ demands B1SJ2Gr B1SJ4Er;

****Dummies to be more comparable to Taiwan
    (on average, more than rarely)***;
DUMMY anycrit "crit<." "crit>1"
  "Fam/friends critical";
*tab anycrit crit, missing;

DUMMY anydemand "demands<." "demands>1"
  "Fam/friends make too many demands";
*tab anydemand demands, missing;
summ anycrit anydemand;
*/
*-----------------------------------------------
*     Index of Civic Obligation [NOT ASKED AFTER M1]
*-----------------------------------------------;

***************************
*    LOC
***************************;
mvdecode B1SE4A-B1SE4L, mv(-1 8 9);
*factor B1SE4*, pf;
foreach X in B1SE4I B1SE4J B1SE4A B1SE4B B1SE4K {;
  gen `X'r = `X' - 1 if `X' <= 7;
  tab `X' `X'r, missing;
};
****Reverse code items L and C so high=more mastery***;
foreach X in B1SE4L B1SE4C {;
  gen `X'r = 7 - `X' if `X' <= 7;
  tab `X' `X'r, missing;
};
summ B1SE4*r;

****All 7 items load on 1 factor, Alpha=0.80***********;
factor B1SE4*r, pf;
alpha B1SE4*r, item label gen(loc);

*****Take average score across all valid items if at least 3 valid***;
misschk B1SE4*r, gen(miss_);
replace loc = . if miss_n>4;
label var loc "Locus of control index (based on 7 items)";
list loc miss_n B1SE4*r in 1/20, nolabel;
list loc miss_n B1SE4*r if miss_n>4, nolabel;
tab loc, missing;
pwcorr loc B1SE4*r;
drop miss_*;

****2 mastery items (alpha = 0.51)****;
alpha B1SE4Cr B1SE4Lr, item label gen(mast);
tab mast;

****5 constraint items (alpha = 0.81)****;
alpha B1SE4Ir B1SE4Jr B1SE4Ar B1SE4Br B1SE4Kr, 
  item label gen(const);
****Reverse code so high=more constrainst****;
replace const = 6-const;
tab const;

*-----------------------------------------------
*      Health Behaviors
*-----------------------------------------------;

*****Smoking Hx*********************;
gen smoke = 2-B1PA38A if B1PA38A<=2;
replace smoke = 2 if B1PA39==1;
replace smoke = 0 if missing(smoke) & B1PA37==96;
lab var smoke "Smoking Hx";
*lab def smoke
  0 "Never"
  1 "Former"
  2 "Current";
lab val smoke smoke;
tab B1PA37 smoke, missing;
bysort smoke:  tab B1PA38A B1PA39 if B1PA37!=96, missing;
tab smoke, missing;

 ****Age smoked first cigarette***;
recode B1PA37 96=.a 97/98=., gen(age1cig);
*---If never smoked, recode age1cig=.a----*;
replace age1cig = .a if smoke==0;
lab var age1cig "Age smoked 1st cigarette";
lab def nevsmk .a "Never smoked", modify;
lab val age1cig nevsmk;
*---Never smoked or missing(smoke)----*;
tab age1cig smoke if smoke==0 | missing(smoke), missing;
tabstat B1PA37 age1cig if !missing(age1cig) & smoke>0 & smoke<., by(smoke) stats(N mean min max);
*---Missing Age began smoking reguarly---*;
list smoke B1PA37 B1PA38B age1cig if smoke>0 & smoke<. & missing(age1cig);
*---Used age began smoking regularly b/c age 1st cig missing---*;
*list smoke B1PA37 B1PA38B age1cig if B1PA37==97 & B1PA38B<97;
tab age1cig;

****Age first smoked regularly***;
recode B1PA38B 97/98=. 99=.a, gen(age1smk);
*---If never smoked, recode age1cig=.a----*;
replace age1smk = .a if smoke==0;
lab var age1smk "Age first smoked regularly";
lab val age1smk nevsmk;
tabstat B1PA38B age1smk if !missing(age1smk) & smoke>0 & smoke<., by(smoke) stats(N mean min max);
tab age1smk B1PA38B if B1PA38B>=97, missing;
*---Never smoked or missing(smoke)----*;
tab age1smk smoke if smoke==0 | missing(smoke), missing;
*---Missing Age began smoking reguarly---*;
list smoke B1PA37 age1cig B1PA38B age1smk if smoke>0 & smoke<. & missing(age1smk);
tab age1smk;

****Age last smoked regularly (current age for current smokers)*******;
recode B1PA42 97/99=., gen(smklast);
*---Recode never smokers to missing (.a)----*;
replace smklast = .a if smoke==0;
*---Recode current smokers to current age----*;
replace smklast = age_M2 if smoke==2;
lab var smklast "Age last smoked regularly";
lab val smklast nevsmk;
tab smklast smoke if smoke==0 | missing(smoke), missing;
summ B1PA42 smklast if smoke==1;
summ age_M2 smklast if smoke==2;
*list smoke age age_M1 B1PA42 if smoke>0 & smoke<. & missing(smklast);
tab B1PA42 smoke if smoke==1 & missing(smklast), missing;
tab1 smoke age_M2 B1PA42 if smoke==2 & missing(smklast), missing;
tab smklast;

***************************************
*     Duration Smoking (Age last smoked regularly - Age started smoking regularly)
***************************************;
mvdecode B1PA37 B1PA38B B1PA42, mv(96 97 98 99);
gen yrsmk = 0 if smoke==0;
replace yrsmk = smklast - age1smk if smoke==1 | smoke==2;
lab var yrsmk "Years smoked";
list smoke yrsmk age1smk smklast age_M2 in 1/10;
list smoke yrsmk age1smk smklast age_M2 if yrsmk>=60 & yrsmk<.;
****If Age last smoked is < Age first smoked regularly, code yrsmk=smklast - age1cig****;
list smoke yrsmk age1cig age1smk smklast age_M2 if yrsmk<0;
replace yrsmk = smklast - age1cig if (smoke==1 & yrsmk<0 & age1cig<smklast);
*---If age 1st smoked a cig is also < smklast, code yrsmk=0----*;
replace yrsmk = 0 if (smoke==1 & yrsmk<0 & age1cig>smklast);
*****n=37 missing (mostly b/c age stopped smoking is missing)****;
tab age1smk smklast if missing(yrsmk), missing;
list smoke yrsmk age1smk smklast age_M2 if missing(yrsmk);
tabstat yrsmk, by(smoke) stats(min max);
tab yrsmk, missing;

***************************************
*     How long ago quit smoking (Current Age - Age last smoked regularly)
***************************************;
gen yrsquit = age_M2 - smklast if smoke==1;
replace yrsquit = .a if smoke==0;
replace yrsquit = .b if smoke==2;
lab var yrsquit "Former smoker:  How many years ago quit smoking";
lab def yrsquit 
	.a "Never smoker"
	.b "Current smoker", modify;
lab val yrsquit yrsquit;
list smoke  smklast age_M2 yrsquit if smoke==1 in 1/2600;
****6 Rs say quit smoking at an age older than current age? Recode yrsquit=0****;
list smoke B1PAGE_M2 M2AGE_FLAG age_M2 B1PA42 smklast yrsquit if yrsquit<0;
replace yrsquit = 0 if yrsquit<0;
****Former smoker but missing data for yrsquit****;
list smoke age_M2 smklast yrsquit if smoke==1 & yrsquit==.;
****Missing for Never/Current smokers****;
bysort smoke:  tab yrsquit, missing;

*****# Cigs smoked per day (when smoked most heavily)*****;
tab1 B1PA40 B1PA43, missing;
lab list B1PA40;
lab list B1PA43;
gen ncig = 0 if smoke==0;
replace ncig = B1PA40 if smoke==2 & B1PA40<97;
replace ncig = B1PA43 if smoke==1 & B1PA43<97;
lab var ncig "# cigs smoked per day (when smoked most heavily)";
*lab drop ncig;
lab def ncig 96 "96+ cigs/day";
lab val ncig ncig;
list smoke B1PA40 B1PA43 ncig in 1/20;
list smoke B1PA37 B1PA38A B1PA38B B1PA39 B1PA40 B1PA43 ncig if missing(ncig);
bysort smoke:  summ ncig, d;

**********************************************************************************************
*  Rector et al. (2020, JGMS,
*		https://academic.oup.com/biomedgerontology/article/75/1/168/5298942?login=false)
*		uses freq of vigorous & moderate activity (coded 0=Never to 5=Several times per week)
*		during summer & winter as indicators (2 intensities x 2 seasons) to estimate 
*		a continuous latent physical activity variable at each wave
*		[They don't say anything about whether they used activity at work, home, & leisure time]
**********************************************************************************************;
*lab list B1SA30A;
****Recode Exer Vars to:  0 (Never) to 5 (Several Times per Week)****;
lab def EXER
	0 "Never"
	1 "< 1/mo"
	2 "1/mo"
	3 "Several times/mo"
	4 "Once/week"
	5 "Several times/week", modify;
program def EXERVARS;
args ORIGVAR NEWVAR LABEL;

    recode `ORIGVAR' (1=5) (2=4) (3=3) (4=2) (5=1) (6=0) (-1 8=.), gen(`NEWVAR');
    lab var `NEWVAR' "Freq `LABEL'";
	lab val `NEWVAR' EXER;
    tab `NEWVAR' `ORIGVAR', missing;

end;

EXERVARS B1SA30A EXERvjs "vigorous work activity (summer)";
EXERVARS B1SA30B EXERvjw "vigorous work activity (winter)";
EXERVARS B1SA30C EXERvhs "vigorous chores activity (summer)";
EXERVARS B1SA30D EXERvhw "vigorous chores activity (winter)";
EXERVARS B1SA30E EXERvls "vigorous leisure activity (summer)";
EXERVARS B1SA30F EXERvlw "vigorous leisure activity (winter)";
EXERVARS B1SA31A EXERmjs "moderate work activity (summer)";
EXERVARS B1SA31B EXERmjw "moderate work activity (winter)";
EXERVARS B1SA31C EXERmhs "moderate chores activity (summer)";
EXERVARS B1SA31D EXERmhw "moderate chores activity (winter)";
EXERVARS B1SA31E EXERmls "moderate leisure activity (summer)";
EXERVARS B1SA31F EXERmlw "moderate leisure activity (winter)";

misschk EXER*, gen(miss_);
factor EXER*;
***Loads on 3 factors: 1) job activity, 2) moderate chores/leisure, 3) vigorous chores/leisure****;
rotate, f(3);
***Alpha=0.92 for all 12 items****;
alpha EXER*, item label min(8) gen(exerfreq);
lab var exerfreq "Index of vigorous/moderate physical activity";
summ exerfreq, d;
tabstat EXER* if exerfreq==0, stats(N min max);
tabstat EXER* if exerfreq==5, stats(N min max);
***Missing 5-12 items****;
tab miss_number exerfreq if missing(exerfreq), missing;
drop miss_*;

*****Work-Related Physical Activity (alpha=0.94)****;
alpha EXER*j*, item label min(3) gen(exerJOB);
lab var exerJOB "Index of vigorous/moderate physical activity related to work";
summ exerJOB, d;

*****Leisure/Chores-Related Physical Activity (alpha=0.92)****;
alpha EXER*l* EXER*h*, item label min(6) gen(exerOTH);
lab var exerOTH "Index of vigorous/moderate physical activity related to leisure/home chores";
summ exerOTH, d;

*****************************************************
*  Current Alcohol Consumption (# drinks x freq per week)
*****************************************************;
*tab1 B1PA50 B1PA51 B1PA51A B1PA52, missing;

recode B1PA51 1=7 2=6 3=4 4=2 5=1 6=0 7/9=., gen(freqdrk);
*---If never drank alcohol, recode freqdrk=0---*;
replace freqdrk = 0 if B1PA51==9 & B1PA49==96;
*---If did not drink any alcohol in the past month, recode freqdrk=0---*;
replace freqdrk = 0 if B1PA51==9 & B1PA50==2;
*---If reported drink <1 day/week, recode freqdrk based on B1PA51A---*;
replace freqdrk = 0.5 if B1PA51==5 & B1PA51A==2;
replace freqdrk = 0.25 if B1PA51==5 & B1PA51A==3;
replace freqdrk = 0 if B1PA51==5 & B1PA51A==4;
lab var freqdrk "How often drank alcohol per week? [over past month]";
*---Drank no alcohol in the past month---*;
tab B1PA51 B1PA51A if freqdrk==0, missing;
tab B1PA50 if freqdrk==0 & B1PA51==9, missing;
tab B1PA49 if freqdrk==0 & B1PA50==9, missing;
*---Drank alcohol less than 1/week---*;
tab freqdrk B1PA51A if B1PA51==5, missing;
*---Drank alcohol at least 1/week---*;
tab freqdrk B1PA51 if B1PA51<5, missing;
*---Missing data---*;
list B1PA49 B1PA50 B1PA51 B1PA51A if missing(freqdrk);
tab freqdrk, missing;

*lab list B1PA52;
gen numdrks = B1PA52 if B1PA52<97;
lab var numdrks "Avg # drinks (when drank alcohol)";
tab numdrks B1PA52, missing;
*----Missing data---*;
tab freqdrk if numdrks>=., missing;
list freqdrk B1PA52 numdrk if freqdrk>0 & freqdrk<. & numdrks>=.;

gen drksperwk = freqdrk*numdrk;
replace drksperwk = 0 if freqdrk==0;
lab var drksperwk  "Alcohol consumption (# drinks per week)";
*----Drank no alcohol in past month---*;
tab drksperwk freqdrk if freqdrk==0, missing;
*----Drank alcohol in past month---*;
list drksperwk freqdrk numdrk if freqdrk>0 & freqdrk<. in 1/20;
*----Very high alcohol consumption---*;
list drksperwk freqdrk numdrk if drksperwk>20 & drksperwk<.;
*----Missing data---*;
list drksperwk freqdrk B1PA52 numdrk if drksperwk>=.;
summ drksperwk, d;

****************************************************
*    Count of Alcohol Problems (0-6)
*       (based on 6 of the 7 items used in the CIDI-SF scale for Alcohol Dependence,
*        4 of which are also included in the Michigan Alcohol Screening Test (MAST))
****************************************************;
*****Binary alcohol problem vars from MAST (Recode as 0=No, 1=Yes)*****;
foreach X of varlist B1SA66A-B1SA66D {;
	recode `X' (2=0) (-1 7 8 9=.), gen(`X'_r);
	tab `X'_r `X', missing;
};
*****Recode the 2 other items from CIDI-SF as dummy (0=Never, 1=All else)*****;
recode B1SA67 (1=0) (2/6=1) (-1 7 8 9=.), gen(B1SA67_r);
tab B1SA67_r B1SA67, missing;
recode B1SA68 (1=0) (2/6=1) (-1 7 8 9=.), gen(B1SA68_r);
tab B1SA68_r B1SA68, missing;

****Count # of Alcohol Problems******;
global AlcProbs "B1SA66A_r B1SA66B_r B1SA66C_r B1SA66D_r B1SA67_r B1SA68_r";
summ ${AlcProbs};
misschk ${AlcProbs}, gen(miss_);
egen AlcProbN  = anycount(${AlcProbs}), values(1);
tab AlcProbN miss_number, missing;
****If No problems reported, but 1+ item is missing, recode as missing****;
replace AlcProbN = . if AlcProbN==0 & miss_number>0;
lab var AlcProbN "# of Alcohol-related problems (out of 6)";
list AlcProbN ${AlcProbs} in 1/10;
summ AlcProbN ${AlcProbs} if AlcProbN==0;
*****Reported 1+ problem (even though some items missing)*****;
list  AlcProbN ${AlcProbs} if miss_number>0 & AlcProbN!=.;
drop miss_*;
tab AlcProbN SAQ, col missing;

******Any Alcohol-related problems? (20%)******;
DUMMY AlcProb "AlcProbN<." "AlcProbN>0" "Any Alcohol-Related Problems (out of 6)";
tab AlcProbN AlcProb, cell;

****************************************************
*    MAST (Michigan Alcohol Screening Test)
*        Counts # of alcohol abuse problems reported (out of 4 from B1SA66A-B1SA66D)
*			and creates a dummy for any alcohol problems
*    Notes:  This appears to be an abbreviated form of the MAST (Selzer, 1971)
* 		       see https://www.integration.samhsa.gov/clinical-practice/sbirt/Mast.pdf 
*              for the full MAST, which includes 25 Qs.
*       	  The SMAST (Selzer et al., 1975) includes 13 items.  
****************************************************;
global MASTitems "B1SA66A_r B1SA66B_r B1SA66C_r B1SA66D_r";
misschk ${MASTitems}, gen(miss_);
egen cnt = anycount(${MASTitems}), values(1);
tab cnt miss_number, missing;
****If No problems reported, but 1+ item is missing, recode as missing****;
replace cnt = . if cnt==0 & miss_number>0;
summ cnt ${MASTitems} if cnt==0;
*****Reported 1+ problem (even though some items missing)*****;
list cnt ${MASTitems} if miss_number>0 & cnt!=.;

DUMMY MAST "cnt<." "cnt>0" "Past 12 mos:  MI Alcohol Screening Test (Any problems out of 4)";
tab MAST cnt, col missing;
drop miss_* cnt;
tab MAST SAQ, col missing;
*****Any alcohol problems based on MAST? (4%)****;
tab MAST;

*********************************************************
*  Did R report misuse of the listed drugs?
********************************************************;
egen DrugAny = anymatch(B1SA62*), values(1);
egen anymiss = anymatch(B1SA62*), values(-1 7 8 9);
replace DrugAny = . if SAQ==0 | (DrugAny==0 & anymiss>0);
lab var DrugAny "R reported use of any listed drugs (on his/her own)";
list DrugAny B1SA62* if DrugAny==1 in 1/100;
****Check that everyone with DrugAny=0 is coded 2 (No) for all Qs A62*****;
summ B1SA62* if DrugAny==0;
****Check missing cases******;
tab B1SA62A B1SA62B if SAQ==1 & missing(DrugAny), missing;
list anymiss B1SA62* if SAQ==1 & missing(DrugAny) & B1SA62A!=8 & B1SA62B!=8;
drop anymiss;
*****12% of the sample reported non-medical Drug Use*****;
tab DrugAny SAQ, col missing;
tab DrugAny;

recode B1SA62G (2=0) (-1 8 9=.), gen(DrugHASH);
lab var DrugHASH "R reported misuse of marijuana";
bysort DrugAny: tab B1SA62G DrugHASH, missing;

recode B1SA62D (2=0) (-1 8 9=.), gen(DrugPPK);
lab var DrugPPK "R reported misuse of prescription painkillers (e.g., opioids)";
bysort DrugAny:  tab B1SA62D DrugPPK, missing;

egen DrugSED = anymatch(B1SA62A B1SA62B), values(1);
replace DrugSED = . if DrugSED==0 & (B1SA62A<1 | B1SA62A>=8 | B1SA62B<1 | B1SA62B>=8);
lab var DrugSED "R reported misuse of sedatives/tranquilizers";
bysort DrugSED:  tab B1SA62A B1SA62B, missing;

recode B1SA62E (2=0) (-1 8 9=.), gen(DrugDEP);
lab var DrugDEP "R reported misuse of prescription anti-depressants";
bysort DrugAny: tab B1SA62E DrugDEP, missing;

recode B1SA62H (2=0) (-1 8 9=.), gen(DrugCOC);
lab var DrugCOC "R reported misuse of cocaine/crack/free base";
bysort DrugAny: tab B1SA62H DrugCOC, missing;

recode B1SA62C (2=0) (-1 8 9=.), gen(DrugMETH);
lab var DrugMETH "R reported misuse of amphetamines or other stimulants";
bysort DrugAny: tab B1SA62C DrugMETH, missing;

recode B1SA62J (2=0) (-1 8 9=.), gen(DrugHRN);
lab var DrugHRN "R reported misuse of heroin";
bysort DrugAny: tab B1SA62J DrugHRN, missing;

recode B1SA62I (2=0) (-1 8 9=.), gen(DrugLSD);
lab var DrugLSD "R reported misuse of LSD or other hallucinogens";
bysort DrugAny: tab B1SA62I DrugLSD, missing;

recode B1SA62F (2=0) (-1 8 9=.), gen(DrugINH);
lab var DrugINH "R reported misuse of inhalants";
bysort DrugAny: tab B1SA62F DrugINH, missing;

*****Collapse Heroin, Hallucinogens & Inhalants (n<12 in each)****;
egen DrugOTH = anymatch(DrugHRN DrugLSD DrugINH), values(1);
replace DrugOTH = . if DrugOTH==0 & 
	(missing(DrugHRN) | missing(DrugLSD) |  missing(DrugINH));
lab var DrugOTH "R reported misuse of other drugs (heroin, hallucinogens, or inhalants)";
bysort DrugOTH:  tab DrugHRN DrugLSD, missing;
tab DrugOTH DrugINH if DrugHRN!=1 & DrugLSD!=1, missing;
tab DrugOTH, missing;
*tabstat DrugHRN DrugLSD DrugINH, by(DrugOTH) stats(min mean max);

*****Combine users of COC, METH & OTH*****;
egen DrugOTH3 = anymatch(DrugCOC DrugMETH DrugOTH), values(1);
replace DrugOTH3 = . if DrugOTH3==0 & (missing(DrugCOC) | missing(DrugMETH) | missing(DrugOTH));
lab var DrugOTH3 "Misuse of stimulants, heroin, hallucinogens, or inhalants";
bysort DrugOTH3 DrugCOC:  tab DrugMETH DrugOTH, missing;
tabstat DrugCOC DrugMETH DrugOTH, by(DrugOTH3) stats(N mean min max) missing;
list Drug* if !missing(DrugAny) & missing(DrugOTH3);
tab DrugOTH3, missing;

*****Combine users of DEP, COC, METH & OTH*****;
egen DrugOTH4 = anymatch(DrugDEP DrugCOC DrugMETH DrugOTH), values(1);
replace DrugOTH4 = . if DrugOTH4==0 & 
	(missing(DrugDEP) | missing(DrugCOC) | missing(DrugMETH) | missing(DrugOTH));
lab var DrugOTH4 "Misuse of anti-depressants, stimulants, heroin, hallucinogens, or inhalants";
bysort DrugOTH4 DrugDEP DrugCOC:  tab DrugMETH DrugOTH, missing;
tabstat DrugDEP DrugCOC DrugMETH DrugOTH, 
	by(DrugOTH4) stats(N mean min max) missing;
list Drug* if !missing(DrugAny) & missing(DrugOTH4);
tab DrugOTH4, missing;

*********************************************************
*  Count # of Drug Types used non-medically 
********************************************************;
global DrugTypes "DrugHASH DrugPPK DrugSED DrugDEP  
	DrugCOC DrugMETH DrugHRN DrugLSD DrugINH";
misschk ${DrugTypes}, gen(miss_);
egen NDrugType = rsum(${DrugTypes});
replace NDrugType = . if miss_number>0;
lab var NDrugType "# of Types of Drugs used non-medically (out of 9)";
tab NDrugType;
tabstat ${DrugTypes}, by(NDrugType);
drop miss_*;

recode NDrugType 2/max=2, gen(NDrugType2);
lab var NDrugType2 "# of Types of Drugs used non-medically (top-coded at 2+)";
*lab def NDrugType2 2 "2+";
lab val NDrugType2 NDrugType2;
tab NDrugType2 NDrugType, col missing;
tab NDrugType2;

****************************************************
*    Count of Drug Problems (0-7)
*       (based on 7 symptoms included in the CIDI-SF scale for Drug Dependence)
****************************************************;
*****Recode Items on 6-point scale as dummy (0=Never, 1=All else)*****;
recode B1SA63 (1=0) (2/6=1) (-1 7 8 9=.), gen(NDU_more);
recode B1SA64 (1=0) (2/6=1) (-1 7 8 9=.), gen(NDU_role);
*****If missing b/c didn't use any drugs, recode to 0 (Never)****;
replace NDU_more = 0 if missing(NDU_more) & DrugAny==0;
replace NDU_role = 0 if missing(NDU_role) & DrugAny==0;
lab var NDU_more "Non-med Drug Use:  used more/longer than intended";
lab var NDU_role "Non-med Drug Use:  role interference";
tab NDU_more B1SA63, missing;
tab NDU_role B1SA64, missing;
*****Coded INAPP****;
tab DrugAny NDU_more if B1SA63==9, missing;
tab DrugAny NDU_role if B1SA64==9, missing;

*****Binary items (Recode as 0=No, 1=Yes)*****;
foreach X of varlist B1SA65A-B1SA65E {;
	recode `X' (2=0) (-1 7 8 9=.), gen(`X'_r);
	*****If missing b/c didn't use any drugs, recode to 0 (No)****;
	replace `X'_r = 0 if missing(`X'_r) & DrugAny==0;
	tab `X'_r `X', missing;
	disp "*****Coded `X'==INAPP******";
	tab `X'_r DrugAny if `X'==9, missing;
};
rename B1SA65A_r NDU_haz;
lab var NDU_haz "Non-med Drug Use:  In hazardous situation";
rename B1SA65B_r NDU_emot;
lab var NDU_emot "Non-med Drug Use:  caused emot/psych problems";
rename B1SA65C_r NDU_urge;
lab var NDU_urge "Non-med Drug Use:  strong desire/urge to use";
rename B1SA65D_r NDU_time;
lab var NDU_time "Non-med Drug Use:  great deal of time using/recovering";
rename B1SA65E_r NDU_toler;
lab var NDU_toler "Non-med Drug Use:  needed more to get same effect";

global DrugProbs "NDU_more NDU_role NDU_haz NDU_emot NDU_urge
	NDU_time NDU_toler";
*****Verify that Everyone coded DrugAny=0, is also coded 0 on the Drug Problems Qs*****;
summ ${DrugProbs} if DrugAny==0;
****Count # of Drug Problems******;
summ ${DrugProbs};
misschk ${DrugProbs}, gen(miss_);
egen DrugProbN  = anycount(${DrugProbs}), values(1);
****1+ item is missing, recode as missing****;
replace DrugProbN = . if miss_number>0;
lab var DrugProbN "# of Drug-related problems (out of 7)";
tab DrugProbN miss_number, missing;
list DrugProbN ${DrugProbs} in 1/10;
summ DrugProbN ${DrugProbs} if DrugProbN==0;
*****Missing(DrugProbN)********;
tab NDU_more NDU_role if SAQ==1 & missing(DrugProbN), missing;
list DrugAny ${DrugProbs} if SAQ==1 & missing(DrugProbN) & NDU_more<=1 & NDU_role<=1;
drop miss_*;
tab DrugProbN SAQ, col missing;

******Any Drug-related problems? (5%)******;
DUMMY DrugProb "DrugProbN<." "DrugProbN>0" "Any Drug-Related Problems (out of 7)";
tab DrugProbN DrugProb, cell;
tab DrugProb;
/*
****Surprising that MAST (4%) is lower than DrugProb (5%)****;
*---Comparing 4 items in MAST to similar item for Drug: Alc is always higher---*;
summ B1SA66A_r NDU_emot B1SA66B_r NDU_urge B1SA66C_r NDU_time B1SA66D_r NDU_toler;
*---Comparing 2 other Alc items (not in MAST) w/ similar item for Drug: Alc is always higher---*;
summ B1SA67_r NDU_more B1SA68_r NDU_role;
*---No similar item for Alc---*;
summ NDU_haz;
*---DrugProb includes more items (7) than MAST (4),  AlcProb (all 6 Alc items) much higher than DrugProb---*;
summ MAST AlcProb DrugProb;
*/	
tab NDrugType DrugProb;
gen DrugType = 0 if DrugProb==0;
replace DrugType = 1 if (DrugProb==1 & NDrugType==1 & DrugHASH==1);
replace DrugType = 2 if (DrugProb==1 & NDrugType==1 & DrugPPK==1);
replace DrugType = 3 if (DrugProb==1 & NDrugType==1 & DrugType==.);
replace DrugType = 4 if (DrugProb==1 & DrugPPK==1 & NDrugType>=2 & NDrugType<.);
replace DrugType = 5 if (DrugProb==1 & DrugPPK==0 & NDrugType>=2 & NDrugType<.);
lab var DrugType "Drug problem by type of drug";
*lab drop DrugType;
lab def DrugType
	0 "No drug problem"
	1 "Marijuana only"
	2 "PPK only"
	3 "Other drug alone"
	4 "PPK & 1+ other drug type"
	5 "2+ other drug types (not PPK)", modify;
lab val DrugType DrugType;
tab DrugType DrugProb, cell missing;
tabstat DrugHASH DrugPPK DrugSED DrugMETH DrugCOC DrugLSD DrugHRN 
	DrugINH DrugDEP, by(DrugType);

*******************************************************
*   Relaxation Practice/Meditation in the past 12 mos
*******************************************************;
tab B1SA56N, missing;
gen MEDITATE = 5-B1SA56N if B1SA56N>=1 & B1SA56N<=5;
lab var MEDITATE "Freq of relaxation practice/meditation in the past 12 mos";
lab def MEDITATE
	0 "Never"
	1 "A little"
	2 "Some"
	3 "Often"
	4 "A lot";
lab val MEDITATE MEDITATE;
tab MEDITATE B1SA56N, missing;

*******************************************************
*   Exercise/movement Rx (yoga, pilates, Tai Chi, Feldenkrais, etc.) in the past 12 mos
*******************************************************;
gen MoveRx = 5-B1SA56F if B1SA56F>=1 & B1SA56F<=5;
lab var MoveRx "Exercise/movement Rx (yoga, pilates, Tai Chi, Feldenkrais, etc.) past 12 mos";
lab val MoveRx MEDITATE;
tab MoveRx B1SA56F, missing;
/*
*------------------------------------------------------------------------------
*  Note: In that same Q, they also ask about "Exercise or movement therapy (yoga, pilates, 
*		tai chi, feldenkrais, etc.)", which includes some practices (yoga, Tai Chi) that I would 
*		consider to be relaxation practices. Thus, perhaps some Rs who do yoga or Tai Chi 
*		report that practice in B1SA56F rather than in B1SA56N.
*	-> There is a moderate correlation between B1SA56F and B1SA56N (r=0.36)
*	-> Among those who say "never" to B1SA56N (relaxation/meditation), very few (~5%) report "sometimes" 
*			or more often on B1SA56F (exercise/movement Rx)
*	-> Among those who say "never" to B1SA56F, very few (<10%) report "sometimes" 
*			or more often on B1SA56N
*	-> Among those who say "often" or "a lot" to B1SA56F, 45% report "a little" or "never"
*			on B1SA56N
*	Conclusion: We could be missing some Rs doing yoga or Tai because they answered 
*		"yes" to B1SA56F rather than B1SA56N.
*-------------------------------------------------------------------------------;
mvdecode B1SA56N B1SA56F, mv(-1 8);
pwcorr B1SA56N B1SA56F;
tab B1SA56N B1SA56F, row col cell;
*---Among those who report "often"/"a lot" to B1SA56F, 45% reported "a little"/"never" on B1SA56N----*;
tab B1SA56N if B1SA56F>=1 & B1SA56F<=2;

tab B1SA56N RACETHNC, col chi2;
tab B1SA56F RACETHNC, col chi2;
*/
*********************************************************
*  Cognitive Activities (do NOT hang together well!)
*********************************************************;
*tab1 B1SA33*, missing;
mvdecode B1SA33*, mv(-1 8);
summ B1SA33*;
*---D & E (lectures, writing) load well (>0.4) on 1st factor, 
*	 B & C (word games, other games) load 0.30-0.33 on 2nd factor---*;
*factor B1SA33*;
*----Lectures & Writing (alpha=0.46)----*;
alpha B1SA33D B1SA33E, item label gen(lectwrit);
*----Games (alpha=0.42)----*;
alpha B1SA33B B1SA33C, item label gen(games);

****************************************************************
*  BMI based on self-reported height & weight
****************************************************************;
lab list B1SA35;
lab list B1SA39;
mvdecode B1SA35 B1SA36 B1SA37* B1SBMI, mv(-1 98 99);
mvdecode B1SA39 B1SA40 B1SA41, mv(-1 998 999);
summ B1SA35 B1SA36 B1SA37* B1SA39 B1SA40 B1SA41;
desc B1SA37* B1SA39*;
gen heightS = B1SA37A*0.3048 + B1SA37B*0.0254;
lab var heightS "R's height in m (self-reported)";
gen weightS = B1SA39*0.453592;
lab var weightS "R's weight in kg (self-reported)";
gen bmiS = weightS / heightS^2;
lab var bmiS "BMI (based on self-reported height & weight)"; 
list heightS B1SA37* weightS B1SA39 bmiS B1SBMI if SAQ==1 in -10/l;
list heightS B1SA37* weightS B1SA39 bmiS B1SBMI if missing(bmiS) & SAQ==1 in 1/1200;
summ bmiS B1SBMI, d;
list heightS B1SA37* weightS B1SA39 bmiS B1SBMI if !missing(bmiS) & bmiS>50;

gen wgt1yrS = B1SA40*0.453592;
lab var wgt1yrS "R's weight in kg one year ago (self-reported)";
gen wgt10yrS = B1SA41*0.453592;
lab var wgt10yrS "R's weight in kg 10 years ago (self-reported)";
list weightS B1SA39 wgt1yrS B1SA40 wgt10yrS B1SA41 if SAQ==1 in -10/l;
summ weightS wgt1yrS wgt10yrS;

gen bmi1yrS = wgt1yrS / heightS^2;
lab var bmi1yrS "BMI 1 year ago (based on self-reported height & weight)"; 
gen bmi10yrS = wgt10yrS / heightS^2;
lab var bmi10yrS "BMI 10 years ago (based on self-reported height & weight)"; 
summ bmiS bmi1yrS bmi10yrS;

*******************************************************
*   Self-reported waist circumference
*******************************************************;
*tab B1SA35, missing;
gen waistS = B1SA35*2.54;
lab var waistS "Self-reported waist circumference (in cm)";
list B1SA35 waistS if SAQ==1 in -10/l;
summ waistS, d;
tab B1SA35 SAQ if missing(waistS), missing;

*******************************************************
*   Self-reported hips circumference
*******************************************************;
*tab B1SA36, missing;
gen hipS = B1SA36*2.54;
lab var hipS "Self-reported hips circumference (in cm)";
list B1SA36 hipS if SAQ==1 in -10/l;
summ hipS, d;
tab B1SA36 SAQ if missing(hipS), missing;

*************************************************
*  Self-reported overweight-underweight
*************************************************;
gen overwgt = 5-B1SA38 if B1SA38>=1 & B1SA38<=5;
lab var overwgt "R's subjective eval of overweight-underweight";
lab def overwgt 
	0 "Very underweight"
	1 "Somewhat underweight"
	2 "About the right weight"
	3 "Somewhat overweight"
	4 "Very overweight", modify;
lab val overwgt overwgt;
tab overwgt B1SA38, missing;

*------------------------------------------------------
*    Well-being
*------------------------------------------------------;

**********************************************
*  Positive Affect
********************************************;
****Reverse code so that high=more positive****;
gen PAcheerful = 5-B1SA26A if B1SA26A>=1 & B1SA26A<=5;
tab PAcheerful B1SA26A, missing;
gen PAgspirits = 5-B1SA26B if B1SA26B>=1 & B1SA26B<=5;
tab PAgspirits B1SA26B, missing;
gen PAhappy = 5-B1SA26C if B1SA26C>=1 & B1SA26C<=5;
tab PAhappy B1SA26C, missing;
gen PAcalm = 5-B1SA26D if B1SA26D>=1 & B1SA26D<=5;
tab PAcalm B1SA26D, missing;
gen PAsatis = 5-B1SA26E if B1SA26E>=1 & B1SA26E<=5;
tab PAsatis B1SA26E, missing;
gen PAfulllife = 5-B1SA26F if B1SA26F>=1 & B1SA26F<=5;
tab PAfulllife B1SA26F, missing;

mvdecode B1SPOSAF, mv(-1 8);
misschk PAcheerful PAgspirits PAhappy PAcalm PAsatis PAfulllife;
****Computed as average of 6 items (if all valid), alpha=0.91****;
alpha PAcheerful PAgspirits PAhappy PAcalm PAsatis PAfulllife, item label gen(POSAF) min(6);
lab var POSAF "Positive affect index (0-4, based on 6 items)";
summ B1SPOSAF POSAF;
list B1SPOSAF POSAF PAcheerful PAgspirits PAhappy PAcalm PAsatis PAfulllife 
	if abs(B1SPOSAF-(POSAF+1))>0.5 & !missing(B1SPOSAF);

********************************************
*  Life Satisfaction
********************************************;
tab B1SQ1, missing;
mvdecode B1SQ1, mv(-1 98);
rename B1SQ1 LIFERATE;
tab LIFERATE, missing;

****Reverse-code so 0=Not at all satisfied and 3=Very satisfied****;
tab B1PG1, missing;
lab list B1PG1;
gen LIFESAT = 4-B1PG1 if B1PG1<=4;
lab var LIFESAT "Life satisfaction (0=Not at all to 3=Very)";
tab LIFESAT, missing;

pwcorr LIFE*;

********************************************
*  Ryff Psych Well-Being Subscales
********************************************;
*desc B1SE1A-B1SE1QQ;
drop B1SE1II;
lab list B1SE1A;
mvdecode B1SE1A-B1SE1QQ, mv(-1 8);
summ B1SE1A-B1SE1QQ;

******Reverse Code the Positive Items******;
foreach X in A G S KK B T LL I U AA D V BB NN K CC OO F L X PP {;
	gen B1SE1`X'_orig = B1SE1`X';
	replace B1SE1`X' = 8-B1SE1`X'_orig;
	lab var B1SE1`X' "B1SE1`X' reverse-coded so that high=more well-being";
	pwcorr B1SE1`X' B1SE1`X'_orig;
};

*****Version like M1 based on only 18 items (alpha=0.83)*****;
global PWB "B1SE1M B1SE1S B1SE1KK B1SE1B B1SE1H B1SE1T B1SE1I 
	B1SE1AA B1SE1GG B1SE1J B1SE1BB B1SE1HH B1SE1E B1SE1OO 
	B1SE1QQ B1SE1F B1SE1X B1SE1DD";
egen nummiss = rmiss(${PWB});
tab nummiss;
summ ${PWB};
factor ${PWB};
rotate, f(2);
****Compute only if all 18 items are valid****;
alpha ${PWB}, item label min(18) gen(PWB1);
lab var PWB1 "Psychological Well-being scale (Ryff), M1 version, 18 items";
summ PWB1, d; 
list PWB1 ${PWB} in 1/10, nolab;
summ PWB1 ${PWB} if PWB1==7;
list PWB1 ${PWB} if PWB1<2.5, nolab;
drop nummiss;

lab list B1SPWBA2;
summ B1SPWB*2;
mvdecode B1SPWB*2, mv(-1 98);

program def PWB;
args OUTVAR INVARS PRECODE LABEL;

	tempvar numval;
	egen `numval' = rownonmiss(`INVARS');
	tab `numval';
	alpha `INVARS', item lab min(4) gen(`OUTVAR');
	*replace `OUTVAR' = `OUTVAR'*7 if `numval'>=4;
	lab var `OUTVAR' "Psych Well-being:  `LABEL' subscale";
	list `numval' `PRECODE' `OUTVAR' `INVARS' in 1/10, nolab compress;
	list `numval' `PRECODE' `OUTVAR' `INVARS' if `numval'>=4 & `numval'<7 in 1/100, nolab compress;
	display "****Check that `OUTVAR' is missing for those with <4 items****";
	summ `OUTVAR' if `numval'<4;
	summ `PRECODE' `OUTVAR';

end;

****Autonomy Subscale (alpha=0.70)****;
PWB PWBaut "B1SE1A B1SE1G B1SE1M B1SE1S B1SE1Y B1SE1EE B1SE1KK" 
	B1SPWBA2 autonomy;

****Environ Mastery subscale (alpha=0.78)****;
PWB PWBenv "B1SE1B B1SE1H B1SE1N B1SE1T B1SE1Z B1SE1FF B1SE1LL" 
	B1SPWBE2 "environ mastery";

****Personal Growth subscale (alpha=0.75)****;
PWB PWBgro "B1SE1C B1SE1I B1SE1O B1SE1U B1SE1AA B1SE1GG B1SE1MM" 
	B1SPWBG2 "personal growth";

****Positive Relations with Others subscale (alpha=0.78)****;
PWB PWBrel "B1SE1D B1SE1J B1SE1P B1SE1V B1SE1BB B1SE1HH B1SE1NN" 
	B1SPWBR2 "positive relations";

****Purpose in Life subscale (alpha=0.70)****;
PWB PWBpur "B1SE1E B1SE1K B1SE1Q B1SE1W B1SE1CC B1SE1OO B1SE1QQ" 
	B1SPWBU2 "purpose in life";

****Self-Acceptance subscale (alpha=0.84)****;
PWB PWBacc "B1SE1F B1SE1L B1SE1R B1SE1X B1SE1DD B1SE1JJ B1SE1PP" 
	B1SPWBS2 "self-acceptance";

*****Overall (42 items, alpha=0.93)****;
summ PWBaut PWBenv PWBgro PWBrel PWBpur PWBacc;
alpha B1SE1A-B1SE1QQ, item nolab min(32) gen(PWBchk);
gen PWB = (PWBaut+PWBenv+PWBgro+PWBrel+PWBpur+PWBacc)/6;
lab var PWB "Pyschological well-being:  overall (42 items)";
list PWB* in 1/10, nolab;
summ PWBchk PWB;
drop PWBchk;

*******************************************************************
*   Keyes Social Well-Being Subscales 
***********************************************************************;
lab list B1SSWBMS; 
mvdecode B1SSWB*, mv(-1 98);
lab list B1SH16A; 
mvdecode B1SH16*, mv(-1 8);

******Reverse Code the Positive Items******;
foreach X in F K C N D E {;
	gen B1SH16`X'_r = 8-B1SH16`X';
	lab var B1SH16`X'_r "B1SH16`X' reverse-coded so that high=more well-being";
	tab B1SH16`X'_r B1SH16`X', missing;
};

*****Overall (14 items, alpha=0.82)****;
global SWB "B1SH16A B1SH16H B1SH16B B1SH16F_r B1SH16K_r B1SH16C_r B1SH16J B1SH16N_r
	B1SH16D_r B1SH16G B1SH16O B1SH16E_r B1SH16I B1SH16M";
summ ${SWB};
factor ${SWB};
rotate, f(2);
****Compute only if all 14 items are valid****;
alpha ${SWB}, item nolab min(14) gen(SWB);
lab var SWB "Social well-being index (Keyes),  overall (14 items)";
list SWB ${SWB} in 1/10, nolab;
summ SWB, d;

alpha B1SH16B B1SH16F_r B1SH16K_r, item label gen(SWBint) min(3);
lab var SWBint "SWB:  Social Integration index";
summ B1SSWBSI SWBint;

alpha B1SH16D_r B1SH16G B1SH16O, item label gen(SWBcontr) min(3);
lab var SWBcontr "SWB:  Social contribution index";
summ B1SSWBSC SWBcontr;

summ SWB*;
pwcorr SWB*;
/*
****Meaningfulness of Society Subscale (alpha=0.64)****;
egen nummiss = rmiss(B1SH16A B1SH16H);
tab nummiss;
alpha B1SH16A B1SH16H, item lab gen(SWBmean);
replace SWBmean = SWBmean*2 if nummiss<2;
lab var SWBmean "Social Well-being:  meaningfulness of society subscale";
list B1SSWBMS SWBmean B1SH16A B1SH16H in 1/10, nolab;
list nummiss SWBmean B1SH16A B1SH16H if nummiss>0 & nummiss<2, nolab;
summ B1SSWBMS SWBmean B1SH16A B1SH16H;
****No discrepancies*****;
list B1SSWBMS SWBmean B1SH16A B1SH16H if abs(SWBmean-B1SSWBMS)>0.1 & B1SSWBMS<., nolab;
pwcorr SWBmean B1SH16A B1SH16H;
drop nummiss;

****Social Integration Subscale(alpha=0.75)****;
egen nummiss = rmiss(B1SH16B B1SH16F B1SH16K);
tab nummiss;
alpha B1SH16B B1SH16F B1SH16K, item lab gen(SWBint);
replace SWBint = SWBint*3 if nummiss<3;
lab var SWBint "Social Well-being:  Social Integration subscale";
list B1SSWBSI SWBint B1SH16B B1SH16F B1SH16K in 1/10, nolab;
list nummiss SWBint B1SH16B B1SH16F B1SH16K if nummiss>0 & nummiss<2, nolab;
summ B1SSWBSI SWBint B1SH16B B1SH16F B1SH16K;
****No discrepancies*****;
list B1SSWBSI SWBint B1SH16B B1SH16F B1SH16K if abs(SWBint-B1SSWBSI)>0.1 & B1SSWBSI<., nolab;
pwcorr SWBint B1SH16B B1SH16F B1SH16K;
drop nummiss;

****Acceptance of Others Subscale (alpha=0.41)****;
egen nummiss = rmiss(B1SH16C B1SH16J B1SH16N);
tab nummiss;
alpha B1SH16C B1SH16J B1SH16N, item lab gen(SWBacc);
replace SWBacc = SWBacc*3 if nummiss<3;
lab var SWBacc "Social Well-being:  acceptance of others subscale";
list B1SSWBAO SWBacc B1SH16C B1SH16J B1SH16N in 1/10, nolab;
list nummiss SWBacc B1SH16C B1SH16J B1SH16N if nummiss>0 & nummiss<2, nolab;
summ B1SSWBAO SWBacc B1SH16C B1SH16J B1SH16N;
****No discrepancies*****;
list B1SSWBAO SWBacc B1SH16C B1SH16J B1SH16N if abs(SWBacc-B1SSWBAO)>0.1 & B1SSWBAO<., nolab;
pwcorr SWBacc B1SH16C B1SH16J B1SH16N;
drop nummiss;

****Social Contribution Subscale (alpha=0.70)****;
egen nummiss = rmiss(B1SH16D B1SH16G B1SH16O);
tab nummiss;
alpha B1SH16D B1SH16G B1SH16O, item lab gen(SWBcontr);
replace SWBcontr = SWBcontr*3 if nummiss<3;
lab var SWBcontr "Social Well-being:  social contribution subscale";
list B1SSWBSC SWBcontr B1SH16D B1SH16G B1SH16O in 1/10, nolab;
list nummiss SWBcontr B1SH16D B1SH16G B1SH16O if nummiss>0 & nummiss<2, nolab;
summ B1SSWBSC SWBcontr B1SH16D B1SH16G B1SH16O;
****No discrepancies*****;
list B1SSWBSC SWBcontr B1SH16D B1SH16G B1SH16O if abs(SWBcontr-B1SSWBSC)>0.1 & B1SSWBSC<., nolab;
pwcorr SWBcontr B1SH16D B1SH16G B1SH16O;
drop nummiss;

****Social Actualization Subscale (alpha=0.66)****;
egen nummiss = rmiss(B1SH16E B1SH16I B1SH16M);
tab nummiss;
alpha B1SH16E B1SH16I B1SH16M, item lab gen(SWBact);
replace SWBact = SWBact*3 if nummiss<3;
lab var SWBact "Social Well-being:  social actualization subscale";
list B1SSWBSA SWBact B1SH16E B1SH16I B1SH16M in 1/10, nolab;
list nummiss SWBact B1SH16E B1SH16I B1SH16M if nummiss>0 & nummiss<2, nolab;
summ B1SSWBSA SWBact B1SH16E B1SH16I B1SH16M;
****No discrepancies*****;
list B1SSWBSA SWBact B1SH16E B1SH16I B1SH16M if abs(SWBact-B1SSWBSA)>0.1 & B1SSWBSA<., nolab;
pwcorr SWBact B1SH16E B1SH16I B1SH16M;
drop nummiss B1SSWB*;

rename B1SSWBMS SWBmean;
rename B1SSWBSI SWBint;
rename B1SSWBAO SWBacc;
rename B1SSWBSC SWBcontr;
rename B1SSWBSA SWBact;
summ SWB*;
*/
*-----------------------------------------------
*      Distress
*-----------------------------------------------;

*******************************************
*    CIDI-SF (Depression)
*******************************************;
*-----Depression----*;
DUMMY sad2wks "B1PA60<=6" "B1PA60==1" "Felt sad/blue/depressed for 2+ weeks in a row w/i past 12 mos";
tab sad2wks B1PA60, missing;

gen sadmuch = 5-B1PA61 if B1PA61<=4;
replace sadmuch = 0 if sad2wks==0;
lab var sadmuch "Past 12 mos:  during worst time, how much of the time felt sad/blue/depressed";
tab sadmuch B1PA61, missing;

gen sadfreq = 4-B1PA62 if B1PA62<=3;
replace sadfreq = 0 if sadmuch<=2;
lab var sadfreq "During those 2 wks (in past 12 mos), how often felt sad/blue/depressed";
bysort B1PA61:  tab sadfreq B1PA62, missing;
tab sadmuch sadfreq, missing;

DUMMY nointerest "B1PA63<=2 | sadfreq<=1" "B1PA63==1" "During those 2 wks (in past 12 mos), lost interest in most things?";
tab nointerest B1PA63, missing;

DUMMY lowenergy "B1PA64<=2 | sadfreq<=1" "B1PA64==1" "During those 2 wks (in past 12 mos), felt more tired out or low energy than usual?";
tab lowenergy B1PA64, missing;

DUMMY noappetit "B1PA65<=2 |  sadfreq<=1" "B1PA65==1" "During those 2 wks (in past 12 mos), lost appetite?";
tab noappetit B1PA65, missing;

DUMMY eatmore "B1PA65A<=2 | B1PA65==1 | sadfreq<=1" "B1PA65A==1" "During those 2 wks (in past 12 mos), increased appetite?";
bysort eatmore:  tab B1PA65 B1PA65A, missing;

****Standard coding for CIDI-SF MDD subscale counts EITHER decrease or increase in appetite****;
gen chgappetit = (noappetit==1 | eatmore==1) if noappetit<. & eatmore<.;
bysort chgappetit:  tab noappetit eatmore, missing;

DUMMY probsleep "B1PA66<=2 | sadfreq<=1" "B1PA66==1" "During those 2 wks (in past 12 mos), trouble falling asleep?";
tab probsleep B1PA66, missing;

gen nosleepfreq = 4-B1PA66A if B1PA66A<=3;
replace nosleepfreq = 0 if sadfreq<=1 | probsleep==0;
lab var nosleepfreq "During those 2 wks (in past 12 mos), how often had trouble falling asleep?";
tab nosleepfreq B1PA66A, missing;

****Standard coding for CIDI-SF MDD subscale counts sleep prob only if nearly every night****;
DUMMY dprobsleep "probsleep<. & nosleepfreq<." "probsleep==1 & nosleepfreq>=2" 
	"During those 2 wks (in past 12 mos), trouble falling asleep nearly every night";
bysort dprobsleep:  tab B1PA66 B1PA66A, missing;

DUMMY noconcen "B1PA67<=2 | sadfreq<=1" "B1PA67==1" "During those 2 wks (in past 12 mos), more trouble concentrating than usual?";
tab noconcen B1PA67, missing;

DUMMY down "B1PA68<=2 | sadfreq<=1" "B1PA68==1" "During those 2 wks (in past 12 mos), felt worthless";
tab down B1PA68, missing;

DUMMY thkdeath "B1PA69<=2 | sadfreq<=1" "B1PA69==1" "During those 2 wks (in past 12 mos), thought a lot about death?";
tab thkdeath B1PA69, missing;

gen sadnwks = B1PA70 if B1PA70<97;
replace sadnwks = 0 if sad2wks==0 & B1PA70==99;
replace sadnwks = 2 if sad2wks==1 & B1PA70==99;
lab var sadnwks "Total # weeks in past 12 mos felt sad/blue/depressed";
tab sad2wks sadnwks if B1PA70==99, missing;
tabstat sadnwks B1PA70 if B1PA70<97, stats(N min max);
list sad2wks sadmuch sadfreq B1PA70 sadnwks if missing(sadnwks);
list sad2wks sadmuch sadfreq B1PA70 sadnwks if B1PA70>=97 & B1PA70<99;
tab sadnwks, missing;

gen DEPAF = nointerest + lowenergy + chgappetit + dprobsleep + noconcen + down + thkdeath;
list DEPAF B1PDEPAF nointerest lowenergy chgappetit dprobsleep noconcen down thkdeath in 1/10;
list DEPAF B1PDEPAF nointerest lowenergy chgappetit dprobsleep noconcen down thkdeath
	if DEPAF!=B1PDEPAF & DEPAF>=.;
list DEPAF B1PDEPAF B1PA61 sadmuch B1PA72  sadfreq B1PA63 nointerest B1PA64 lowenergy 
	B1PA65 B1PA65A chgappetit  B1PA66 B1PA66A dprobsleep B1PA67 noconcen B1PA68 down B1PA69 thkdeath
	if DEPAF!=B1PDEPAF & DEPAF<.;
lab var DEPAF "# of symptoms (out of 7) related to MDD";
tab DEPAF B1PDEPAF, missing;
summ DEPAF B1PDEPAF;

gen DEPAD = (sadmuch>=3 & sadfreq>=2 & DEPAF>=4) if sadmuch<. & sadfreq<. & DEPAF<.; 
lab var DEPAD "CIDI-SF subscale:  Dx of depressed affect";
tab B1PDEPAD DEPAD, missing;
****n=9: I code as missing but B1PDEPAD coded as valid (ignored missing values?)****;
list B1PDEPAD DEPAD B1PA60-B1PA69 DEPAF B1PDEPAF if !missing(B1PDEPAD) & missing(DEPAD), compress;

*----Anhedonia----*;
DUMMY anhe2wks "B1PA72<=6 | sad2wks==1" "B1PA72==1" "Anhedonia for 2+ weeks in a row w/i past 12 mos";
tab anhe2wks B1PA72, missing;
tab sad2wks anhe2wks if B1PA72==9, missing;

gen anhemuch = 5-B1PA73 if B1PA73<=4;
replace anhemuch = 0 if anhe2wks==0;
lab var anhemuch "Past 12 mos:  during worst time, how much of the time felt Anhedonia";
tab anhemuch B1PA73, missing;

gen anhefreq = 4-B1PA74 if B1PA74<=3;
replace anhefreq = 0 if anhemuch<=2;
lab var anhefreq "During those 2 wks (in past 12 mos), how often felt Anhedonia";
bysort B1PA73:  tab anhefreq B1PA74, missing;
tab anhemuch anhefreq, missing;

DUMMY lowenergy2 "B1PA75<=2 | anhefreq<=1" "B1PA75==1" 
	"During those 2 wks (in past 12 mos), felt more tired out or low energy than usual?";
tab lowenergy2 B1PA75, missing;

DUMMY noappetit2 "B1PA76<=2 |  anhefreq<=1" "B1PA76==1" "During those 2 wks (in past 12 mos), lost appetite?";
tab noappetit2 B1PA76, missing;

DUMMY eatmore2 "B1PA76A<=2 | B1PA76==1 | anhefreq<=1" "B1PA76A==1" 
	"During those 2 wks (in past 12 mos), increased appetite?";
bysort eatmore2:  tab B1PA76 B1PA76A, missing;
list anhe2wks anhemuch anhefreq B1PA76 B1PA76A if missing(eatmore2);

****Standard coding for CIDI-SF MDD subscale counts EITHER decrease or increase in appetite****;
gen chgappetit2 = (noappetit2==1 | eatmore2==1) if noappetit2<. & eatmore2<.;
bysort chgappetit2:  tab noappetit2 eatmore2, missing;

DUMMY probsleep2 "B1PA77<=2 | anhefreq<=1" "B1PA77==1" "During those 2 wks (in past 12 mos), trouble falling asleep?";
tab probsleep2 B1PA77, missing;

gen nosleepfreq2 = 4-B1PA77A if B1PA77A<=3;
replace nosleepfreq2 = 0 if anhefreq<=1 | probsleep2==0;
lab var nosleepfreq2 "During those 2 wks (in past 12 mos), how often had trouble falling asleep?";
tab nosleepfreq2 B1PA77A, missing;
*list A1PA69-A1PA71 anhe2wks anhemuch anhefreq B1PA77* probsleep2 nosleepfreq2 if missing(nosleepfreq2);

****Standard coding for CIDI-SF MDD subscale counts sleep prob only if nearly every night****;
DUMMY dprobsleep2 "probsleep2<. & nosleepfreq2<." "probsleep2==1 & nosleepfreq2>=2" 
	"During those 2 wks (in past 12 mos), trouble falling asleep nearly every night";
bysort dprobsleep2:  tab B1PA77 B1PA77A, missing;

DUMMY noconcen2 "B1PA78<=2 | anhefreq<=1" "B1PA78==1" 
	"During those 2 wks (in past 12 mos), more trouble concentrating than usual?";
tab noconcen2 B1PA78, missing;

DUMMY down2 "B1PA79<=2 | anhefreq<=1" "B1PA79==1" "During those 2 wks (in past 12 mos), felt worthless";
tab down2 B1PA79, missing;

DUMMY thkdeath2 "B1PA80<=2 | anhefreq<=1" "B1PA80==1" "During those 2 wks (in past 12 mos), thought a lot about death?";
tab thkdeath2 B1PA80, missing;

****Check coding of B1PANHED****;
gen ANHED = lowenergy2 + chgappetit2 + dprobsleep2 + noconcen2 + down2 + thkdeath2;
list ANHED B1PANHED anhemuch anhefreq lowenergy2 chgappetit2 dprobsleep2 noconcen2 down2 thkdeath2 in 1/10;
list ANHED B1PANHED anhemuch anhefreq lowenergy2 chgappetit2 dprobsleep2 noconcen2 down2 thkdeath2
	if ANHED!=B1PANHED & ANHED>=.;
list ANHED B1PANHED anhemuch anhefreq lowenergy2 chgappetit2 dprobsleep2 noconcen2 down2 thkdeath2
	if ANHED!=B1PANHED & ANHED<.;
lab var ANHED "# of symptoms (out of 6) related to Anhedonia";
tab ANHED B1PANHED, missing;

****Check coding B1PANHDX****;
gen ANHDX = (anhemuch>=3 & anhefreq>=2 & ANHED>=4) if anhemuch<. & anhefreq<. & ANHED<.; 
lab var ANHDX "CIDI-SF subscale:  Dx of anhedonia";
tab B1PANHDX ANHDX, missing;
****n=7: I code as missing but A1PANHDX coded as valid (ignored missing values?)****;
list B1PANHDX ANHDX anhe2wks B1PA72-B1PA80 ANHED B1PANHED 
	if !missing(B1PANHDX) & missing(ANHDX), compress;

*****Here I code it using the standard coding of CIDI-SF MDD as described in Steffick 2000 
*     (which matches B1PDEPRE, except for missing cases)***;
gen CIDI_MDD7 = DEPAF + ANHED;
lab var CIDI_MDD7 "CIDI-SF, MDD subscale (0-7)";
tab sad2wks anhe2wks if CIDI_MDD7==0, missing;
tab B1PA61 B1PA62 if CIDI_MDD7==0, missing;
tab B1PA72 B1PA73 if CIDI_MDD7==0, missing;
list DEPAF ANHED CIDI_MDD7 in 1/20;
list sad2wks B1PA61 B1PA62 anhe2wks B1PA72 B1PA73 DEPAF ANHED CIDI_MDD7 
	if CIDI_MDD7==0 & ((sadmuch>=3 & sadfreq>=2) | (anhemuch>=3 & anhefreq>=2));
summ DEPAF ANHED CIDI_MDD7 if CIDI_MDD7>0;
tab CIDI_MDD7 B1PDEPRE, missing;

gen CIDI_MDD = (DEPAD==1 | ANHDX==1) if DEPAD<. & ANHDX<.;
lab var CIDI_MDD "CIDI-SF subscale:  Dx of MDD";
tab B1PDEPDX CIDI_MDD, missing;
tab CIDI_MDD7 CIDI_MDD, missing;
summ B1PDEPRE CIDI_MDD7 B1PDEPDX CIDI_MDD;

****Need to combine symptoms from Dysphoria and Anhedonia Qs (e.g., cannot be 1 for both lowenergy & lowenergy2)***;
gen depmuch = max(sadmuch, anhemuch);
lab var depmuch "Past 12 mos:  during worst time, how much of the time felt dysphoria/anhedonia?";
*lab def depmuch
	0 "No depressed period"
	1 "Less than half the day"
	2 "About half the day"
	3 "Most of the day"
	4 "All day long";
lab val depmuch depmuch;
bysort depmuch:  tab sadmuch anhemuch, missing;
tab depmuch, missing;

gen depfreq = max(sadfreq, anhefreq);
lab var depfreq "Past 12 mos:  during worst time, how often felt dysphoria/anhedonia?";
*lab def depfreq
	0 "No depressed period"
	1 "Less than almost every day"
	2 "Almost every day"
	3 "Every day";
lab val depfreq depfreq;
bysort depfreq:  tab sadfreq anhefreq, missing;
tab depfreq, missing;

foreach X in lowenergy chgappetit probsleep nosleepfreq dprobsleep noconcen down thkdeath {;
	rename `X' `X'1;
	gen `X' = `X'1+`X'2;
	*bysort `X':  tab `X'1 `X'2, missing;
	drop `X'1 `X'2;
};

*******************************************
*    Negative Affect
*******************************************;
lab def NEGAF
	0 "None of the time"
	1 "A little of the time"
	2 "Some of the time"
	3 "Most of the time"
	4 "All of the time";
****Reverse code so that high=more negative****;
gen NAsad = 5-B1SA24A if B1SA24A>=1 & B1SA24A<=5;
tab NAsad B1SA24A, missing;
gen NAnervous = 5-B1SA24B if B1SA24B>=1 & B1SA24B<=5;
tab NAnervous B1SA24B, missing;
gen NArestless = 5-B1SA24C if B1SA24C>=1 & B1SA24C<=5;
tab NArestless B1SA24C, missing;
gen NAhopeless = 5-B1SA24D if B1SA24D>=1 & B1SA24D<=5;
tab NAhopeless B1SA24D, missing;
gen NAeffort = 5-B1SA24E if B1SA24E>=1 & B1SA24E<=5;
tab NAeffort B1SA24E, missing;
gen NAworthless = 5-B1SA24F if B1SA24F>=1 & B1SA24F<=5;
tab NAworthless B1SA24F, missing;
lab val NA* NEGAF;

mvdecode B1SNEGAF, mv(-1 8);
summ NAsad NAnervous NArestless NAhopeless NAeffort NAworthless;
misschk NAsad NAnervous NArestless NAhopeless NAeffort NAworthless;
****Computed as average of 6 items (if all valid), alpha=0.85****;
alpha NAsad NAnervous NArestless NAhopeless NAeffort NAworthless, item label gen(NEGAF) min(6);
lab var NEGAF "Negative affect index (0-4, based on 6 items)";
summ B1SNEGAF NEGAF;
list B1SNEGAF NEGAF NAsad NAnervous NArestless NAhopeless NAeffort NAworthless 
	if abs(B1SNEGAF-(NEGAF+1))>0.5 & !missing(B1SNEGAF);

****Pessimism****;
gen Pessimist = B1PG9-1 if B1PG9<=4;
lab var Pessimist "Pessimism (0=a lot of optimism to 3=Not at all optimistic)";
tab Pessimist B1PG9, missing;

****Reverse-code positively coded items (so high=more despair)****;
foreach X in B1SE1J B1SE1E B1SE1N B1SH16G B1SH16O B1SH16I B1SH16M {;
	gen `X'_r = 7-`X';
	lab var `X'_r "`X' (reverse-coded so high=more despair)";
	tab `X'_r `X', missing;
};
rename B1SE1J_r DoneAll;
rename B1SE1E_r Disappoint;
rename B1SE1N_r  GaveUp;
rename B1SH16G_r NoWorth;
rename B1SH16O_r NoContrib;
rename B1SH16I_r  NoProgress;
rename B1SH16M_r NoImprove;

****Rating for life 10 years in future****;
gen LifeFuture = 10-B1SQ3 if B1SQ3>=0 & B1SQ3<=10;
lab var LifeFuture "Rating for life 10 years in future (0=Best to 10=Worst)";
tab LifeFuture B1SQ3, missing;

****Rating for contribution  to others 10 years in future****;
gen ContFuture = 10-B1SH3 if B1SH3>=0 & B1SH3<=10;
lab var ContFuture "Rating for contribution to others 10 years in future (0=Best to 10=Worst)";
tab ContFuture B1SH3, missing;

**************************************
*      Loneliness
**************************************;
gen LONE30d = 5-B1SA24G if B1SA24G>=1 & B1SA24G<=5;
lab var LONE30d "Past 30 days:  How often R felt lonely";
lab val LONE30d NEGAF;
tab LONE30d B1SA24G, missing;

******************************************************
*    Personality Traits
******************************************************;
lab list B1SE6A;
mvdecode B1SCONS1 B1SCONS2 B1SNEURO B1SEXTRA B1SOPEN B1SAGREE B1SAGENC
	B1SE6A-B1SE6EE, mv(-1 8);
*summ B1SCONS1 B1SCONS2 B1SNEURO B1SEXTRA B1SOPEN B1SAGREE B1SAGENC
	B1SE6A-B1SE6EE;

*----Reverse-code positively worded item [Except Neuroticism items] so that 4=A lot and 1=Not at all----*;
foreach X in A B D E F G I J K L N O P Q R T U V W Y Z AA BB CC DD EE {;
	gen B1SE6`X'_orig = B1SE6`X';
	replace B1SE6`X' = 5-B1SE6`X';
	*tab B1SE6`X' B1SE6`X'_orig, missing;
};
*----Reverse-code negatively worded Neuroticism items so that 4=A lot and 1=Not at all----*;
foreach X in C H M {;
	gen B1SE6`X'_orig = B1SE6`X';
	replace B1SE6`X' = 5-B1SE6`X';
	*tab B1SE6`X' B1SE6`X'_orig, missing;
};

****Conscientiousness (alpha=0.58), min 2 valid items****;
*misschk B1SE6D B1SE6I B1SE6P B1SE6X, gen(miss);
alpha B1SE6D B1SE6I B1SE6P B1SE6X, item lab min(2) gen(Conscien);
lab var Conscien "Conscientiousness (1=Not at all to 4=a lot)";
summ Conscien B1SCONS1;
pwcorr Conscien B1SCONS1;
list Conscien B1SCONS1 B1SE6D B1SE6I B1SE6P B1SE6X
	if Conscien<. & abs(Conscien-B1SCONS1)>0.1, nolab;

****Conscientiousness with new item added in M2 (alpha=0.68), min 3 valid items****;
misschk B1SE6D B1SE6I B1SE6P B1SE6X B1SE6EE, gen(miss);
alpha B1SE6D B1SE6I B1SE6P B1SE6X B1SE6EE, item lab min(3) gen(Conscien2);
lab var Conscien2 "Conscientiousness, 5 items (1=Not at all to 4=a lot)";
summ Conscien2 B1SCONS2;
pwcorr Conscien2 B1SCONS2;
list Conscien2 B1SCONS2 B1SE6D B1SE6I B1SE6P B1SE6X B1SE6EE
	if Conscien2<. & abs(Conscien2-B1SCONS2)>0.1, nolab;

****Neuroticism (alpha=0.74), min 2 valid items****;
alpha B1SE6C B1SE6H B1SE6M B1SE6S, item lab min(2) gen(Neurot);
lab var Neurot "Neuroticism (1=Not at all to 4=a lot)";
summ Neurot B1SNEURO;
pwcorr Neurot B1SNEURO;
list Neurot B1SNEURO B1SE6C B1SE6H B1SE6M B1SE6S
	if Neurot<. & abs(Neurot-B1SNEURO)>0.1, nolab;

****Extroversion (alpha=0.76), min 3 valid items****;
alpha B1SE6A B1SE6F B1SE6K B1SE6W B1SE6AA, item lab min(3) gen(Extrover);
lab var Extrover "Extroversion (1=Not at all to 4=a lot)";
summ Extrover B1SEXTRA;
pwcorr Extrover B1SEXTRA;
list Extrover B1SEXTRA B1SE6A B1SE6F B1SE6K B1SE6W B1SE6AA
	if Extrover<. & abs(Extrover-B1SEXTRA)>0.1, nolab;

****Openness (alpha=0.77), min 4 valid items****;
*misschk B1SE6N B1SE6Q B1SE6U B1SE6V B1SE6Y B1SE6BB B1SE6CC;
alpha B1SE6N B1SE6Q B1SE6U B1SE6V B1SE6Y B1SE6BB B1SE6CC, item lab min(4) gen(Openness);
lab var Openness "Openness (1=Not at all to 4=a lot)";
summ Openness B1SOPEN;
pwcorr Openness B1SOPEN;
list Openness B1SOPEN B1SE6N B1SE6Q B1SE6U B1SE6V B1SE6Y B1SE6BB B1SE6CC
	if Openness<. & abs(Openness-B1SOPEN)>0.1, nolab;

****Agreeableness (alpha=0.80), min 3 valid items****;
*misschk B1SE6B B1SE6G B1SE6L B1SE6R B1SE6Z;
alpha B1SE6B B1SE6G B1SE6L B1SE6R B1SE6Z, item lab min(3) gen(Agreeable);
lab var Agreeable "Agreeableness (1=Not at all to 4=a lot)";
summ Agreeable B1SAGREE;
pwcorr Agreeable B1SAGREE;
list Agreeable B1SAGREE B1SE6B B1SE6G B1SE6L B1SE6R B1SE6Z
	if Agreeable<. & abs(Agreeable-B1SAGREE)>0.1, nolab;

****Agency (alpha=0.80), min 3 valid items****;
alpha B1SE6E B1SE6J B1SE6O B1SE6T B1SE6DD, item lab min(3) gen(Agency);
lab var Agency "Agency (1=Not at all to 4=a lot)";
summ Agency B1SAGENC;

summ Conscien Neurot Extrover Openness Agreeable Agency;

*-----------------------------------------------
*      Health
*-----------------------------------------------;

***************************************
*     SAH
***************************************;
tab B1PA1;
gen SAH = 6-B1PA1 if B1PA1>=1 & B1PA1<=5;
lab var SAH "Self-assessed health status";
*label def SAH
  1 "Poor"
  2 "Fair"
  3 "Good"
  4 "Very Good"
  5 "Excellent";
label values SAH SAH;
tab B1PA1 SAH, missing;
/*
***************************************
* Physical Function (recode each item to range from 0=No limitation to 3=A lot of limitation)
***************************************;
lab def PhysLim 
  0 "No limitations"
  1 "A little"
  2 "Some"
  3 "A lot", modify;
foreach X in A B C D E F G H I J {;
	recode B1SA28`X' 1=3 3=1 4=0 -1=. 8/9=., gen(B1SA28`X'_R);
	lab var B1SA28`X'_R "Physical function task `X', recoded:   0=none,1=a little,2=some,3=a lot";
	lab val B1SA28`X'_R PhysLim;
	tab B1SA28`X' B1SA28`X'_R, missing;
};

***************************************
*  ADL Limitations
***************************************;
rename B1SA28B_R ADL;
lab var ADL "ADL limitations:  bathing/dressing";
tab ADL, missing;

*******************************************
*  Physical Limitations
*******************************************;
rename B1SA28A_R PFlift;
lab var PFlift "Physical limitation: lifting/carrying";
rename B1SA28C_R PFstairs;
lab var PFstairs "Physical limitation: climbing stairs";
rename B1SA28D_R PF1stair;
lab var PF1stair "Physical limitation:  climbing 1 flight stairs";
rename B1SA28E_R PFkneel;
lab var PFkneel "Physical limitation: bending/kneeling/stooping";
rename B1SA28F_R PFwlk1mi;
lab var PFwlk1mi "Physical limitation:  walking 1 mile";
rename B1SA28G_R PFwlkblks;
lab var PFwlkblks "Physical limitation:  walking several blocks";
rename B1SA28H_R PFwlk1blk;
lab var PFwlk1blk "Physical limitation: walk 1 block";
rename B1SA28I_R PFvig;
lab var PFvig "Physical limitation:  vigorous activity (e.g., running)";
rename B1SA28J_R PFmod;
lab var PFmod "Physical limitation: moderate activity (e.g., vacuuming)";
summ PF*;

******************************************
*   Physical limitations Index (based on 9 tasks), as recommended by Long & Pavalko (2004)
******************************************;

*****1) Sum all 9 items****;
misschk PF* if SAQ==1;
gen sum9 = PFlift+PFstairs+PF1stair+PFkneel+PFwlk1mi+
	PFwlkblks+PFwlk1blk+PFvig+PFmod;
tab sum9, missing;

*****2) Add constant (0.5) and take log****;
gen mobidx9 = ln(sum9+0.5); 
lab var mobidx9 "Index of mobility limitations (9 items)";
list mobidx9 sum9 PF* in 1/10, nolab compress;
tab mobidx9, missing;

******************************************
*   Physical limitations Index (same 8 tasks asked in M1)
******************************************;

*****1) Sum all 8 items****;
gen sum8 = PFlift+PFstairs+PFkneel+PFwlk1mi+PFwlkblks+PFwlk1blk+
  PFvig+PFmod;
tab sum8, missing;

*****2) Add constant (0.5) and take log****;
gen mobidx8 = ln(sum8+0.5); 
lab var mobidx8 "Index of mobility limitations (8 tasks)";
list mobidx8 sum8 PFlift PFstairs PFkneel-PFmod in 1/10, nolab compress;
tab mobidx8, missing;

******************************************
*   Physical limitations Index (based on 5 tasks)
******************************************;

*****1) Sum all 5 items****;
gen sum5 = PFlift+PFstairs+PFkneel+PFwlkblks+PFvig;
tab sum5, missing;

*****2) Add constant (0.5) and take log****;
gen mobidx5 = ln(sum5+0.5); 
lab var mobidx5 "Index of mobility limitations (5 items)";
list mobidx5 sum5 PFlift PFstairs PFkneel PFwlkblks PFvig in 1/10, nolab compress;
tab mobidx5, missing;
pwcorr mobidx5 mobidx8 mobidx9;

****************************************************
*   # of Physical limitations (out of 9)
*       Note:  PF1stair (climbs 1 flight of stairs was NOT asked at M1)
****************************************************;
summ PF*;
misschk PF*, gen(miss_);
egen moblim9 = anycount(PF*), values(1 2 3);
replace moblim9 = . if miss_n>0;
lab var moblim9 "# of Mobility limitations (9 tasks)";
list moblim9 PF* in 1/10;
summ PF* if moblim9==0;
summ PF* if moblim9==9;
tab moblim9;
drop miss_*;

****************************************************
*   # of Physical limitations (out of 8)--Same Limitations asked at M1 (dropped PF1stair)
****************************************************;
global moblim8 "PFlift PFstairs PFkneel PFwlk1mi PFwlkblks PFwlk1blk PFvig PFmod";
misschk ${moblim8}, gen(miss_);
egen moblim8 = anycount(${moblim8}), values(1 2 3);
replace moblim8 = . if miss_n>0;
lab var moblim8 "# of Mobility limitations (8 tasks)";
list moblim8 ${moblim8} in 1/10;
summ ${moblim8} if moblim8==0;
summ ${moblim8} if moblim8==8;
tab moblim8;
drop miss_*;

****************************************************
*   # of Physical limitations (out of 5)
****************************************************;
summ PFlift PFstairs PFkneel PFwlkblks PFvig;
misschk PFlift PFstairs PFkneel PFwlkblks PFvig, gen(miss_);
egen moblim5 = anycount(PFlift PFstairs PFkneel PFwlkblks PFvig), values(1 2 3);
replace moblim5 = . if miss_n>0;
lab var moblim5 "# of Mobility limitations (5 tasks)";
list moblim5 PFlift PFstairs PFkneel PFwlkblks PFvig in 1/10;
summ PFlift PFstairs PFkneel PFwlkblks PFvig if moblim5==0;
summ PFlift PFstairs PFkneel PFwlkblks PFvig if moblim5==5;
tab moblim5, missing;
drop miss_*;

*/
***************************************
* Physical Limitations (recode similar to SF-36 coding
*		so that 0=No limitation, 33=A little, 67=Some, 100=a lot of limitation)
***************************************;
lab def PhysLim 
  0 "No limitations"
  33 "A little"
  67 "Some"
  100 "A lot";
foreach X in A B C D E F G H I {;
  recode B1SA28`X' 1=100 2=67 3=33 4=0 -1=. 8/9=., gen(B1SA28`X'_R);
  lab var B1SA28`X'_R "Phys Limitations recoded from 0=none to 100=a lot";
  lab val B1SA28`X'_R PhysLim;
  tab B1SA28`X' B1SA28`X'_R, missing;
};

***************************************
*  ADL Limitations
***************************************;
rename B1SA28B_R ADL;
lab var ADL "ADL limitations:  bathing/dressing";
tab ADL, missing;

*******************************************
*  Physical Limitations
*******************************************;
rename B1SA28A_R PLlift;
lab var PLlift "Physical limitation: lifting/carrying";
rename B1SA28C_R PLstairs;
lab var PLstairs "Physical limitation: climbing stairs";
rename B1SA28D_R PLkneel;
lab var PLkneel "Physical limitation: bending/kneeling/stooping";
rename B1SA28E_R PLwlk1mi;
lab var PLwlk1mi "Physical limitation:  walking 1 mile";
rename B1SA28F_R PLwlkblks;
lab var PLwlkblks "Physical limitation:  walking several blocks";
rename B1SA28G_R PLwlk1blk;
lab var PLwlk1blk "Physical limitation: walk 1 block";
rename B1SA28H_R PLvig;
lab var PLvig "Physical limitation:  vigorous activity (e.g., running)";
rename B1SA28I_R PLmod;
lab var PLmod "Physical limitation: moderate activity (e.g., vacuuming)";
summ PL*;

DUMMY lift "PLlift<." "PLlift>0" "R has any difficulty lifting/carrying groceries";
tab PLlift lift, missing;

DUMMY stairs "PLstairs<." "PLstairs>0" "R has any difficulty climbing several flights of stairs";
tab PLstairs stairs, missing;

DUMMY walk "PLwlkblks<." "PLwlkblks>0" "R has any difficulty walking several blocks";
tab PLwlkblks walk, missing;

DUMMY kneel "PLkneel<." "PLkneel>0" "R has any difficulty bending/kneeling/stooping";
tab PLkneel kneel, missing;

******************************************
*   Physical limitations Index (based on 8 physical tasks, same as M1), 
*		range 0=No limitations to 100=A lot of limitations on all tasks
******************************************;
gen PLidx8 = (PLlift+PLstairs+PLkneel+PLwlk1mi+PLwlkblks+PLwlk1blk+
  PLvig+PLmod)/8;
lab var PLidx8 "Physical Limitations index (based on 8 tasks)";
list PL* in 1/10, nolab;
summ PL* if PLidx8==0;
summ PL* if PLidx8==100;
tab PLidx8 if SAQ==1, missing;

******************************************
*   Physical limitations Index (based on 9 physical tasks), 
*		Note:  PF1stair (climbs 1 flight of stairs was NOT asked at M1)
******************************************;
gen PLidx9 = (PLlift+PLstair+PLstairs+PLkneel+PLwlk1mi+PLwlkblks+PLwlk1blk+
  PLvig+PLmod)/9;
lab var PLidx9 "Physical Limitations index (based on 9 tasks)";
list PL* in 1/10, nolab;
summ PL* if PLidx9==0;
summ PL* if PLidx9==100;
tab PLidx9 if SAQ==1, missing;
     
*****************************************
*    # Hospitalizations Past Year
*****************************************;
tab B1SA46, missing;
gen nhosp = B1SA46 if B1SA46>=0 & B1SA46<998;
label var nhosp "Number times in hospital in past year";
tab B1SA46 nhosp, row missing;

*************************************************************
*    Ever had heart trouble?
*************************************************************;
DUMMY HEART "B1PA7>=1 & B1PA7<=2" "B1PA7==1" 
	"Ever heart trouble suspected/confirmed by Dr.";
tab B1PA7 HEART, missing;

*************************************************************
*    Ever had an AMI?
*************************************************************;
DUMMY AMI "HEART==0 | B1PA7A==996 | B1PA7BA==1 | (B1PA8>=1 & B1PA8<=2)"
	"B1PA7BA==1 | B1PA8==1" "Ever had a heart attack";
bysort AMI:  tab B1PA7BA B1PA8, missing;

*************************************************************
*    Hx of Heart Disease (MI, Angina, Valve Disease, blocked artery, CHF)
*      [Does NOT include high BP, hole in heart, heart murmur, irregular heartbeat, or other]
*************************************************************;
DUMMY HxCHD "B1PA7<=2" "B1PA7==1 & (B1PA7BA==1 | B1PA7BB==1 | B1PA7BD==1
	| B1PA7BF==1 | B1PA7BI==1)"  "Ever had Heart Disease";
*****n=50 Rs who reported ever had MI in A8 (but did not report it as heart trouble in A7)--code as HD****;
replace HxCHD = 1 if B1PA8==1;
tab B1PA7 HxCHD, missing;
tab1 B1PA7B* if B1PA7==1 & HxCHD==0;
tab HxCHD B1PA8, missing;
list HxCHD B1PA7* B1PA8 if !missing(HxCHD) & (B1PA7>2 | B1PA8==7 | B1PA8==8);
tab HxCHD;

*************************************************************
*    Hx of Stroke [not asked at M1]
*************************************************************;
DUMMY HxSTROKE "B1PA6A<=2" "B1PA6A==1"
  "Ever had Stroke";
tab B1PA6A HxSTROKE, missing;

*tab HxCHD HxSTROKE, cell;

*************************************************************
*    Hx of Cancer
*************************************************************;
DUMMY CANCER "B1PA26<=2" "B1PA26==1"
  "Ever had cancer";
tab B1PA26 CANCER, missing;

*************************************************************
*    Asthma/Bronchitis/Emphysema/TB/Other Lung problem in past 12 mos
*************************************************************;
*tab1 B1SA11A-B1SA11C, missing;
gen RespUpper = 2-B1SA11A if B1SA11A>=1 & B1SA11A<=2;
lab var RespUpper "Asthma/Bronchitis/Emphysema in the past 12 mos";
tab B1SA11A RespUpper, missing;

gen TB = 2-B1SA11B if B1SA11B>=1 & B1SA11B<=2;
lab var TB "TB in the past 12 mos";
tab B1SA11B TB, missing;

gen LungOthr = 2-B1SA11C if B1SA11C>=1 & B1SA11C<=2;
lab var LungOthr "Other Lung problem in the past 12 mos";
tab B1SA11C LungOthr, missing;

DUMMY LungYr "B1SA11A>=1 & B1SA11A<=2 & B1SA11B>=1 & B1SA11B<=2 &
	B1SA11C>=1 & B1SA11C<=2" "B1SA11A==1 | B1SA11B==1 | B1SA11C==1" 
	"Respiratory/lung problem in the past 12 mos";
bysort B1SA11C:  tab B1SA11A B1SA11B if LungYr==1, missing;
summ B1SA11A-B1SA11C if LungYr==0;
tab B1SA11A SAQ if missing(LungYr), missing;
tab B1SA11B B1SA11C if missing(LungYr) & SAQ==1 & B1SA11A>=1 & B1SA11A<=2;
tab LungYr SAQ, missing;

*************************************************************
*    Current Diabetes (past 12 mos)
*************************************************************;
DUMMY CurrDM "B1SA11X>=1 & B1SA11X<=2" "B1SA11X==1"
  "Diabetes in the past 12 mos";
tab B1SA11X CurrDM, missing;
tab B1SA11X SAQ if missing(CurrDM), missing;

*************************************************************
*    Neurological disorder in the past 12 mos
*************************************************************;
DUMMY NEUROL "B1SA11Y>=1 & B1SA11Y<=2" "B1SA11Y==1" 
	"Neurological disorder in the past 12 mos";
tab B1SA11Y NEUROL, missing;
tab B1SA11Y SAQ if missing(NEUROL), missing;

*************************************************************
*    Stroke in the past 12 mos
*************************************************************;
DUMMY STROKE "B1SA11Z>=1 & B1SA11Z<=2" "B1SA11Z==1" 
	"Stroke in the past 12 mos";
tab B1SA11Z STROKE, missing;
tab B1SA11Z SAQ if missing(STROKE), missing;

***********************************************************
*    Arthritis/rheumatism/other bone/joint disease in past 12 mos
*************************************************************;
DUMMY ArthritYr "B1SA11D>=1 & B1SA11D<=2" "B1SA11D==1" 
	"Arthritis, rheumatism, or other bone/joint disease in the past 12 mos";
tab B1SA11D ArthritYr, missing;
tab B1SA11D SAQ if missing(ArthritYr), missing;

*************************************************************
*    Urinary Problems in the past 12 mos
*************************************************************;
DUMMY Urinary "B1SA11J>=1 & B1SA11J<=2" "B1SA11J==1" 
	"Urinary/bladder problems in the past 12 mos";
tab B1SA11J Urinary, missing;
tab B1SA11J SAQ if missing(Urinary), missing;

*************************************************************
*    Self-reported Hypertension (past 12 mos)
*************************************************************;
DUMMY HighBP "B1SA11S>=1 & B1SA11S<=2" "B1SA11S==1" "Hypertension in the past 12 mos";
tab B1SA11S HighBP, missing;
tab B1SA11S SAQ if missing(HighBP), missing;

*------------------------------------------------
*   Prescription for high chol & hypertension in past 30 says
*------------------------------------------------;
gen RxHighCH = 2-B1SA12C if B1SA12C>=1 & B1SA12C<=2;
lab var RxHighCH "Past 30 days:  taken prescription for high cholesterol";
tab B1SA12C RxHighCH, missing;

gen RxHighBP = 2-B1SA12A if B1SA12A>=1 & B1SA12A<=2;
lab var RxHighBP "Currently or Past 30 days:  taking prescription for hypertension";
tab B1SA12A RxHighBP, missing;
tab RxHighBP SAQ, missing;
/*
*---181 Rs said taking BP meds at Phone Int but then said not taking BP meds at SAQ----*;
tab B1PA24C RxHighBP if RxHighBP==0, missing;
replace RxHighBP = 1 if RxHighBP==0 & B1PA24C==1;
tab B1PA24C B1SA12A if RxHighBP==1, missing;
*----1151 Rs missing RxHighBP but at the Phone Int said never Dx or Rx for High BP---*;
tab B1PA24 B1PA24B if missing(RxHighBP), missing;
replace RxHighBP = 0 if missing(RxHighBP) & (B1PA24==2 | B1PA24B==2);
tab B1PA24 B1PA24B if RxHighBP==0 & (B1SA12A<1 | B1SA12A>6), missing;
tab RxHighBP SAQ, missing;
*/
****Also have info from the Phone Int about whether R had ever been Dx & ever/current Rx for BP****;
bysort RxHighBP:  tab1 B1PA24 B1PA24B B1PA24C, missing;
*tab RxHighBP B1PA24C, col missing
*------181 Rs said currently taking Rx for High BP at Phone Int, but said not taking such meds at SAQ----*;
tab B1PA24C B1SA12A if RxHighBP==0 & B1PA24C==1, missing;

**************************************************************
*  Treated for (in past 12 mos) or Taking Meds (now/past 30 days) for Hypertension 
***************************************************************;
DUMMY HYPERTEN "RxHighBP<." "HighBP==1 | RxHighBP==1"
	"R is being treated for or taking meds for hypertension";
bysort HYPERTEN:  tab HighBP RxHighBP, missing;
tab HYPERTEN SAQ, missing;

*------------------------------------------------
*   Pain (Back/Joint/Headache)
*------------------------------------------------;
*lab def PAIN
	0 "Not at all"
	1 "Once a month"
	2 "Several times/mo"
	3 "Once/wk"
	4 "Several times/wk"
	5 "Almost every day";
*tab1 B1SA10B B1SA10F, missing;

gen HeadAche = 6-B1SA10A if B1SA10A>=1 & B1SA10A<=6;
lab var HeadAche "Past 30 day:  Freq HeadAche";
lab val HeadAche PAIN;
tab B1SA10A HeadAche, missing;

gen BackAche = 6-B1SA10B if B1SA10B>=1 & B1SA10B<=6;
lab var BackAche "Past 30 day:  Freq lower Back ache";
lab val BackAche PAIN;
tab B1SA10B BackAche, missing;

gen JointAche = 6-B1SA10F if B1SA10F>=1 & B1SA10F<=6;
lab var JointAche "Past 30 day:  Freq aches/stiffness in joints";
lab val JointAche PAIN;
tab B1SA10F JointAche, missing;

gen ExtrAche = 6-B1SA10J if B1SA10J>=1 & B1SA10J<=6;
lab var ExtrAche "Past 30 day:  Freq Pain in extremities (arms/hands/legs/feet)";
lab val ExtrAche PAIN;
tab B1SA10J ExtrAche, missing;

*------------------------------------------------
*   Prescription for pain meds in past 30 says
*------------------------------------------------;
gen RxPain = 6-B1SA12LY if B1SA12LY>=1 & B1SA12LY<=5;
replace RxPain = 0 if B1SA12L==2;
lab var RxPain "Past 30 days: freq taken prescription for pain";
lab def RxPain	
	0 "Never"
	1 "Once/mo"
	2 "A few times/mo"
	3 "Once/wk"
	4 "A few times/wk"
	5 "Daily";
lab val RxPain RxPain;
tab RxPain B1SA12L, missing;
tab RxPain B1SA12LY if B1SA12L==1, missing;

*------------------------------------------------
*   Used OTC pain meds in past 30 says
*------------------------------------------------;
tab B1SA13A, missing;
mvdecode B1SA13*, mv(-1 8 9);
misschk B1SA13A B1SA13B B1SA13C B1SA13D, gen(miss_);
egen OTCPain = anymatch(B1SA13A B1SA13B B1SA13C B1SA13D), value(1);
replace OTCPain = . if miss_number>0;
lab var OTCPain "Past 30 days:  taken any OTC pain meds";
tabstat B1SA13A B1SA13B B1SA13C B1SA13D, by(OTCPain) stats(min max);
tab OTCPain, missing;
drop miss_*;
/*
lab list B1SA13AY;
egen freq = rmin(B1SA13AY B1SA13BY B1SA13CY B1SA13DY);
gen OTCPainF = 6-freq if OTCPain==1;
replace OTCPainF = 0 if OTCPain==0;
lab var OTCPainF "Past 30 days:  freq taken prescription for pain";
tab OTCPainF OTCPain, missing;
tabstat B1SA13AY B1SA13BY B1SA13CY B1SA13DY, by(OTCPainF) stats(min max);
*/
*------------------------------------------------
*   Any Chronic Pain 
*------------------------------------------------;
lab list B1SA15;
recode B1SA15 (2=0) (-1 8=.), gen(ChrPain);
lab var ChrPain "Any chronic pain? (0=No, 1=Yes)";
tab ChrPain B1SA15, missing;

*------------------------------------------------
*   Index of Pain Interference 
*		(Based on 5 of the 7 items from Short-Form of the Brief Pain Inventory (BPI),
*		https://www.mdanderson.org/research/departments-labs-institutes/
*			departments-divisions/symptom-research/symptom-assessment-tools/brief-pain-inventory.html)
*		Cleeland (2009, BPI: User Guide) indicates that pain interference is computed as the 
*			mean across the 7 items. [We do the same except only for the 5 items in MIDUS.]
*------------------------------------------------;
lab list B1SA16;
lab def PainInt
	 0 "Did not interfere"
     10 "Completely interfered";
program PainInter;
args INVAR OUTVAR LABEL;
	recode `INVAR' (99=0) (-1 98=.), gen(`OUTVAR');
	lab var `OUTVAR' "How much pain interferes with: `LABEL'";
	lab val `OUTVAR' PainInt;
	bysort ChrPain:  tab `OUTVAR' `INVAR', missing;
end;

PainInter B1SA16 PainInt1 "General Activity";
PainInter B1SA17 PainInt2 "Mood";
PainInter B1SA18 PainInt3 "Relations with Others";
PainInter B1SA19 PainInt4 "Sleep";
PainInter B1SA20 PainInt5 "Enjoyment of Life";

tabstat PainInt1-PainInt5, by(ChrPain) stats(N mean min max);
*----Missing ChrPain but valid data for Pain Interference?---*;
list B1SA15 ChrPain PainInt* if missing(ChrPain) & !missing(PainInt4);

****Compute Average across 5 items (alpha=0.95)****;
alpha PainInt1-PainInt5, item lab min(3) gen(PainInt);
lab var PainInt "Index of Pain Interference (based on 5 items from BPI)";
bysort ChrPain: summ PainInt, d;
list ChrPain PainInt PainInt1-PainInt5 in 1/20, nolab;
*---Reports Chronic pain but no interference---*;
summ ChrPain PainInt PainInt1-PainInt5 if ChrPain==1 & PainInt==0;
*---Missing data for PainInt b/c fewer than 3 valid items---*;
list PainInt PainInt1-PainInt5 if missing(PainInt) & !missing(PainInt4);

*-----------------------------------------------------------------------
*  Self-Assessed Hearing (relative to others of same age)
*-----------------------------------------------------------------------;
gen HEARING = 5-B1SA7D if B1SA7D>=1 & B1SA7D<=5;
lab var HEARING "Self-assessed hearing relative to others of same age";
lab def HEARING
	0 "Poor"
	1 "Fair"
	2 "Average"
	3 "Good"
	4 "Excellent";
lab val HEARING HEARING;
tab HEARING B1SA7D, missing;

*---------------------------------------------------------------
*     Sleep Measures (Jenkins Sleep Scale, JSS)
*---------------------------------------------------------------;
*tab1 B1SA61A-B1SA61D if SAQ==1, missing;
lab def JSS
		0 "Never"
		1 "Rarely"
		2 "Sometimes"
		3 "Often"
		4 "Almost always";
recode B1SA61A 1=0 2=1 3=2 4=3 5=4 -1=. 8/9=., gen(JSSlat);
lab var JSSlat "Sleep latency:  freq have trouble falling asleep";
lab val JSSlat JSS;
*tab  JSSlat B1SA61A, missing;
DUMMY JSSlatD "JSSlat<." "JSSlat>=2" "Sleep: latency dummy";
tab JSSlatD JSSlat, missing;

recode B1SA61B 1=0 2=1 3=2 4=3 5=4 -1=. 8/9=., gen(JSSnoc);
lab var JSSnoc "Sleep nocturnal waking:  freq waking up & cannot get back to sleep";
lab val JSSnoc JSS;
*tab JSSnoc B1SA61B, missing;
DUMMY JSSnocD "JSSnoc<." "JSSnoc>=2" "Sleep: nocturnal waking dummy";
tab JSSnocD JSSnoc, missing;

recode B1SA61C 1=0 2=1 3=2 4=3 5=4 -1=. 8/9=., gen(JSSearly);
lab var JSSearly "Sleep early waking:  freq waking up too early & cannot get back to sleep";
lab val JSSearly JSS;
*tab JSSearly B1SA61C, missing;
DUMMY JSSearlyD "JSSearly<." "JSSearly>=2" "Sleep: early waking dummy";
tab JSSearlyD JSSearly, missing;
	
recode B1SA61D 1=0 2=1 3=2 4=3 5=4 -1=. 8/9=., gen(JSSrest);
lab var JSSrest "Sleep:  freq feel unrested at waking";
lab val JSSrest JSS;
*tab JSSrest B1SA61D, missing;
DUMMY JSSnorestD "JSSrest<." "JSSrest>=2" "Sleep: feeling unrested dummy";
tab JSSnorestD JSSrest, missing;
	
*****JSS:  Alpha=0.80****;
summ JSSlat JSSnoc JSSearly JSSrest;
alpha JSSlat JSSnoc JSSearly JSSrest, item label min(3) gen(JSS);
lab var JSS "Sleep problems index (based on 4 items)";
list JSS JSSlat JSSnoc JSSearly JSSrest in 1/10;
list JSS JSSlat JSSnoc JSSearly JSSrest if missing(JSS) & !missing(JSSlat);
summ JSS, d;
tabstat JSS JSSlat JSSnoc JSSearly JSSrest	if JSS==0, stats(min max);
tabstat JSS JSSlat JSSnoc JSSearly JSSrest	if JSS==4, stats(min max);
tab JSS if SAQ==1, missing;
misschk JSSlat JSSnoc JSSearly JSSrest;

gen JSSprob = JSSlatD + JSSnocD + JSSearlyD + JSSnorestD;
lab var JSSprob "[Based on JSS items] # of Sleep Difficulties (0-4)";
list JSSprob JSSlatD JSSnocD JSSearlyD JSSnorestD in 1/10;
summ JSSprob JSSlatD JSSnocD JSSearlyD JSSnorestD if JSSprob==0;
summ JSSprob JSSlatD JSSnocD JSSearlyD JSSnorestD if JSSprob==4;
tab JSSprob if SAQ==1, missing;

******Check: Following vars should be missing for those who did not complete SAQ****;
tabstat ADL PL* nhosp
	RespUpper TB LungOthr LungYr CurrDM NEUROL STROKE 
    ArthritYr Urinary  HighBP RxHighCH RxHighBP HYPERTEN 
	BackAche JointAche HeadAche HEARING JSS*
	if SAQ==0, stats(N);

***********************************************
*  Perceived Discrimination (asked in SAQ)
***********************************************;

*****Lifetime (11 items):  Top-code at 100+ to match Milwaukee sample*****;
*lab def DI_LF 100 "100+";
lab list B1SP1A;
foreach X in A B C D E F G H I J K {;
	gen old_SP1`X' = B1SP1`X';
	rename B1SP1`X' DI_LF`X';
	replace DI_LF`X' = . if old_SP1`X'==-1 | old_SP1`X'>=99997;
	replace DI_LF`X' = 100 if DI_LF`X'>100 & DI_LF`X'<.;
	list DI_LF`X' old_SP1`X' if old_SP1`X'<=100 & DI_LF`X'!=old_SP1`X';
	tab DI_LF`X' SAQ, missing;
	tab DI_LF`X' old_SP1`X' if missing(DI_LF`X') & SAQ==1, missing;
};	
drop old_*;
lab val DI_LF* DI_LF;
summ DI_LF*;

*****Daytime (9 items)*****;
*lab def DI_DAY
  0 "Never"
  1 "Rarely"
  2 "Sometimes"
  3 "Often";
foreach X in A B C D E F G H I {;
	gen old_SP2`X' = B1SP2`X';
	rename B1SP2`X' DI_DAY`X';
	replace DI_DAY`X' = 4-DI_DAY`X' if DI_DAY`X'<=4;
	replace DI_DAY`X' = . if old_SP2`X'<1 | old_SP2`X'>4;
	lab val DI_DAY`X' DI_DAY;
	tab DI_DAY`X' old_SP2`X', missing; 
};	
drop old_*;
summ DI_DAY*;

****Reported any discrimination?****;
misschk DI_LF* DI_DAY*, gen(miss_);
egen DI_any = anymatch(DI_DAY*), values(1 2 3);
foreach X of varlist DI_LF* {;
	replace DI_any = 1 if `X'>0 & `X'<.;
};
replace DI_any = . if DI_any==0 & miss_number>0;
lab var DI_any "Ever experienced any discrimination?";
tabstat DI_LF* DI_DAY*, by(DI_any) stats(N min max);
tab DI_any SAQ, col missing;
list DI_any DI_LF* DI_DAY* if missing(DI_any) & miss_number==1;
drop miss_*;

*****HUGE proportion of Rs coded as "refused" on P3* (57% of those with DI_any=1, 98% of those with DI_any==0???)****;
tab B1SP3A DI_any, missing;
tab1 B1SP3* if B1SP3A==8 & DI_any==1, missing;
****I don't understand, how did they decide whether a particular question shoud be marked "NO" vs. "REFUSED"?????*****;
list DI_any B1SP3* if DI_any==1 & B1SP3A==8 & B1SP3E==2;
****I suspect "REFUSED" should be treated as "NO" (i.e., R did not check the box)*****;
 
DUMMY DI_age "B1SP3A<=2 | B1SP3A==9" "B1SP3A==1" "R reported any age discrimination";
replace DI_age = 0 if missing(DI_age) & DI_any==0;
bysort DI_any:  tab B1SP3A DI_age, missing;

DUMMY DI_gender "B1SP3B<=2 | B1SP3B==9" "B1SP3B==1" "R reported any gender discrimination";
replace DI_gender = 0 if missing(DI_gender) & DI_any==0;
bysort DI_any:  tab B1SP3B  DI_gender, missing;

DUMMY DI_raceth "(B1SP3C<=2 | B1SP3C==9) & (B1SP3D<=2 | B1SP3D==9)" "B1SP3C==1 | B1SP3D==1" 
	"R reported any race/ethnic discrimination";
replace DI_raceth = 0 if missing(DI_raceth) & DI_any==0;
replace DI_raceth = 1 if missing(DI_raceth) & (B1SP3C==1 | B1SP3D==1);
bysort DI_any DI_raceth:  tab B1SP3C B1SP3D, missing;

DUMMY DI_relig "B1SP3E<=2 | B1SP3E==9" "B1SP3E==1" "R reported any religious discrimination";
replace DI_relig = 0 if missing(DI_relig) & DI_any==0;
bysort DI_any:  tab DI_relig B1SP3E, missing;

DUMMY DI_htwgt "B1SP3F<=2 | B1SP3F==9" "B1SP3F==1" "R reported any height/weight discrimination";
replace DI_htwgt = 0 if missing(DI_htwgt) & DI_any==0;
bysort DI_any:  tab DI_htwgt B1SP3F, missing;

DUMMY DI_disab "B1SP3H<=2 | B1SP3H==9" "B1SP3H==1" "R reported any disability discrimination";
replace DI_disab = 0 if missing(DI_disab) & DI_any==0;
bysort DI_any:  tab DI_disab B1SP3H, missing;

DUMMY DI_sexor "B1SP3I<=2 | B1SP3I==9" "B1SP3I==1" "R reported any sexual orientation discrimination";
replace DI_sexor = 0 if missing(DI_sexor) & DI_any==0;
bysort DI_any:  tab DI_sexor B1SP3I, missing;

save temp.dta, replace;

*********************************************
*    Merge on data from P4 (Clinic Visit) (n=1054)
*********************************************;
use M2ID SAMPLMAJ B4PBMI B4P1A B4P1B B4P1D B4P2* B4PWHR using 
  "${MIDUS2}P4\ICPSR_29282-V9\DS0001\29282-0001-Data.dta", clear;
gen EXAM = 1;

merge 1:1 M2ID using temp.dta;
tab _merge SAMPLMAJ, missing;
****Drop Milwaukee sample****;
drop if _merge==1;
tab SAMPLMAJ if missing(M2FAMNUM), missing;
tab _merge EXAM, missing;
drop _merge;

*****Keep measured anthropometry*****;
lab list B4PBMI;
mvdecode B4PBMI B4P1A B4P1B B4P2A, mv(997 998 999);
mvdecode B4PWHR, mv(7 8 9);
rename B4PBMI BMI;
rename B4P2A WAIST;
rename B4PWHR WHR;
rename B4P1A height;
rename B4P1B weight;
summ height weight BMI WAIST WHR;
desc height weight BMI WAIST WHR;

****Check Ranges for BMI, waist, etc.*****;
summ height* weight* BMI* WAIST waistS WHR, d;
list M2ID height heightS weight weightS BMI bmiS WAIST waistS
	if !missing(bmiS) & bmiS>50;

mvdecode B1SAMPLI B1SHLOCS, mv(-1 8);
tab B1SAMPLI, missing;
rename B1SAMPLI AMPLI;
rename B1SHLOCS HLOCS;

******Alternative Rx (reverse code 0=Never, 4=A lot)*****;
lab def altRx 
	0 "Never"
	1 "A little"
	2 "Some"
	3 "Often"
	4 "A lot";
foreach X in A B C D G I J K L M N R {;
	gen tmp_`X' = B1SA56`X';
	lab val tmp_`X' B1SA56`X';
	rename B1SA56`X' altRx_`X';
	replace altRx_`X' = 5-tmp_`X' if tmp_`X'<=5;
	replace altRx_`X' = . if tmp_`X'>5;
	lab val altRx_`X' altRx;
	tab tmp_`X' altRx_`X', missing;
};

******Uses Alternative Rx (Love et al.  got 32%, what did they include????  all they say is (e.g., herbal remedies, spiritual practices)********;
gen altRx = (altRx_A>0) if !missing(altRx_A);
tab altRx altRx_A, missing;
foreach X in B C D G I J K L M N R {;
	replace altRx = 1 if altRx_`X'>0;
	replace altRx = . if  missing(altRx_`X');
};
tab altRx;
summ altRx_* if altRx==0;
summ altRx_*  if altRx==.;

******Uses Alternative Rx (Include only herbal remedies, prayer/spiritual practices, & mediation/relaxation)********;
gen altRx2 = (altRx_G>0) if !missing(altRx_G);
foreach X in M N {;
	replace altRx2 = 1 if altRx_`X'>0;
	replace altRx2 = . if  missing(altRx_`X');
};
bysort altRx2:  tab altRx_G altRx_M, missing;
tab altRx2 altRx_N if altRx_G==0 & altRx_M==0, missing;
tab1 altRx altRx2;

keep M2ID M2FAMNUM SAMPLMAJ wgtPS PHONE SAQ ym *phone 
	sex female age_M2 cohort_M2 M2AGE_FLAG M2BYEAR_FLAG
	hisp RACEbest white RACETHNC NHwhite marstat marstatP1 numkids anykidle18 HHsize 
	SES SESp SES1 SES1p SES2 SES2p educ educat edu5 edu3 educsp   
	WORK WORKING NOTWORK RETIRED  WORKSP NOTWORKSP RETIREDSP
	OCCP_cat OCCSP_cat IND_R INDP_R SEI_R SEIP_R SEI_SP
	HHINC HHINC_flag HHINC95 INC INC_ln INC_sqrt ihs_INC 
	HHINCe HHINCe95 INCe INCe_ln INCe_sqrt ihs_INCe
	INCw INCw_ln INCw_sqrt ihs_INCw
	INCw_R INCw_R_ln INCw_R_sqrt ihs_INCw_R
	INCw_S INCw_S_ln INCw_S_sqrt ihs_INCw_S
	INCw_OF95 INCss_FH95 INCoth_FH95
	ASSETS_cat NOassets ASSETS ASSETS_flag ASSETS*95 WLTH ihs_WLTH
 	OwnsHome INHERIT* HInsure max_nowork_c max_nowork_c4
   JCDA_* JCDS_* JCSD_* JCSS_* JCCS_* laddr 
   FinNow Fin10yfuture FinControl FinNeed FinDiff Fin_idx WorkNow Work10yfuture
   Conscien* Neurot Extrover Openness Agreeable Agency
	marprtP1 talkSP family cntfam friend cntfrd nbor cntnbor fchurch socgrp socgrp_c volun volun_c
	married contact church othgrp socint 
	CIDI_MDD* sadmuch sadfreq DEPAF anhemuch anhefreq ANHED 
	sadnwks depmuch depfreq nointerest lowenergy chgappetit probsleep 
	nosleepfreq noconcen down thkdeath
   NEGAF NAsad NAnervous NArestless NAhopeless NAeffort NAworthless 
   Pessimist NoWorth NoContrib NoProgress NoImprove DoneAll GaveUp Disappoint LifeFuture ContFuture
   POSAF PAcheerful PAgspirits PAhappy PAcalm PAsatis PAfulllife
   LIFERATE* LIFESAT* PWB* $PWB SWB* $SWB
   LONE30d JSS*
   smoke age1cig age1smk smklast yrsmk yrsquit ncig
   EXER* exerfreq exerJOB exerOTH freqdrk numdrk drksperwk AlcProb* MAST 
   DrugAny $DrugTypes DrugOTH* NDrugType* DrugProb* $DrugProbs DrugType MEDITATE MoveRx
   heightS height weightS weight wgt1yrS wgt10yrS bmiS bmi1yrS bmi10yrS waistS hipS overwgt 
   loc mast const 
   HighBP HYPERTEN
   HEART AMI HxCHD CANCER HxSTROKE STROKE RespUpper TB LungOthr LungYr NEUROL CurrDM
   ArthritYr Urinary HEARING RxHighCH SAH nhosp 
	ADL PLlift PLstairs PLkneel PLwlk1mi PLwlkblks PLwlk1blk PLvig PLmod
	lift stairs walk kneel PLidx8 PLidx9
   BackAche JointAche HeadAche ExtrAche RxPain OTCPain ChrPain PainInt*
   HLOCS AMPLI altRx* DI_*;
sort M2ID;
foreach X of varlist wgtPS PHONE SAQ ym yrphone mophone hisp RACEbest RACETHNC 
	marstat marstatP1 numkids anykidle18 HHsize
	SES SESp SES1 SES1p SES2 SES2p educ educat edu5 edu3 educsp 
	WORK NOTWORK RETIRED WORKSP NOTWORKSP RETIREDSP 
	OCCP_cat OCCSP_cat SEI_R SEIP_R SEI_SP 
	INC INC_ln INC_sqrt ihs_INC INCe INCe_ln INCe_sqrt ihs_INCe
	INCw INCw_ln INCw_sqrt ihs_INCw
	INCw_R INCw_R_ln INCw_R_sqrt ihs_INCw_R
	INCw_S INCw_S_ln INCw_S_sqrt ihs_INCw_S
	ASSETS_cat WLTH ihs_WLTH
	OwnsHome INHERIT* HInsure max_nowork_c max_nowork_c4 
	FinNow Fin10yfuture FinControl FinNeed FinDiff WorkNow Work10yfuture	
	Conscien* Neurot Extrover Openness  Agreeable Agency
	marprtP1 talkSP family cntfam friend cntfrd nbor cntnbor fchurch socgrp socgrp_c volun volun_c
	married contact church othgrp socint  
	LONE30d POSAF LIFERATE PWB* SWB* NEGAF CIDI_MDD CIDI_MDD7 
	smoke age1cig age1smk smklast yrsmk yrsquit ncig EXER* exerfreq exerJOB exerOTH
	freqdrk numdrk drksperwk AlcProb* MAST 
	DrugAny $DrugTypes DrugOTH* NDrugType* DrugProb* $DrugProbs DrugType MEDITATE MoveRx
	heightS height weightS weight wgt1yrS wgt10yrS bmiS bmi1yrS bmi10yrS waistS hipS overwgt 
	HighBP HYPERTEN
	HEART AMI HxCHD CANCER HxSTROKE STROKE RespUpper TB LungOthr LungYr NEUROL CurrDM
	ArthritYr Urinary HEARING SAH 
	ADL PLlift PLstairs PLkneel PLwlk1mi PLwlkblks PLwlk1blk PLvig PLmod
	lift stairs walk kneel PLidx8 PLidx9
	BackAche JointAche HeadAche ExtrAche RxPain OTCPain ChrPain PainInt* DI_* {;
		rename `X' `X'_M2;
};
lab data "MIDUS2 P1 Phone Interview cohort (excluding Milwaukee Oversample), n=4963";
save "${MIDUS2}M2_4963.dta", replace;
desc;
summ;

log close;
