# Supplementary material for: Daily exposure to stressors, daily perceived severity of stress, and mortality risk among US adults
Source: PLoS One. 2024 May 15;19(5):e0303266. doi: 10.1371/journal.pone.0303266 (PMC11095670; doi:10.1371/journal.pone.0303266)
Supplement: S1 File — (ZIP) [file pone.0303266.s006.zip › S6_file/Related/M2_5555.do]

#delimit ;
*set more off;	 
version 16.1;
capture log close;
global ROOT "C:\Users\dglei\";
global DIR "${ROOT}Box\MIDUS\";
global MIDUS2 "${DIR}M2\";

*log using "stata.smcl", replace;
log using "${DIR}Do-Files\M2_5555.log", replace;
**********************************************
*  Program:     ${DIR}Do-Files\M2_5555.do
*  Programmer:  Dana A. Glei
*  Task:   Concatenate Vars from M3 for Main (n=4963) and MKE (n=592) 
*  Input Data:  	${MIDUS2}M2_4963.dta
*						${MIDUS2}M2_MKE.dta
*  Output Data:  ${MIDUS2}M2_5555.dta
*    (n=5555 who participated in MIDUS2 P1 Phone Interview including Main & MKE samples)
*               
*  Notes:   Unique Key = M2ID
*
*  Date created:  1/28/2021
*  Date updated:  8/9/2022
*  Related Programs: 
*************************************************;

********Program Library*******;
global PROGLIB "${ROOT}Documents\Stata\Programs\";

program drop _all; 

******Get Programs from Program Library*****;
do "${PROGLIB}MERGE.do";
do "${PROGLIB}DUMMY.do";

******************************************************************
*  Vars from M2 for Main Cohort (N=4963)
******************************************************************;
use "${MIDUS2}M2_4963.dta", clear;

******Merge on Chilhood Vars from M1********;
merge 1:1 M2ID using "${DIR}M1\M1_7108.dta", 
	keepusing(M2ID chd_urban famstat noMOM noDAD educD educM OCC_D OCC_M SEI_D SEI_M 
		chd_fin chd_nowelf	FOREIGN chd_lang PercFin);
keep if _merge==3;
drop _merge;
tab SAMPLMAJ, missing;

******************************************************************
*  Concatenate Main & MKE samples who participated in M2 
******************************************************************;
append using "${MIDUS2}M2_MKE.dta";
drop B1* BA* B4* SES1* Fin_idx;
*desc;
tab SAMPLMAJ;

*****We do not have a M2FAMNUM for M2 MKE sample (assume only 1 per family & gen random val)****;
tabstat M2FAMNUM, by(SAMPLMAJ) stats(N min max);
sort SAMPLMAJ M2FAMNUM M2ID;
list SAMPLMAJ M2FAMNUM M2ID in 4950/4970;
replace M2FAMNUM = 120966 + _n if SAMPLMAJ>=13;
list SAMPLMAJ M2FAMNUM M2ID in 4950/4970;
tabstat M2FAMNUM, by(SAMPLMAJ) stats(N min max);
tab SAMPLMAJ if missing(M2FAMNUM);

tabstat ASSETS, by(SAMPLMAJ) stats(min max);

***********************************************************************************************************************
*      Recompute Childhood SES Index based on 5 standardized items across Full Sample (N=5555)
*          based on vars from M1 for the main cohort and vars from M2 for the MKE cohort
***********************************************************************************************************************;
summ educD educM SEI_D SEI_M chd_fin;
misschk educD educM SEI_D SEI_M chd_fin;
****1 factor (eigen=2.1), loadings >0.40 except chd_fin (0.30)****;
factor educD educM SEI_D SEI_M chd_fin;
****Alpha=0.78 (based on 5 std items, if 3+ valid), all item-rest corr>0.30****;
alpha educD educM SEI_D SEI_M chd_fin, std item lab min(3) gen(temp);
egen chd_SES1 = std(temp);
lab var chd_SES1 "Index of Childhood SES (based on 5 std items using SEI), standardized";
summ chd_SES1, d;
*pwcorr chd_SES1 educD educM SEI_D SEI_M chd_fin;
****Missing for 366 Rs (most commonly missing both Dad's educ & occupation & (Mom's educ or occupation))****;
misschk educD educM SEI_D SEI_M chd_fin if missing(chd_SES1);
drop temp;

***********************************************************************************************************************
*      Recompute Childhood SES Index based on 5 std items (using categorical occupation rather than SEI,
*			which is N/A for R1) across Full Sample (N=5555)
*          based on vars from M1 for the main cohort and vars from M2 for the MKE cohort
************************************************************************************************************************;
summ educD educM OCC_D OCC_M chd_fin;
misschk educD educM OCC_D OCC_M chd_fin;
****1 factor (eigen=2.0), loadings >0.40 except chd_fin (0.30)****;
factor educD educM OCC_D OCC_M chd_fin;
****Alpha=0.76 (based on 5 std items, if 3+ valid), all item-rest corr>0.30****;
alpha educD educM OCC_D OCC_M chd_fin, std item lab min(3) gen(temp);
egen chd_SES2 = std(temp);
lab var chd_SES2 "Index of Childhood SES (based on 5 std items using OCC), standardized";
summ chd_SES2, d;
*pwcorr chd_SES2 educD educM OCC_D OCC_M chd_fin;
****Missing for 366 Rs (most commonly missing both Dad's educ & occupation & (Mom's educ or occupation))****;
misschk educD educM OCC_D OCC_M chd_fin if missing(chd_SES2);
drop temp;

************************************************************************************************************************
*      Recompute SES Index for Full Sample (N=5555)
*			Index based on R & Sp educ, R & Sp occupation SEI, HH inc (in 1995 $s, sqrt), 
*			& R/Sp Assets (in 1995 $s, sqrt), 
*				(Only Rs who are currently married could have 6 valid items), alpha=0.79
*********************************************************************************************************************;
drop SES*_M2;
global SES "educ_M2 educsp_M2 SEIP_R_M2 SEI_SP_M2 INC_M2 WLTH_M2";
summ $SES;
misschk $SES, gen(miss_);

****Untransformed Income & Assets (alpha=0.77)****;
alpha $SES, item lab std gen(temp);
****IHS-transformed Income & Assets (Alpha=0.76)*****;
*alpha educ_M2 educsp_M2 SEIP_R_M2 SEI_SP_M2 ihs_INC_M2 ihs_WLTH_M2, item lab std;
*****If married/partner & missing more than 2 items, code to missing****;
replace temp = . if marstatP1_M2==1 & miss_number>2;
*****If not married/partner & missing more than 4 items (2 missing by design), code to missing*****;
replace temp = . if marstatP1_M2!=1 & miss_number>4;
egen SES_M2 = std(temp);
lab var SES_M2 "Std Index of SES (based on educ, SEI, HH income, & net wealth)";
summ SES_M2, d;
list temp SES_M2 $SES if miss_number>4;
drop temp miss_*;

*******Convert SES score to %ile Rank******;
xtile SESp_M2 = SES_M2, nq(100);
lab var SESp_M2 "SES %ile Rank within Survey Wave";
*scatter SES_M2 SESp_M2;
*tabstat SES_M2, by(SESp_M2) stats(N min max);
*tab SESp_M2, missing;
summ SESp_M2, d;
list SES_M2 SESp_M2 if !missing(SES_M2) & missing(SESp_M2);

***************************************************************************************
*      SES Index:  substitute categorical occupation in place of continuous SEI 
***************************************************************************************;
global SES1 "educ_M2 educsp_M2 OCCP_cat_M2 OCCSP_cat_M2 INC_M2 WLTH_M2";
misschk $SES1, gen(miss_);

****Untransformed Income & Assets (alpha=0.75)****;
alpha ${SES1}, item lab std gen(temp);
****IHS-transform of Income & Assets (Alpha=0.74)*****;
*alpha educ_M2 educsp_M2 OCCP_cat_M2 OCCSP_cat_M2
	ihs_INC_M2 ihs_WLTH_M2, item lab std;
*****If married/partner & missing more than 2 items, code to missing****;
replace temp = . if marstatP1==1 & miss_number>2;
*****If not married/partner & missing more than 4 items (2 missing by design), code to missing*****;
replace temp = . if marstatP1!=1 & miss_number>4;
egen SES1_M2 = std(temp);
lab var SES1_M2 "Std Index of SES (based on educ, occupation, HH income, & net wealth)";
summ SES1_M2, d;
list temp SES1_M2 ${SES1} if miss_number>5;
drop temp miss_*;

*******Convert SES score to %ile Rank******;
xtile SES1p_M2 = SES1_M2, nq(100);
lab var SES1p_M2 "SES1 %ile Rank within Survey Wave";
*scatter SES1_M2 SES1p_M2;
tabstat SES1_M2, by(SES1p_M2) stats(N min max);
tab SES1p_M2, missing;
list SES1_M2 SES1p_M2 if !missing(SES1_M2) & missing(SES1p_M2);

******************************************************************************************************************
*      SES Index:  substitute equiv-adj HH income in place of unadjusted HH income
*****************************************************************************************************************;
global SES2 "educ_M2 educsp_M2 SEIP_R_M2 SEI_SP_M2 INCe_M2 WLTH_M2";
summ ${SES2};
misschk ${SES2}, gen(miss_);
****Untransformed income and assets (Alpha=0.77)****;
alpha ${SES2}, item lab std gen(temp);
****IHS-transform of Income & Assets (Alpha=0.71)*****;
*alpha educ_M2 educsp_M2 SEI_SP_M2 ihs_INCe_M2 ihs_WLTH_M2, item lab std;
*****If married/partner & missing more than 2 items, code to missing****;
replace temp = . if marstatP1==1 & miss_number>2;
*****If not married/partner & missing more than 4 items (2 missing by design), code to missing*****;
replace temp = . if marstatP1!=1 & miss_number>4;
egen SES2_M2 = std(temp);
lab var SES2_M2 "Std Index of SES (based on educ, SEI, equiv-adj HH income, & net wealth)";
summ SES2_M2, d;
list temp SES2_M2 ${SES2} if miss_number>=5;
drop temp miss_*;

*******Convert SES score to %ile Rank******;
xtile SES2p_M2 = SES2_M2, nq(100);
lab var SES2p_M2 "SES2 %ile Rank within Survey Wave";
*scatter SES2_M2 SES2p_M2;
tabstat SES2_M2, by(SES1p_M2) stats(N min max);
tab SES2p_M2, missing;
list SES2_M2 SES2p_M2 if !missing(SES2_M2) & missing(SES2p_M2);

*********************************************************************************************************************
*      Recompute Index of Perceived Current Financial Situation based on 5 std items across Full Sample (N=5555)
**********************************************************************************************************************;
summ FinNow_M2 Fin10yfuture_M2 FinControl_M2 FinNeed_M2 FinDiff_M2;
****Loads on 1 factor (loadings >=0.40 for all 5 items)****;
factor FinNow_M2 Fin10yfuture_M2 FinControl_M2 FinNeed_M2 FinDiff_M;
*****Mean of 5 standardized items if min 3 valid items (alpha=0.83)****;
alpha FinNow_M2 Fin10yfuture_M2 FinControl_M2 FinNeed_M2 FinDiff_M, item lab std min(3) gen(temp);
egen Fin_idx = std(temp);
lab var Fin_idx "Subjective financial situation, current (mean of 5 std items)"; 
summ Fin_idx, d;
drop temp*;

*****************************************************************
*  Index of Physical Activity:  Alpha=0.92 for all 12 items
*****************************************************************;
alpha EXER*, item label min(8) gen(exerfreq);

**************************************************************
*  Negative Affect:  alpha=0.86 for full N=5555 (orig + MKE)
*****************************************************************;
alpha NAsad NAnervous NArestless NAhopeless NAeffort NAworthless, 
	item label min(6);

sort M2ID;
lab data "M2 Sample (Main + MKE samples), n=5555";
save "${MIDUS2}M2_5555.dta", replace;
/*
*********************************************************
*   Export data for SES2_M2 (& component items) in *.csv format for Rebecca Brody (11/9/2023) 
**********************************************************;
keep M2ID SES2_M2 ${SES2};
order M2ID SES2_M2 ${SES2};
desc;
export delimited using "${M2}M2P1_SES.csv", replace nolabel;

tabstat chd_urban famstat noMOM noDAD educD educM OCC_D OCC_M chd_fin chd_nowelf
		FOREIGN chd_lang PercFin, by(SAMPLMAJ) stats(N);

**********************************************************************************
*  3/24/2022:  Analyses requested by Max 
**********************************************************************************;
use "${MIDUS2}M2_5555.dta", clear;
rename EXTRA Extraver;
desc Extraver LONE30d HHsize marprtP1 family friend nbor interact contact fchurch 
	socgrp_c volun_c AnyComm;
summ Extraver HHsize interact, d;
tab1 LONE30d notalone marprtP1 family friend nbor contact fchurch socgrp_c volun_c AnyComm;

*----------------------------------------------------------------------------------------------------------------
*  In general, the Introversion/Extraversion scale is weakly correlated with 
*		loneliness and measures of social integration
*	-> The strongest correlation (r=0.26) is with the average frequent of interaction with family, friends, & nbors
*	-> Extraversion is inversely associated with loneliness (but the corr is weak, r=-0.16)
*----------------------------------------------------------------------------------------------------------------;
pwcorr Extraver LONE30d HHsize marprtP1 family friend nbor interact fchurch 
	socgrp_c volun_c, star (0.05);

recode LONE30d 2/4=2, gen(Lonely_c);
lab def Lonely_c
	0 "None of the time"
    1 "A little of the time"
    2 "Some/Most/All of the time";
lab val Lonely_c Lonely_c;
*tab Lonely_c LONE30d, missing;

format Extraver %3.2f;	
recode Extraver 1/2.9=0 3/3.4=1 3.5/4=2, gen(Extraver3);
lab def Extraver3
	0 "Low (1-2.9, less than 'some')"
	1 "Med (3-3.4, 'some' on avg)"
	2 "High (3.5-4, higher than 'some' on avg)";
lab val Extraver3 Extraver3;
*tabstat Extraver, by(Extraver3) stats(min max);
tab Extraver3, missing;

*----------------------------------------------------------------------------------
*  Extraverts (scoring 3.5-4 on the scale) are less likely to report 
*		at least "some" loneliness (9%) than 
*		Introverts (scoring 1-2.9 on the scale, 18%) 
*		& those who are moderately extraverted (3-3.4 on the scale, 14%)
*------------------------------------------------------------------------------------;
tab Lonely_c Extraver3, col chi2;

*---------------------------------------------------------------------------------
*  Extraverts are also somewhat more likely to participate
*		in social groups or volunteer work (69%)
*		than Introverts (59%) and moderate extraverts (66%)
*-----------------------------------------------------------------------------------;
tab AnyComm Extraver3, col chi2;
*/
log close;
