# Supplementary material for: Daily exposure to stressors, daily perceived severity of stress, and mortality risk among US adults
Source: PLoS One. 2024 May 15;19(5):e0303266. doi: 10.1371/journal.pone.0303266 (PMC11095670; doi:10.1371/journal.pone.0303266)
Supplement: S1 File — (ZIP) [file pone.0303266.s006.zip › S6_file/Related/M2_MKE.do]

#delimit ;
*set more off;	 
version 16.1;
capture log close;
global ROOT "C:\Users\dglei\";
global DIR "${ROOT}Box\MIDUS\";
global MIDUS2 "${DIR}M2\";
global MKE "${MIDUS2}P1\MKE\Restricted\";

*log using "stata.smcl", replace;
log using "${DIR}Do-Files\M2_MKE.log", replace;
**********************************************
*  Program:     ${DIR}Do-Files\M2_MKE.do
*  Programmer:  Dana A. Glei
*  Task:   Extract and Code Vars from MIDUS2 for Milwaukee oversample 
*
*  Input Data:  ${MKE}M2_MKE1_SURVEY_N592_20230417.dta
*  Output Data: ${MIDUS2}M2_MKE.dta (n=592 who completed CAPI)
*               
*  Notes:   Unique Key = M2ID
*
*  Date created:  6/3/14
*  Date updated: 2/22/2024
*  Related Programs: 
*************************************************;

********Program Library*******;
global PROGLIB "${ROOT}Documents\Stata\Programs\";

program drop _all; 

******Get Programs from Program Library*****;
do "${PROGLIB}MERGE.do";
do "${PROGLIB}DUMMY.do";
do "${PROGLIB}CUMULATV.do";

********************************
*  MIDUS 2 Milwaukee Oversample (n=592)
*********************************;
use "${MKE}M2_MKE1_SURVEY_N592_20230417.dta", clear;
/*
*****Stress Vars********;
gen m2id = M2ID;
merge 1:1 m2id using "${MIDUS2}LINUS\Data\m2_milw_p1 summary stress_n=5555_20120709.dta", 
	keepusing(m2id rec_sps rec_par rec_ch);
keep if _merge==3;
drop _merge;
*/
gen CAPI_M2 = 1;

*****Date of CAPI Interview (fielded April-October 2005)*******;
tab BACIDATE*, missing;
gen ym_M2 = ym(BACIDATE_YR,BACIDATE_MO);
lab var ym_M2 "Mo/Yr of CAPI Interview, M2";
format ym_M2 %tm;
list BACIDATE* ym_M2 in 1/10;
list BACIDATE* ym_M2 if missing(ym_M2);
rename BACIDATE_YR yrphone_M2;
rename BACIDATE_MO mophone_M2;
tab yrphone_M2 ym_M2, missing;

****Only 416 (70% of CAPI interviewees) completed the SAQ****;
gen SAQ_M2 = (BASTATUS==2);
tab SAQ_M2 BASTATUS;
*----Max non-missing data is 413 for a few vars (e.g., BASPERSI)----*;
*summ BAS* if SAQ_M2==1;
*tab BASA5 SAQ_M2, missing;
*tab BASPERSI SAQ_M2, missing;

************************************************************************
*  Completed Age at the time of the Phone Interview (aged 34-85)
*	->	Age and Year of Birth information were updated in 2018
*		(see https://midus.colectica.org/item/int.example/faf9c3d2-de1b-469e-90c1-c4b89deed7fd)
*	-> We use the updated information to code age_M2 and cohort
*************************************************************************;
tab MKE1AGE_FLAG MKE1BYEAR_FLAG, missing;
gen age_M2 = BACRAGE_2018 if BACRAGE_2018<98;
lab var age_M2 "R's completed at M2 phone interview (updated 2018)";
summ age_M2, d; 
****List Rs for whom Age was updated****;
list BACRAGE MKE1AGE_FLAG BACRAGE_2018 age_M2 if MKE1AGE_FLAG>0;

************************************************************************
*	Birth Cohort (only have Year, NOT month, of birth)
************************************************************************;
gen cohort_M2 = BACBYEAR_2018 if BACBYEAR_2018<9998;
lab var cohort_M2 "R's birth cohort (updated 2018)";
summ cohort_M2, d;
****List Rs for whom Cohort was updated****;
list BACBYEAR MKE1BYEAR_FLAG BACBYEAR_2018 if MKE1BYEAR_FLAG>0;

***Inconsistencies between Age and Cohort? NO*****;
gen check = (yrphone_M2 - cohort) - age_M2;
gen minage_M2 = yrphone_M2 - cohort - 1;
tab check;
list check cohort ym_M2 age_M2 minage_M2 if abs(check)>1 & check<.;
drop check;
/*
*********************************************************************
*  Merge on Ages @ M3 from Survival file
*********************************************************************;
merge 1:1 M2ID using "${DATA}Mortality\Core\COREmortality.dta", 
	keepusing(M2ID age_M* ym_M3);
keep if _merge==3;
drop _merge;
*/
save temp.dta, replace;

*********************************************
*    Merge on data from P4 (Clinic Visit) (n=201)
*********************************************;
use M2ID M2FAMNUM SAMPLMAJ B4ZSITE B4ZRZONE
  B4ZCOMP* B4ZB1PLG B4ZB1SLG B4ZAGE*
  B4H1I B4H25* B4H33 B4H34 B4H35 B4H54C B4H55  B4S*
  B4PBMI B4P1A B4P1B B4P1D B4P2* B4PWHR B4P1F* B4P3A* B4P3C* B4P3H* B4P3I* 
  B4BCHOL B4BHDL B4BLDL B4BTRIGL
  B4BHA1C B4BGLUC B4BHOMAIR  
  B4BIL6 B4BSIL6R B4BCRP B4BFGN B4BSICAM 
  B4BSESEL B4BDHEAS B4BUCREA B4BCORTL B4BCLCRE 
  B4BEPIN B4BEPCRE B4BNOREP B4BNOCR B4BSCREA B4H26 B4H26A
  B4VB1LF B4VB1HF B4VB1SD B4VB1RM
  B4VB2LF B4VB2HF B4VB2SD B4VB2RM B4Q3* B4Q4* 
  B4XTM B4XPC_1156 B4HMETMW using 
  "${MIDUS2}P4\ICPSR_29282-V9\DS0001\29282-0001-Data.dta",
  clear;
*****No M2FAMNUM for Milwaukee Oversample (only 1 R per family???)*****;
tab SAMPLMAJ if missing(M2FAMNUM), missing;
keep if SAMPLMAJ==13;
gen EXAM_M2 = 1;

*****Date of P4 Exam (Mo/Yr, Day is Not Provided)*******;
desc B4ZCOMP*;
gen ym_M2P4 = ym(B4ZCOMPY,B4ZCOMPM);
lab var ym_M2P4 "Date of M2 P4 Exam (mo/yr)";
format ym_M2P4 %tm;
list B4ZCOMPM B4ZCOMPY ym_M2P4 in 1/10;
list B4ZCOMPM B4ZCOMPY if missing(ym_M2P4);
tab ym_M2P4, missing;

merge M2ID using temp.dta, sort;
tab _merge EXAM_M2, missing;
drop _merge;

desc B4ZAGE B4ZAGE_D;
rename B4ZAGE_D age_M2P4;
summ B4ZAGE age_M2P4;
*----B4ZAGE is rounded rather than truncated----*;
list B4ZAGE age_M2P4 if B4ZAGE<. & abs(B4ZAGE-age_M2P4)>=0.5 in 1/100;

*****Recode missing codes for occupations****;
summ BACOCC*;
mvdecode BACOCC*, mv(995 997 998 999);
summ BACOCC*;

save temp.dta, replace;

*******************************************************************
*   Map SEI codes onto Dad and Mom's Occupation
*     (For whatever reason, they didn't map the SEI codes for Dad/Mom's occup, BACOCC*A)
********************************************************************;
use "${MIDUS2}SEImap.dta", clear;
rename OCCcode BACOCCPA;
rename SEI SEI_D;
lab var SEI_D "SEI for Dad's occupation";
merge 1:m BACOCCPA using temp.dta;
drop if _merge==1;
list BACOCCPA SEI_D if _merge==2;
drop _merge;
replace SEI_D = 23.54 if BACOCCPA==713;
replace SEI_D = 19.29 if BACOCCPA==725;
replace SEI_D = 21.66 if BACOCCPA==758;
replace SEI_D = 38.48 if BACOCCPA==826;
replace SEI_D = 35.18 if BACOCCPA==876;
tab BACOCCPA if !missing(BACOCCPA) & missing(SEI_D), missing;
save temp1.dta, replace;

use "${MIDUS2}SEImap.dta", clear;
rename OCCcode BACOCCMA;
rename SEI SEI_M;
lab var SEI_M "SEI for Mom's occupation";
merge 1:m BACOCCMA using temp1.dta;
drop if _merge==1;
list BACOCCMA SEI_M if _merge==2;
drop _merge;
replace SEI_M = 16.77 if BACOCCMA==403;
replace SEI_M = 19.17 if BACOCCMA==404;
tab BACOCCMA if !missing(BACOCCMA) & missing(SEI_M), missing;
*-----------------------------------------------------------------------------------------------
*  Hauser & Warren (1996), Appendix A (starts on p. 105) shows map of Occupation codes to TEI score
*   	 These are the ones we are missing:
*        	OCCcode			SEI
*			403 					16.77
*			404 					19.17
*			713					23.54 
*			725 					19.29
*			758 					21.66
*			826 					38.48
*			876 					35.18
*			904 (Miltary officiers)	--No SEI score listed by Hauser & Warren
*			905 (Miltiary, rank unspecified)--No SEI score listed by Hauser & Warren
*--------------------------------------------------------------------------------------------------------;
save temp2.dta, replace;

gen female  = (BACRSEX==2);
tab BACRSEX female;
rename BACRSEX sex;

**************************************************
*   Foreign Born
**************************************************;
gen FOREIGN = (BACEA2==2) if BACEA2>=1 & BACEA2<=2;
lab var FOREIGN "R is Foreign-born";
tab FOREIGN BACEA2, missing;

lab def RACE
	1 "White"
	2 "Black"
	4 "Other";
lab def RACETHNC
		1 "NH White"
		2 "NH Black"
		3 "Hispanic"
		4 "NH Other";
**********************************
*    Latinx vs. Non-Latinx
**********************************;
gen hisp = (BACF1>=2 & BACF1<=7) if BACF1<=7;
lab var hisp "R identifies as Latino/Hispanic";
tab hisp BACF1, missing;

************************************
*   Race (based on all mentions, if multiple races mentioned, coded as "mixed")
*************************************;
lab def race
	1 "White"
	2 "Black"
	3 "Native American"
	4 "Asian/PI"
	5 "Other/mixed";
recode BACF7A (6=5) (4 5=4) (7 8 9=.), gen(race);
****Reports more than 1 race****;
replace race = 5 if BACF7B<=6;
lab var race "Race (based on all mentions)";
lab val race race;
bysort race: tab BACF7A BACF7B, missing;
****Missing data******;
list BACF1 BACF7* BACF8* if missing(race);
tab race, missing;

***********************************
*    Race/Ethnicity (based on all races mentioned, if multiple races mentioned, coded as "mixed")
***********************************;
lab def racethnc
  1 "NH White"
  2 "NH Black"
  3 "Latinx" 
  4 "Native American"
  5 "Asian"
  6 "Other/Mixed";
recode race 3=4 4=5 5=6, gen(racethnc);
replace racethnc = 3 if hisp==1;
lab var racethnc "Race/ethnicity (based on all mentions)";
lab val racethnc racethnc;
bysort racethnc:  tab race hisp, missing;
****If missing(hisp), assumed non-Latinx (n=3)****;
tab race racethnc if missing(hisp), missing;
****Missing data*****;
list hisp race racethnc BACF1 BACF7* BACF8* if missing(racethnc), compress;
tab racethnc, missing;

***********************************
*    Race (based on race that "best" describes R's background)
*       BACF8AX not on the file??? (Assume 1st mention is "Best")
***********************************;
recode BACF8A (4 5=4) (6=5) (7 8 9=.), gen(RACEbest);
gen racebest = race;
replace racebest = RACEbest if BACF7B<9;
replace racebest = 5 if missing(racebest) & race==5;
lab var racebest "Race R best identifies with";
lab val RACEbest racebest race;
tab RACEbest BACF8A, missing;
tab racebest race, missing;
tab racebest RACEbest if BACF7B<9, missing;
*****Reported more than 1 race, but DK which one is "best"-->coded to other****;
list hisp race racebest BACF1 BACF7* BACF8* if BACF7B<9 & missing(RACEbest), compress;
tab racebest, missing;

drop RACEbest*;
recode racebest 3/5=4, gen(RACEbest);
lab var RACEbest "Race that R best identifies with";
lab val RACEbest RACE;
tab RACEbest racebest, missing;

***********************************
*    Race/Ethnicity based on ethnic origins (Latino vs. Not) and "Best" race
***********************************;
gen RACETHNC = 3 if hisp==1;
replace RACETHNC = RACEbest if missing(RACETHNC);
****Latino descent missing:  Code RACETHNC to missing (n=10)****;
replace RACETHNC = . if missing(hisp);
lab var RACETHNC "Race/ethnicity (self-reported), based on `best' race)";
lab val RACETHNC RACETHNC;
tab hisp RACETHNC, missing;
tab RACEbest RACETHNC if RACETHNC!=4 & !missing(hisp), missing;
****Missing Data*****;
summ RACE* race*  if missing(RACETHNC);
tab BACF1 BACF7A if missing(RACETHNC), missing;
*list BACF1 BACF7* BACF8* if missing(RACETHNC), compress;
tab RACETHNC, missing;

**********************************************
*  White vs. Non-White (based on "Best Describes Race")
**********************************************************;
DUMMY white "RACEbest<." "RACEbest==1"  "Best Race=White (vs. non-white)";
tab white RACEbest, missing;
 
DUMMY NHwhite "RACETHNC<." "RACETHNC==1"  "Best race/ethnicity is non-Hispanic white";
tab RACETHNC NHwhite, missing;

tab white NHwhite, missing;

*****Marital Status (at P1 Phone Interview)*****;
recode BACB19 2/3=4 4=3 7/9=., gen(marstat);
replace marstat = 2 if BACB30==1;
lab var marstat "Marital Status, Wave 3";
lab def marstat
  1 "Married"
  2 "Partnered"
  3 "Widowed"
  4 "Divorced/separated"
  5 "Never married";
lab val marstat marstat;
bysort marstat:  tab BACB19 BACB30, missing;

****Dummy for Married (at P1 Phone Interview)***;
gen married = (marstat==1) if marstat<.;
lab var married "Married at P1";
tab marstat married, missing;
tab married, missing;

recode BACB19 2/3=3 4=2 5=4 7/9=., gen(marstatP1_M2);
replace marstatP1_M2 = 1 if BACB30==1;
lab var marstatP1_M2 "Marital Status, Wave 2";
lab def marstatP1
  1 "Married/partner"
  2 "Widowed"
  3 "Divorced/separated"
  4 "Never married";
lab val marstatP1_M2 marstat;
bysort marstatP1_M2:  tab BACB19 BACB30, missing;
tab marstat marstatP1_M2, missing;

****Married/Partner (at P1 Phone Interview)***;
gen marprtP1_M2 = (marstatP1_M2==1) if marstatP1_M2<.;
lab var marprtP1_M2 "Married/partner at P1";
tab marstatP1_M2 marprtP1_M2, missing;
list BACB19 BACB30 marstatP1_M2 marprtP1_M2 if missing(marprtP1_M2) & !missing(marstatP1_M2);
tab marprtP1_M2, missing;

****Married/Partner (at P4)***;
recode B4H55 2/5=0 6=1 9=., gen(marprtP4_M2);
replace marprtP4_M2 = marprtP1_M2 if marprtP4_M2>=. & B4H54C==2;
lab var marprtP4_M2 "Married/partner at P4";
tab B4H55 marprtP4_M2, missing;
tab marprtP4_M2 marprtP1_M2 if B4H55==9;
desc B4H54C;
bysort B4H54C: tab marprtP4_M2 marprtP1_M2, missing;
list BACB19 BACB30 marprtP1_M2 B4H54C B4H55 marprtP4_M2
  if marprtP1_M2==marprtP4_M2 & B4H54C==1;
list BACB19 BACB30 marprtP1_M2 B4H54C B4H55 marprtP4_M2
  if marprtP1_M2!=marprtP4_M2 & B4H54C==2 & B4H55<=6;
 
****Number of Living Children****;
rename BACCHLD numkids;
mvdecode numkids, mv(97 98 99);
tab numkids, missing;

****Any children currently below age 18?*****;
*desc BACCHA*;
*lab list labels846;
gen anykidle18 = 0;
forvalues i=1/17 {;
	*---Any child < age 18?----*;
    replace anykidle18 = 1 if BACCHR`i'>=3 & BACCHR`i'<=8 & BACCHA`i'<18;
	replace anykidle18 = . if BACCHR`i'>=3 & BACCHR`i'<=8 & (BACCHA`i'>=97 & BACCHA`i'<=98);

};
lab var anykidle18 "R has any children below age 18";
tab numkids anykidle18, missing;
***2 Rs with child < 18 but numkids=0 (1 case it is not his/her bio child, other case unclear why )****;
*list numkids anykidle18 BACCHR2 BACCHA2 BACCHR3 BACCHA3 if numkids==0 & anykidle18==1;
***Missing data****;
*aorder;
*list numkids anykidle18 BACCHR1-BACCHR5 BACCHA1-BACCHA5 if anykidle18>=.;

*****************************************************************************************
*	BACHHMBR:  # of HH members (excluding R and children but including spouse) [includes all non-children who lives
*			there at least half time. Also includes HH members who are temporarily in a hospital/institution.]
*   In the HH Roster, R is asked to list all children (even if they do not live in the HH) 
*		and all other members of the HH
*		BACCHR*:  Asks the relationship of each person listed in the roster to R
*			[3-8=Child, 1=Spouse, 2=Partner/Lover, 9-23=Other, 97=DK, 98=Refused, 99=INAPP]
*		[If BACCHR*=Child (3-8)] BACCHH*: Asks whether that child lives in the HH (1=Yes)
*			If BACCHR* != Child, they do NOT ask BACCHH* (b/c already listed as a member of HH)
*	Thus, we count HHsize as follows:
*		1) Add 1 for R
*		2) Add 1 for each Child (BACCHR*=3-8) who lives in the HH (BACCHH*=1)
*		3) Add 1 for each other HH member (BACCHR*=1,2,9-97) 
*					[in which case BACCHH* is coded to 9=INAPP] 
*****************************************************************************************;
desc BACHHMBR BACCHR* BACCHH*;
gen check = BACHHMBR+1;
gen check2 = numkids+check;
****Add 1 for R****;
gen HHsize = 1;
forvalues i=1/17 {;
	****Add 1 for each Child that lives in the HH****;
	if `i'<17 {;
     replace HHsize = HHsize + 1
        if BACCHR`i'>=3 & BACCHR`i'<=8 & BACCHH`i'==1;
	};
	****Add 1 for each other HH member****;
    replace HHsize = HHsize + 1
        if BACCHR`i'<=2 | (BACCHR`i'>=9 & BACCHR`i'<98);
};
*tab HHsize check, missing;
****HHsize smaller than # given in check (BACHHMBR+1):  Recode HHsize = check****;
tab HHsize check if HHsize<(check), missing;
list HHsize check BACCHR1 BACCHH1 BACCHR2 BACCHH2 BACCHR3 BACCHH3
	BACCHR4 BACCHH4 BACCHR5 BACCHH5 BACCHR6 BACCHH6 BACCHR7 BACCHH7
	if HHsize<(check), compress;
replace HHsize = check if HHsize<(check);
****HHsize bigger than check2 (numkids + BACHHMBR + R):  NONE****;
*tab HHsize check2, missing;
list HHsize numkids check2 BACCHR* BACCHH* if !missing(HHsize) & HHsize>check2, compress;
*****Check if HHsize 8+****;
list HHsize numkids BACHHMBR  BACCHR1-BACCHH16 if HHsize>7 & HHsize<.;
*****Check if Relationship missing for HH member****;
list HHsize BACHHMBR BACCHR* BACCHH* if (BACCHR1==97 | BACCHR1==98);
tab HHsize, missing;

*-----------------------------------------------------------------------------------------
*    Sexual Orientation
*-----------------------------------------------------------------------------------------;
recode BASG6 (-1 8=.), gen(SexOrient);
lab var SexOrient "Sexual Orientation";
lab def SexOrient 
	1 "Heterosexual"
	2 "Homosexual"
	3 "Bisexual";
lab val SexOrient SexOrient;
tab SexOrient BASG6, missing;

*------------------------------------------------------
*  Childhood Environment
*-------------------------------------------------------;

***Language other than English spoken at home when R was growing up*****;
gen chd_lang = (BACEA5>=2) if BACEA5>=1 & BACEA5<=4;
lab var chd_lang "Language other than English spoken at home during childhood";
tab chd_lang BACEA5, missing;

***Metro status of area where R was raised******;
tab BACEA7, missing;
mvdecode BACEA7, mv(-1 8);
rename BACEA7 chd_urban;
tab chd_urban;	

***Family Structure (at Age 16)*****;
gen famstat = 1 if BACCAA==1 | (BACCA1<=4 & BACCA7<=4);
replace famstat = 2 if BACCA7<=4 & BACCA1==5; 
replace famstat = 3 if BACCA1<=4 & BACCA7==5;
replace famstat = 4 if BACCA1==5 & BACCA7==5;
lab var famstat "Family structure at age 16";
lab def famstat 
	1 "Two Parents"
	2 "Mom/Female HH only"
	3 "Dad/Male HH only"
	4 "No Male or Female HH";
lab val famstat famstat;
tab famstat BACCAA, missing;
bysort famstat:  tab BACCA1 BACCA7 if BACCAA!=1, missing;
tab famstat, missing;
*list BACCAA BACCAB1-BACCAB7 BACCA1 BACCA7 famstat if missing(famstat), compress;

****Absence of Mom/Female HH during most of childhood*****;
gen noMOM = (BACCA7==5) if BACCA7!=7 & BACCA7!=8;
lab var noMOM "No Mom/Female HH during most of childhood";
tab noMOM BACCA7, missing;
list BACCAA BACCA7 famstat noMOM if BACCA7==8;

****Absence of Dad/Male HH during most of childhood*****;
gen noDAD = (BACCA1==5) if BACCA1!=7 & BACCA1!=8;
lab var noDAD "No Dad/Male HH during most of childhood";
tab noDAD BACCA1, missing;
list BACCAA BACCA1 famstat noDAD if BACCA1==8;

************************************************************************************
*  Conflict Tactics Inventory (Child Abuse)
*		-> the 15 items load on 3 factors:
*			1) C, E, H, J, M, O: emotional/physical abuse by brothers or anyone else
*			2) A, B, F, G, K, L: emotional/physical abuse by parents
*			3) D, I, N: emotional/physical abuse by sisters
************************************************************************************;
lab def freq
	0 "Never/does not apply"
	1 "Rarely"
	2 "Sometimes"
	3 "Often";
foreach X in D1A D1B D1C D1D D1E D2A D2B D2C D2D D2E D3A D3B D3C D3D D3E{;
	recode BAS`X' (4 6=0)  (3=1) (2=2) (1=3) (-1 8=.), gen(`X'r);
	lab val `X'r freq;
	*tab `X'r BAS`X', missing;
};
/*
****Emotional Abuse (A-E), alpha=0.81*****;
alpha D1Ar D1Br D1Cr D1Dr D1Er, item lab min(3);
****Physical Abuse (F-O), alpha=0.88*****;
alpha D2Ar D2Br D2Cr D2Dr D2Er D3Ar D3Br D3Cr D3Dr D3Er, item lab min(6);
****All Abuse, alpha=0.91****;
factor D1Ar D1Br D1Cr D1Dr D1Er 
	D2Ar D2Br D2Cr D2Dr D2Er D3Ar D3Br D3Cr D3Dr D3Er;
rotate, f(2);
alpha D1Ar D1Br D1Cr D1Dr D1Er 
	D2Ar D2Br D2Cr D2Dr D2Er D3Ar D3Br D3Cr D3Dr D3Er, item lab min(9);
*/
****Emotional/physical abuse by parents, alpha=0.84*****;
alpha D1Ar D1Br	D2Ar D2Br D3Ar D3Br, item lab min(4) gen(CTIpar);
lab var CTIpar "Conflict Tactics Inventory: emotional/physical abuse by parents";
****Emotional/physical abuse by siblings/others, alpha=0.89*****;
alpha D1Cr D1Dr D1Er D2Cr D2Dr D2Er D3Cr D3Dr D3Er, item lab min(6) gen(CTIoth);
lab var CTIoth "Conflict Tactics Inventory: emotional/physical abuse by siblings/others";
summ CTIpar CTIoth, d;

*------------------------------------------------------
*  Early Life SES
*-------------------------------------------------------;
****Missing educ for Dad****;
tab BACCAA BACCA1 if BACCA2>=97, missing;
****Missing educ for Mom****;
tab BACCAA BACCA7 if BACCA8>=97, missing;
mvdecode BACCA2 BACCA8, mv(97 98 99);

****Father/Male HH Education****;
rename BACCA2 educD;
*---(convert into years educ?)-----*;
recode educD 1=6 2=8 3=11 4/5=12 6=13 7/8=14 9=16 10=17 11=18 12=20, gen(educDyrs);
*tab educD educDyrs, missing;
tab educD, missing;
*----248 Missing Dad's Educ (44% b/c no Dad/Male HH)----*;
tab noDAD if missing(educD), missing;

****Mother/Female HH Education****;
rename BACCA8 educM;
*---(convert into years educ?)-----*;
recode educM 1=6 2=8 3=11 4/5=12 6=13 7/8=14 9=16 10=17 11=18 12=20, gen(educMyrs);
*tab educM educMyrs, missing;
tab educM, missing;
*----127 Missing Mom's Educ (5% b/c no Mom/Female HH)----*;
tab noMOM if missing(educM), missing;

****Father/Male HH Occupation SEI****;
*----Not asked if No Male in HH or Dad/Male HH didn't work or worked only a little---*;
tab BACCA1 BACCA3 if missing(SEI_D), missing; 
summ SEI_D;

*********************************************************************************************************
*	Occupation codes (A1POCC*) are shown in Hauser & Warren (1995) Appendix A, "Census Code" (1st col)
****************************************************************************************************************;
lab def OCC_D
	1 "Farming/Construction/Maintenance/Production/Transportation/Military"
	2 "Service/Sales/Clerical"
	3 "Management/Business/Financial"
	4 "Professional"
	.a "No Dad/Male HH"
	.b "Not employed";
recode BACOCCPA (43/235=4) (3/37=3) (243/469=2) (473/905=1) (997/999=.), gen(OCC_D);
replace OCC_D = .a if OCC_D==. & BACCA1==5;
replace OCC_D = .b if OCC_D==. & BACCA3>=4 & BACCA3<=5;
lab var OCC_D "Father/Male HH's type of current occupation";
lab val OCC_D OCC_D;
bysort OCC_D:  tab BACOCCPA, missing;
tabstat educD, by(OCC_D);
****226 missing Dad's occupation (48% b/c no Male Head of HH)***;
tab noDAD OCC_D if missing(OCC_D), missing cell;
tab BACCA3 OCC_D if missing(OCC_D), missing cell;
tab BACOCCPA OCC_D if missing(OCC_D), missing cell;

****Mom/Female HH Occupation SEI****;
*---Not asked if Mom/Female HH didn't work or worked only a little---*;
tab BACCA9 if missing(SEI_M); 
summ SEI_M; 

****Mom/Female HH Occupation (in categories b/c don't have SEI for R1)****;
lab def OCC_M
	1 "Farming/Construction/Maintenance/Production/Transportation/Military"
	2 "Service/Sales/Clerical"
	3 "Management/Business/Financial"
	4 "Professional"
	.a "No Mom/Female HH"
	.b "Not employed";
recode BACOCCMA (43/235=4) (3/37=3) (243/469=2) (473/905=1) (997/999=.), gen(OCC_M);
replace OCC_M = .a if OCC_M==. & BACCA7==5;
replace OCC_M = .b if OCC_M==. & BACCA9>=4 & BACCA9<=5;
lab var OCC_M "Mother/Female HH's type of current occupation";
lab val OCC_M OCC_M;
bysort OCC_M:  tab BACOCCMA, missing;
tabstat educM, by(OCC_M);
****246 missing Mom's occupation (<3% with no Female Head of HH, 50% little/no paid work)***;
tab noMOM OCC_M if missing(OCC_M), missing cell;
tab BACCA9 OCC_M if missing(OCC_M), missing cell;
tab BACOCCMA OCC_M if missing(OCC_M), missing cell;

*******Childhood Financial Status compared with others******;
gen chd_fin = 7-BACEA9 if BACEA9>=1 & BACEA9<=7;
lab var chd_fin "Childhood:  Finanical status compared with others";
lab def chd_fin
	0 "A lot worse off"
	1 "Somewhat worse off"
	2 "A little worse off"
	3 "Same as average family"
	4 "A little better off"
	5 "Somewhat better off"
	6 "A lot better off";
lab val chd_fin chd_fin;
tab chd_fin BACEA9, missing;

*******Never received welfare during childhood*****;
DUMMY chd_nowelf "BACCA14<=2" "BACCA14==2" "Childhood:  family never on welfare";
tab chd_nowelf BACCA14, missing;
/*
*************************************************************
*    Compute Index of Childhood SES (based on 5 standardized items)
*************************************************************;
summ educD educM SEI_D SEI_M chd_fin;
misschk educD educM SEI_D SEI_M chd_fin;
****1 factor (eigen=1.8), loadings >0.40 except chd_fin (0.10)****;
factor educD educM SEI_D SEI_M chd_fin;
****Alpha=0.67 (based on 5 std items, if 3+ valid), all item-rest corr>0.35 except chd_fin (0.18)****;
alpha educD educM SEI_D SEI_M chd_fin, std item lab min(3) gen(temp);
egen chd_SES = std(temp);
lab var chd_SES "Index of Childhood SES (based on 5 std items), standardized";
summ chd_SES, d;
*pwcorr chd_SES educD educM SEI_D SEI_M chd_fin;
****Missing for 117 Rs (most commonly missing both Dad's educ & occupation & (Mom's educ or occupation))****;
misschk educD educM SEI_D SEI_M chd_fin if missing(chd_SES);
drop temp;
*/
*------------------------------------------------------
* Adult SES (objective)
*-------------------------------------------------------;

*****Education*****;
rename BACB1 educ;
mvdecode educ, mv(97 98 99);
lab var educ "R:  Highest level of education completed";
tab educ, missing;

recode educ 1/3=1 4/5=2 6/8=3 9/12=4, gen(educat);
lab def educat
  1 "<H.S./GED"
  2 "H.S. grad/GED"
  3 "Some college"
  4 "College grad+";
lab val educat educat;
tab educ educat, missing row col;

recode educ 1/3=1 4/5=2 6/8=3 9/10=4 11/12=5, gen(edu5);
lab def edu5
  1 "<H.S./GED"
  2 "H.S. grad/GED"
  3 "Some college"
  4 "BA/BS"
  5 "MA+";
lab val edu5 edu5;
tab educ edu5, missing row col;

recode educ 1/5=0 6/8=1 9/12=2, gen(edu3);
lab def edu3
  0 "H.S. grad or less"
  1 "Some college"
  2 "College grad+";
lab val edu3 edu3;
tab edu3 educ, missing row col;

*****Spouses's Education*****;
*lab list labels469;
rename BACB33 educsp;
mvdecode educsp, mv(97 98 99);
lab var educsp "S/P:  Highest level of education completed";
tab educsp marprtP1, missing;

*********Annual HH Income (Was top-coded at 300K)****;
summ BACTINC1 if BACTINC1<9999998, d;
gen HHINC_orig = BACTINC1 if BACTINC1<=300000;
lab var HHINC_orig "Total HH Income (top-coded at 300K)";
lab def HHINC 300000 "300K+";
lab val HHINC_orig HHINC;
summ HHINC_orig, d;
tab BACTINC1 SAQ_M2 if missing(HHINC), missing;
********************************************************************************************************************
*   Recompute HH income from all sources (G8-G10, G12), each source of income top-coded at $200K+
*		(except G12 which is top-coded at $50K+)
*      Note:  BACTINC included all earned income reported in G8-G10 & G12.  Unlike in M1 & M3/MR, 
*   		 they did not ask about "all other income" at M2 (so I think this income would omit retirement funds 
*           (other than pension which they did ask about), investments, etc.
*     Response categories not only differ from those used for main cohort!
********************************************************************************************************************;
desc BACGS8* BACGS9* BACGS10* BACGS12;
*tab1 BACGS8* BACGS9* BACGS10* BACGS12;
gen HHINC_flag = 0;
lab var HHINC_flag "Income from 1+ sources was top-coded";
****Labels for BACGS8, BACGS10****;
*lab list labels522;
****Labels for BACGS9A (same as for BACGS8 & BACGS10? except 99=NA?)****;
*lab list labels523;
****Labels for BACGS9B (same as for BACGS9A?)****;
*lab list labels524;
****Labels for BACGS9C (same as for BACGS9A?)****;
*lab list labels525;
*****Code to midpoint w/i each income cat*****;
foreach X in 8A 8B 8C 9A 9B 9C 10A 10B 10C {;
	replace HHINC_flag = 1 if BACGS`X'==42;
	recode BACGS`X' 1/2=0 3=1 4=3 5=5 6=7 7=9 8=11 9=13 10=15 11=17 12=19 13=21.25 
		14=23.75 15=26.25	16=28.75 17=31.25 18=33.75 19=36.25 20=38.75 21=41.25 
		22=43.75 23=46.25 24=48.75 25=52.5 26=57.5 27=62.5 28=67.5 29=72.5 
		30=77.5 31=82.5 32=87.5 33=92.5 34=97.5 35=105 36=115 37=125 38=135 
		39=145 40=162.5 41=187.5 42=200 97/98=. 99=0, gen(G`X'_m); 
	lab var G`X'_m "BACGS`X' in $1K, top cat (200K+)";
	lab def G`X'_m 200 "$200,000+";
	lab val G`X'_m G`X'_m;
	tabstat G`X'_m, by(BACGS`X') stats(N min max);
	****Recode Top Category to harmonic mean of Pareto distribution (see Von Hippel 2016)***;
	qui summ BACGS`X' if BACGS`X' ==41;
	local N_B_1 = r(sum_w);
	qui summ BACGS`X' if BACGS`X' ==42;
	local N_B = r(sum_w);
	global alpha = max(1,(ln(`N_B_1'+`N_B')-ln(`N_B'))/(ln(200)-ln(187.5)));
	display "****Estimate of alpha-hat = " $alpha "*****";
	gen G`X'_p = G`X'_m;
	replace G`X'_p = 200*(1+1/$alpha) if BACGS`X'==42;
	lab var G`X'_p "BACGS`X' in $1K, top cat (200K+)-->harmonic mean of Pareto dist (alpha=`alpha')";
	display "*****Top-coded category******";
	tab G`X'_m G`X'_p if BACGS`X'==42, missing;
	summ G`X'_m G`X'_p;
	display "*****Check missing data*****";
	tab BACGS`X' SAQ if missing(G`X'_p), missing;
};
*****Check original top-coding vs. Pareto*****;
summ G8A_m G8A_p G9A_m G9A_p G10A_m G10A_p G8B_m G8B_p G9B_m G9B_p G10B_m G10B_p G8C_m G8C_p G9C_m G9C_p G10C_m G10C_p;
****Among Rs where any income source is top-coded*****;
summ G8A_m G8A_p G9A_m G9A_p G10A_m G10A_p G8B_m G8B_p G9B_m G9B_p G10B_m G10B_p G8C_m G8C_p G9C_m G9C_p G10C_m G10C_p
	if HHINC_flag==1;

*****If no spouse/partner, G9* should be $0 (Recode to $0)****;
*summ G9*_* if marprtP1!=1;
foreach X in A B C {;
	replace G9`X'_p = 0 if marprtP1!=1 & G9`X'_p>=.;
	*bysort G9`X'_p:  tab BACGS9`X' if marprtP1!=1;
};
summ G9*_* if marprtP1!=1;

*****Check Missing for G10* (income from other family members)--coded DK or refused****;
misschk G10*_* if SAQ==1;
tab BACGS10A G10A_p if SAQ==1 & missing(G10A_p), missing;

****Govt Assistance Income****;
tab BACGS12, missing;
*desc BACGS12;
*lab list labels527;
replace HHINC_flag = 1 if BACGS12==50000;
gen G12_m = BACGS12/1000 if BACGS12<99997;
lab var G12_m "BACGS12 in $1K, top cat (50K+)";
lab def G12_m 50 "$50,000+";
lab val G12_m G12_m;
summ G12_m BACGS12;
*tabstat G12_m, by(BACGS12) stats(N min max);
****Recode Top Category to harmonic mean of Pareto distribution (see Von Hippel 2016)***;
qui summ BACGS12  if BACGS12 ==42500;
local N_B_1 = r(sum_w);
qui summ BACGS12  if BACGS12 ==50000;
local N_B = r(sum_w);
global alpha = max(1,(ln(`N_B_1'+`N_B')-ln(`N_B'))/(ln(50)-ln(42.5)));
display "****Estimate of alpha-hat = " $alpha "*****";
gen G12_p = G12_m;
replace G12_p = 50*(1+1/$alpha) if BACGS12==50000;
lab var G12_p "BACGS12 (Govt Assistance, all family in HH) in $1K, top cat (50K+)-->harmonic mean of Pareto dist (alpha=`alpha')";
display "*****Top-coded category******";
tab G12_m G12_p if BACGS12==50000, missing;
summ G12_m G12_p;
display "*****Check missing data*****";
tab BACGS12 SAQ if missing(G12_p), missing;

****23.3% of Rs refused 1+ income Qs (most often G8C: R Soc Sec & G12:  Govt Assistance)****;
misschk G8*_p G9*_p G10*_p G12_p, gen(miss_);
tab miss_number marprtP1, missing col;

****83% reported no wage/salary income for other family in HH (and another 4% DK/refused)******;
tab BACGS10A, missing;
*tab G10A_p, missing;

*****Total Income (all family members in HH), coded missing if any income source is missing*******;
egen HHINC = rsum(G8A_p G8B_p G8C_p G9A_p G9B_p G9C_p G10A_p G10B_p G10C_p G12_p);
replace HHINC = . if miss_number>0;
lab var HHINC "Total Family HH Income (Pareto top-coded), past 12 mos (in $1000s)";
replace HHINC_orig = HHINC_orig/1000;
*scatter HHINC_orig HHINC;
*list SAQ HHINC_orig G*_m HHINC G*_p if HHINC<HHINC_orig & !missing(HHINC_orig) in 1/50;
****Cases where MIDUS computed midpoint of income cat incorrectly????*****;
list SAQ HHINC_orig BACGS8A G8A_m BACGS8B G8B_m BACGS8C G8C_m 
	BACGS9A G9A_m BACGS9B G9B_m BACGS9C G9C_m
	BACGS10A G10A_m BACGS10B G10B_m BACGS10C G10C_m
	BACGS12 G12_m HHINC if HHINC<HHINC_orig & !missing(HHINC_orig) in 1/50;
list HHINC BACTINC1 G8A_p G8B_p G8C_p G9A_p G9B_p G9C_p G10A_p G10B_p
	G10C_p G12_p in 1/10;
summ HHINC BACTINC1, d;
****23.3% (n=138) of CAPI missing data for HHINC (most often G12:  Govt Assistance)****;
*tab HHINC, missing;
summ BACTINC1 G8A_p G8B_p G8C_p G9A_p G9B_p G9C_p G10A_p G10B_p G10C_p G12_p
	if missing(HHINC);
*****BACTINC1 is not missing because MIDUS simply ignored missing values****;
*list BACTINC1 G8A_p G8B_p G8C_p G9A_p G9B_p G9C_p G10A_p G10B_p G10C_p G12_p
	if missing(HHINC) in 1/100;
drop miss_*;

*****MIDUS pre-coded var for HHINC (0% missing), My HHINC var (46% missing)*****;
misschk HHINC_orig HHINC;

*****Income from 1+ source Top-coded for n=3 Rs (0.7% of those with valid income data)*****;
summ HHINC*;
replace HHINC_flag = . if missing(HHINC);
*list HHINC_orig HHINC BACGS8* BACGS9* BACGS10* BACGS12 if HHINC_flag==1;
tab1 BACGS8A BACGS9A BACGS12 if HHINC_flag==1, missing;
drop HHINC_orig G*_m;
tab HHINC_flag if !missing(HHINC);

************************************************************
*  Equivalence Adjustment for HH Income (divided by square root of HH size, 
*		which implies that income needs for a HH of 4 people is 2x that of a single
*		person HH, see https://www.oecd.org/els/soc/OECD-Note-EquivalenceScales.pdf)
*************************************************************;
gen HHINCe = HHINC / sqrt(HHsize);
lab var HHINCe "Annual Total Family HH Income in $1K, equivalence-adj";
list HHINC HHINCe HHsize if !missing(HHINC) in 1/50;
*tabstat HHINC HHINCe, by(HHsize) stats(N mean);

*****R's wage/salary income*****;
gen INCw_R = G8A_p;
lab var INCw_R "Annual income from wages/salary, Resp";

*****S/P's wage/salary income*****;
gen INCw_SP = G9A_p;
lab var INCw_SP "Annual income from wages/salary, Sp/Partner";

*****Other family in HH wage/salary income*****;
gen INCw_OF = G10A_p;
lab var INCw_OF "Annual income from wges/salary, other family in HH";

summ G8A_p INCw_R G9A_p INCw_SP G10A_p INCw_OF;

*****All Family in HH:  Soc Security Income******;
gen INCss_FH = G8C_p+G9C_p+G10C_p;
lab var INCss_FH "Annual income from soc sec, all family in HH";
list G8C_p G9C_p G10C_p INCss_FH if !missing(INCss_FH) in 1/20;
mvdecode BACSEC1, mv(9999998 9999999);
summ G8C_p G9C_p G10C_p INCss_FH BACSEC1;
*---Appears to be miscoded (wrong midpoint)----*;
list BACGS8C G8C_p BACGS9C G9C_p BACGS10C G10C_p INCss_FH BACSEC1
	if !missing(INCss_FH) & abs(BACSEC1-INCss_FH*1000)>1;

*****All Family in HH:  All other income******;
gen INCoth_FH = G8B_p+G9B_p+G10B_p+G12;
lab var INCoth_FH "Annual income from all other sources, all family in HH";
list G8B_p G9B_p G10B_p G12 INCoth_FH if !missing(INCoth_FH) in 1/20;
summ G8B_p G9B_p G10B_p G12 INCoth_FH;

drop check;
gen check = HHINC-(INCw_R+INCw_SP+INCw_OF+INCss_FH+INCoth_FH);
summ check;
list HHINC INCw_R INCw_SP INCw_OF INCss_FH INCoth_FH if abs(check)>1 & check<.;
drop check;
summ HHINC INCw_R INCw_SP INCw_OF INCss_FH INCoth_FH;

*************************************************************
*   Wage/Salary Income for R & Spouse/Partner 
**************************************************************;
gen INCw_RSP = INCw_R+INCw_SP;
lab var INCw_RSP "Annual wages/salary income in $1K, R & S/P";
tabstat INCw_RSP  INCw_R INCw_SP, by(marprtP1) stats(N mean sd min max);
list marstatP1 INCw_RSP  INCw_R INCw_SP if marprtP1==0 & INCw_SP>0 & INCw_SP<.;

gen INCw_RSP_flag = ((INCw_R>=200 & INCw_R<.) | (INCw_SP>=200 &  INCw_SP<.));
lab var INCw_RSP_flag "R or S/P's wage/salary income was top-coded";
tab INCw_R INCw_RSP_flag, missing;
tab INCw_SP INCw_RSP_flag if INCw_R<200, missing;
tab INCw_RSP_flag HHINC_flag, missing;

******Missing R&SP income, but have valid data for R?****;
list INCw_RSP INCw_R INCw_SP marprtP1 BACGS8A BACGS9A if missing(INCw_RSP) & !missing(INCw_R);

**************************************************************************
*   Current Assets (R & Spouse) [No bottom- or top-coded values]
**************************************************************************;
desc BACGS23 BACGS24*;
*lab list labels545;
recode BACGS23 2=-1 3=0 7/8=., gen(ASSETS_cat);
lab def ASSETS_cat
	-1 "Owes money"
	0 "Net $0 assets"
	1 "Positive assets";
lab val ASSETS_cat ASSETS_cat;
bysort ASSETS_cat:  tab BACGS23, missing;
*****ASSETS_cat missing but valid data for BACGS24? NO*****;
tab BACGS24* if missing(ASSETS_cat), missing;

*lab list labels546;
*lab list labels547;
preserve;
mvdecode BACGS24A BACGS24B, mv(999997 9999998 9999999);
tabstat BACGS24*, by(ASSETS_cat) stats(N mean min max);
restore;

gen ASSETS = 0 if ASSETS_cat==0;
replace ASSETS = -(BACGS24A/1000) if ASSETS_cat==-1 & BACGS24A>=0 & BACGS24A<999997;
replace ASSETS = BACGS24B/1000 if ASSETS_cat==1 & BACGS24B>=0 & BACGS24B<999997;
lab var ASSETS "Net Wealth (R & S/P) in $1K";*
lab def ASSETS
	-300 "<= -$300K"
	1000 ">= $1M";
lab val ASSETS ASSETS;
tabstat BACGS24* ASSETS, by(ASSETS_cat) stats(N min max);
*****If ASSETS=$0, Recode ASSETS_cat=0 (net zero)*****;
list BACGS23 BACGS24* ASSETS_cat ASSETS
	if (ASSETS_cat==-1 | ASSETS_cat==1) & ASSETS==0;
replace ASSETS_cat = 0 if (ASSETS_cat==-1 | ASSETS_cat==1) & ASSETS==0;
*****ASSETS_cat=0 (net zero), but ASSETS>$0?  Recode ASSETS=0*****;
list BACGS23 BACGS24* ASSETS_cat ASSETS
	if ASSETS_cat==0 & ASSETS>0 & ASSETS<.;
replace ASSETS = 0 if ASSETS_cat==0;
tabstat ASSETS, by(ASSETS_cat) stats(N mean min max);
summ ASSETS, d;
****Bottom-coded to -$300K, we coded as -$300K****;
*tabstat ASSETS if ASSETS_cat==-1, by(BACGS24A) stats(N mean min max);
summ ASSETS if BACGS24A==300000;
*****Check those missing for ASSETS (n=232, 39%)****;
tab ASSETS, missing;
tab1 BACGS23 BACGS24* if missing(ASSETS), missing;

*****************************************************************
*   Convert HHINC & ASSETS to real dollars (April 1995 $s)
*       (based on https://data.bls.gov/cgi-bin/cpicalc.pl for median month of phone interview for each year
*		where the reference is 1995 (April), median month of MIDUS phone interviews conducted in 1995)
*			Multipliers:  2005 (June)=0.78
*    NOTE:  Because of bottom- and top-coding, we cannot get a true measure of the change in income/assets 
*          for the lowest earners/poorest and highest earners/wealthiest.
*****************************************************************;
tab ym_M2;
foreach X in HHINC HHINCe INCw_RSP INCw_R INCw_SP INCw_OF INCss_FH INCoth_FH ASSETS {;
	display "****Not adjusted for inflation*****";
	tabstat `X', stats(N mean min max);
	*graph box `X';
	*more;
	*****Convert to 1995 real dollars*****;
	gen `X'95 = `X'*0.78 if yrphone_M2==2005;
	lab var `X'95 "`X' in 1995 $1K";
	sort `X' ym_M2;
	list ym_M2 `X' `X'95 if `X'>10 & `X'<. in 1/50;
	display "****Adjusted for inflation*****";
	tabstat `X' `X'95, stats(N mean min max);
	*histogram `X'95;
	*more;
};
*summ HHINC HHINC95 ASSETS ASSETS95;

recode ASSETS_cat (-1 0=1) (1=0), gen(NOassets);
lab var NOassets "R & spouse have no assets (or a deficit)";
tab ASSETS_cat NOassets, missing;

***************************************
*     R's Work Status
***************************************;
gen WORK = 1 if BACB3A==1 | BACB3B==1;
replace WORK = 2 if (BACB3C==1 | BACB3D==1);
replace WORK = 3 if missing(WORK) & BACB3E==1;
replace WORK = 4 if missing(WORK) & BACB3F==1;
replace WORK = 5 if missing(WORK) & (BACB3G==1 | BACB3H==1);
replace WORK = 6 if missing(WORK) & BACB3I==1;
replace WORK = 7 if missing(WORK) & BACB3J==1;
replace WORK = 8 if missing(WORK) & BACB3K==1;
replace WORK= 0 if BACB2==96;
lab var WORK "Current Work Status";
lab def WORK 
	0 "Never employed"
	1 "Currently employed"
	2 "Unemployed"
	3 "Retired"
	4 "Homemaker"
	5 "Student"
	6 "On Leave"
	7 "Disabled"
	8 "Other";
lab val WORK WORK;
tab BACB2 if WORK==0, missing;
bysort WORK:  tab BACB3A BACB3B, missing;
****Reports both working AND unemployed (b/c looking for work or temporarily laid off)???*****;
tab BACB3C BACB3D if WORK==2 & (BACB3A==1 | BACB3B==1), missing;
*list WORKBACB3A-BACB3K if WORK==2 & (BACB3A==1 | BACB3B==1);
bysort WORK:  tab BACB3C BACB3D, missing;
****Retired****;
bysort WORK:  tab BACB3E BACB3F, missing;
****Reports being employed AND retired???*****;
list WORK BACB3A-BACB3K if WORK==1 &  BACB3E==1;
****Students****;
tab BACB3G BACB3H if WORK==5, missing;
****On Leave****;
tab BACB3I WORK, missing;
****Disabled****;
tab BACB3J WORK, missing;
****Other****;
tab BACB3K WORK, missing;
****Missing data****;
list  WORK BACB3A-BACB3K if missing(WORK);

****Currently Employed**********;
DUMMY WORKING "WORK<." "WORK==1" "R is currently employed";
tab WORKING WORK, missing;

****Currently NOT working****;
DUMMY NOTWORK "WORK<." "WORKING!=1" "R is not employed (includes retired)";
tab NOTWORK WORK, missing;

******Retired*****;
DUMMY RETIRED "WORK<." "WORK==3" "R is retired";
tab RETIRED WORK, missing;

***************************************
*     Spouse's Work Status
***************************************;
desc BACB34* BACB35N;
summ BACB34*;
*lab list labels472;
gen WORKSP = 1 if BACB34A==1 | BACB34B==1;
replace WORKSP = 2 if (BACB34C==1 | BACB34D==1);
replace WORKSP = 3 if missing(WORKSP) & BACB34E==1;
replace WORKSP = 4 if missing(WORKSP) & BACB34F==1;
replace WORKSP = 5 if missing(WORKSP) & (BACB34G==1 | BACB34H==1);
replace WORKSP = 6 if missing(WORKSP) & BACB34I==1;
replace WORKSP = 7 if missing(WORKSP) & BACB34J==1;
replace WORKSP = 8 if missing(WORKSP) & BACB34K==1;
*****R never worked*****;
replace WORKSP= 0 if BACB35N==996;
*****R has no spouse/partner****;
replace WORKSP= .a if missing(WORKSP) & marstatP1>1 & marstatP1<=4;
lab var WORKSP "Spouse's Current Work Status";
lab def WORKSP
	0 "Never employed"
	1 "Currently employed"
	2 "Unemployed"
	3 "Retired"
	4 "Homemaker"
	5 "Student"
	6 "On Leave"
	7 "Disabled"
	8 "Other"
	.a "No S/P";
lab val WORKSP WORKSP;
tab WORKSP marstatP1, missing;
tab WORKSP BACB35N if WORKSP==0, missing;
bysort WORKSP:  tab BACB34A BACB34B, missing;
bysort WORKSP:  tab BACB34C BACB34D, missing;
bysort WORKSP:  tab BACB34E BACB34F, missing;
tab BACB34G BACB34H if WORKSP==5, missing;
tab BACB34I WORKSP, missing;
tab BACB34J WORKSP, missing;
tab BACB34K WORKSP, missing;
****Coded as unemployed but reports "working now" or "self-employed"*****;
list WORKSP BACB34A-BACB34D if WORKSP==2 & (BACB34A==1 | BACB34B==1);
****Reports being employed AND retired???*****;
list WORKSP BACB34A BACB34B BACB34E if WORKSP==1 &  BACB34E==1;
****Missing Data****;
list  WORKSP BACB34A-BACB34K if marstatP1==1 & missing(WORKSP);
tab WORKSP, missing;

DUMMY NOTWORKSP "WORKSP<." "WORKSP!=1" "S/P is not employed (includes retired)";
tab NOTWORKSP WORKSP, missing;

DUMMY RETIREDSP "WORKSP<." "WORKSP==3" "S/P is retired";
tab RETIREDSP WORKSP, missing;

*********************************************************************************************************************
*   R's Current Occupation (Type of Occupation)
*      BACOCC seems to use the same Occupation codes as A1PIND in M1 (1990 Census Codes 1-889, 
*		see Appendix A of Hauser & Warren, 1996)
********************************************************************************************************************;
desc BACOCC BACIND BACOCCP BACINDP BACOCMAJ;
*bysort BACOCMAJ:  tab BACOCC, missing;
*lab list bacocmaj;
*lab list bacocc;
*recode BACOCMAJ 2/3=4 1=3 4/6=2 7/9=1 99=., gen(OCC_cat);
recode BACOCC (43/235=4) (3/37=3) (243/469=2) (473/905=1) (995/999=.), gen(OCC_cat);
replace OCC_cat = 0 if missing(OCC_cat) & WORK!=1 & WORK<.;
lab var OCC_cat "R's type of current occupation";
lab def OCC_cat
	0 "Not currently employed"
	1 "Farming/Construction/Maintenance/Production/Transportation/Military"
	2 "Service/Sales/Clerical"
	3 "Management/Business/Financial"
	4 "Professional";
lab val OCC_cat OCC_cat;
tabstat BACOCC, by(OCC_cat) stats(N min max);
tab OCC_cat WORK, missing col;
tab OCC_cat, missing;
tab OCC_cat BACOCMAJ, missing;

******R's current/previous occupation (Type of Occupation)*****;
*lab list bacoccp;
***None of those missing data for OCC_cat have valid data for BACOCCP****;
*tab BACOCCP if missing(OCC_cat), missing;
recode BACOCCP (43/235=4) (3/37=3) (243/469=2) (473/905=1) (995/999=.), gen(OCCP_cat);
replace OCCP_cat = OCC_cat if OCC_cat>0 & OCC_cat<.;
*****Never Employed*****;
replace OCCP_cat = .b  if missing(OCCP_cat) & WORK==0;
lab var OCCP_cat "R's type of current/previous occupation";
lab def OCCP_cat
	1 "Farming/Construction/Maintenance/Production/Transportation/Military"
	2 "Service/Sales/Clerical"
	3 "Management/Business/Financial"
	4 "Professional"
	.b "Never employed";
lab val OCCP_cat OCCP_cat;
tab OCCP_cat OCC_cat, missing;
tab OCCP_cat WORK, missing;
tab WORK OCCP_cat if missing(OCCP_cat), missing;
****Employed/Unemployed/Retired, but Missing data?*****;
list OCC_cat WORK BACOCC BACOCMAJ BACOCCP if WORK>=1 & WORK<3 & missing(OCCP_cat), compress;  
****Others with missing data?*****;
list OCC_cat WORK BACOCC BACOCCP BACOCMAJ if WORK>=4 & missing(OCCP_cat), compress;       

*****Spouse's Type of Occupation******;
desc BACOCCS BACSOCMJ;
*lab list bacoccs;
*lab list bacsocmj;
recode BACOCCS (43/235=4) (3/37=3) (243/469=2) (473/905=1) (995/999=.), gen(OCCSP_cat);
****R has no spouse/partner****;
replace OCCSP_cat= .a if missing(OCCSP_cat) & marstatP1>1 & marstatP1<=4;
****Spouse never employed****;
replace OCCSP_cat = .b if missing(OCCSP_cat) & WORKSP==0;
lab var OCCSP_cat "Spouse's type of occupation";
lab def OCCSP_cat
	1 "Farming/Construction/Maintenance/Production/Transportation/Military"
	2 "Service/Sales/Clerical"
	3 "Management/Business/Financial"
	4 "Professional"
	.a "No spouse/partner"
	.b "Never employed";
lab val OCCSP_cat OCCSP_cat;
tabstat BACOCCS, by(OCCSP_cat) stats(N min max);
*---OCCSP_cat seems to be missing if S/P's is not currently employed---*;
tab OCCSP_cat WORKSP, missing col;
tab OCCSP_cat marstatP1, missing col;
tab OCCSP_cat BACSOCMJ, missing;
tab OCCSP_cat, missing;
****BACSOCMJ is miscoded????****;
list OCCSP_cat BACOCCS BACSOCMJ if !missing(OCCSP_cat) & BACSOCMJ==99;
****Missing OCCSP_cat****;
tab1 WORKSP marstatP1 BACOCCS BACSOCMJ if OCCSP_cat==., missing;

*****R's Current Occupation (SEI score)******;
mvdecode BACTSEI BACTSEIP BACTSEIS, mv(999);
desc  BACTSEI BACTSEIP;
summ BACTSEI BACTSEIP;
rename BACTSEI SEI_R;
lab var SEI_R "R's current occupation:  SEI score";
pwcorr SEI_R educ HHINC ASSETS;
tab WORK if missing(SEI_R), missing;

******R's current/Previous occupation (SEI score)*****;
rename BACTSEIP SEIP_R;
replace SEIP_R = SEI_R if !missing(SEI_R);
lab var SEIP_R "R's current/previous occupation:  SEI score";
summ SEIP_R, d;
summ SEI_R SEIP_R if !missing(SEI_R);
summ SEI_R SEIP_R if missing(SEI_R);
tab WORK if missing(SEIP_R);

*****Spouse's Current Occupation (SEI score) [seems to be missing if S/P's is not currently employed]******;
desc BACTSEIS;
*lab list labels395;
summ BACTSEIS;
rename BACTSEIS SEI_SP;
lab var SEI_SP "Spouse's current occupation:  SEI score";
*---SEI_SP seems to be missing if S/P's is not currently employed---*;
tabstat SEI_SP, by(WORKSP) stats(n min max);
*---Most of those missing SEI_SP b/c No S/P---*;
tab WORKSP if missing(SEI_SP), missing;

summ SEIP_R SEI_SP;
pwcorr SEIP_R SEI_SP;

*******************************************************************************************
*    R's Single longest period of unemployment (when not a student or retired)
******************************************************************************************;
tab1 BACFS9A BACFS9B, missing;
*lab list bacfs9a;
*lab list bacfs9b;
mvdecode BACFS9A, mv(-1 97 98 99);
*****Convert to months of unemployment****;
gen max_nowork = BACFS9A/4.33 if BACFS9B==1 & BACFS9A>=0 & BACFS9A<97;
replace max_nowork = BACFS9A if BACFS9B==2 & BACFS9A>=0 & BACFS9A<97;
replace max_nowork = BACFS9A*12 if BACFS9B==3 & BACFS9A>=0 & BACFS9A<97;
*****If BACB2==96 (Never had a pd job), skipped FS9A: recode=.a*****;
replace max_nowork = .a if missing(max_nowork) & (WORK==0 |  BACB2==96 | BACFS9A==0);
lab var max_nowork "Max period of unemployment (when not a student) in mos";
lab def max_nowork .a "Never worked for 6+ mos";
lab val max_nowork max_nowork;
tab max_nowork, missing;
*tabstat BACFS9A max_nowork if max_nowork<., by(BACFS9B) stats(N mean min max);
****Skipped b/c never worked for 6+ mos*****;
tab BACB2 BACFS9A if max_nowork==.a, nolab missing;
*******Valid response for some Rs who were never employed?*****;
list SAQ BACB2 WORK BACFS9* if WORK==0 & BACB2==96 & BACFS9A<97, nolab;
****Missing for max_nowork****;
tab BACFS9A BACFS9B if max_nowork==., missing;
tab WORK BACB2 if BACFS9B==7, missing;

recode max_nowork 0=0 0.1/5.99=1 6/11.999=2 12/23.999=3 24/59.999=4 60/max=5, gen(max_nowork_c);
lab var max_nowork_c "Max period of unemployment (when not a student)";
lab def max_nowork_c
	0 "Never"
	1 "< 6 mos"
	2 "6 mos but < 1 yr"
	3 "1-1.9 years"
	4 "2-4.9 years"
	5 "5+ years"
	.a "Never worked for 6+ mos";
lab val max_nowork_c max_nowork_c;
tabstat max_nowork, by(max_nowork_c) stats(N min max);
****Missing data****;
tab max_nowork max_nowork_c if max_nowork==.a, missing;
tab WORK max_nowork_c if max_nowork_c==., missing;
tab max_nowork_c, missing;

recode max_nowork_c 2/3=2 4/5=3 .a=0, gen(max_nowork_c4);
lab def max_nowork_c4
	0 "Never (including never worked 6+ mos)"
    1 "< 6 mos"
	2 ">=6 mos but < 2 yr"
	3 "2+ years";
lab val max_nowork_c4 max_nowork_c4;
tab max_nowork_c4 max_nowork_c, missing;
tab max_nowork_c4, missing;

**************************************************
*  Job Characteristics
**************************************************;
mvdecode BASJCDA BASJCDS BASJCSD BASJCSS BASJCCS, mv(-1 98 99);
foreach X in JCDA JCDS JCSD JCSS JCCS {;
	rename BAS`X' `X'_M2;
};
summ JCDA_* JCDS_* JCSD_* JCSS_* JCCS_*;

*---------------------------------------------------------------------------
*      Overall Adult SES Index
*---------------------------------------------------------------------------;

*----Convert Income & Assets back to original units----*;
drop INCw_R INCw_SP;
gen INC = HHINC95*1000;
lab var INC "Annual Total Family HH Income in 1995 $";
gen INCe = HHINCe95*1000;
lab var INCe "Annual Total Family HH Income in 1995 $, equivalence-adj";
gen INCw = INCw_RSP95*1000;
lab var INCw "Annual wages/salary income in 1995 $, R & S/P";
gen INCw_R = INCw_R95*1000;
lab var INCw_R "Annual wages/salary income in 1995 $, R";
gen INCw_S = INCw_SP95*1000;
lab var INCw_SP "Annual wages/salary income in 1995 $, S/P";
gen WLTH = ASSETS95*1000;
lab var WLTH "Net Wealth (R & S/P) in 1995 $";
summ HHINC95 INC HHINCe95 INCe INCw_RSP95 INCw
	INCw_R95 INCw_R INCw_SP95 INCw_S ASSETS95 WLTH;

*************************************************
*    Log-Transform Income & Assets (after adding $1--0.001 of $1K--to everyone's income/assets)
**************************************************;
*gladder INC;
gen INC_ln = ln(INC+0.001);
gen INCe_ln = ln(INCe+0.001);
gen INCw_ln = ln(INCw+0.001);
*gladder INCw_R;
gen INCw_R_ln = ln(INCw_R+0.001);
*gladder INCw_S;
gen INCw_S_ln = ln(INCw_S+0.001);
*gladder INCw_RSP95;
*----Cannot log negative values!!!----*;
*gen WLTH_ln = ln(WLTH+0.001);

*************************************************
*    Square Root Transform Income & Assets 
**************************************************;
gen INC_sqrt = sqrt(INC);
gen INCe_sqrt = sqrt(INCe);
gen INCw_sqrt = sqrt(INCw);
gen INCw_R_sqrt = sqrt(INCw_R);
gen INCw_S_sqrt = sqrt(INCw_S);
*----Cannot take the sqrt of negative values!!!----*;
*gen WLTH_sqrt = sqrt(WLTH);
*scatter INC_ln INC_sq INC;
	
****************************************************************************************
*    Apply Inverse-Hyperbolic Sine Transformation (see Friedline et al. 2015, Killewald et al. 2017)
*		 for Income and Wealth
***************************************************************************************;
gen ihs_INC = ln(sqrt(INC^2+1)+INC);
gen ihs_INCe = ln(sqrt(INCe^2+1)+INCe);
gen ihs_INCw = ln(sqrt(INCw^2+1)+INCw);
gen ihs_INCw_R = ln(sqrt(INCw_R^2+1)+INCw_R);
gen ihs_INCw_S = ln(sqrt(INCw_S^2+1)+INCw_S);
gen ihs_WLTH = ln(sqrt(WLTH^2+1)+WLTH);
summ INC INC_ln INC_sqrt ihs_INC INCe INCe_ln INCe_sqrt ihs_INCe
	INCw INCw_ln INCw_sqrt ihs_INCw
	INCw_R INCw_R_ln INCw_R_sqrt ihs_INCw_R
	INCw_S INCw_S_ln INCw_S_sqrt ihs_INCw_S
	WLTH ihs_WLTH;

***************************************************************************
*   Compare skewness of various transformations of income/wealth
* 		-> IHS-transformation sometimes reduces skewness, but not always
*		-> Square-root transformation works better than IHS at reducing skeweness
*			but cannot be used for wealth (b/c we have negative values)
*		-> Log-transform doesn't help as much in most cases (and again, we cannot use it for wealth)
*		-> Conclusion:  If we are going to use a transformation, IHS is probably the most defensible
****************************************************************************;
tabstat INC INC_ln INC_sqrt ihs_INC INCe INCe_ln INCe_sqrt ihs_INCe
	INCw INCw_ln INCw_sqrt ihs_INCw
	INCw_R INCw_R_ln INCw_R_sqrt ihs_INCw_R
	INCw_S INCw_S_ln INCw_S_sqrt ihs_INCw_S
	WLTH ihs_WLTH, stats(N skew);
	
************************************************************************************************************
*      SES Index:  based on R & Sp educ, R & Sp occupation SEI, HH income, & R/Sp Net Wealth
*			(Only Rs who are currently married w/both R & spouse ever employed could have 6 valid items)	
*			[Same construction as SES index for M1]
***************************************************************************************************************;
global SES "educ educsp SEIP_R SEI_SP INC WLTH";
summ $SES;
misschk $SES, gen(miss_);
bysort marprtP1:  tab WORK WORKSP, missing;
*---Married & both R & S/P are employed (max 6 valid items)----*;
summ $SES if marprtP1==1 & WORK==1 & WORKSP==1;
*---Not Married & R employed (max 4 valid items)----*;
summ $SES if marprtP1==0 & WORK==1;

****Untransformed INC & Wealth (Alpha=0.71)*****;
alpha $SES, item lab std gen(temp);
****IHS-transform of Income & Assets (Alpha=0.71)*****;
*alpha educ educsp SEIP_R SEI_SP ihs_INC ihs_WLTH, item lab std;
*****If married/partner & missing more than 2 items, code to missing****;
replace temp = . if marstatP1==1 & miss_number>2;
*****If not married/partner & missing more than 4 items (2 missing by design), code to missing*****;
replace temp = . if marstatP1!=1 & miss_number>4;
egen SES = std(temp);
lab var SES "Std Index of SES (based on educ, SEI, HH income, & net wealth)";
summ SES, d;
list temp SES $SES if miss_number>4;
drop temp miss_*;

*********************************************************************************************************************
*      SES Index:  substitute categorical occupation in place of continuous SEI 
********************************************************************************************************************;
global SES1 "educ educsp OCCP_cat OCCSP_cat INC WLTH";
summ ${SES1};
tab OCCP_cat OCCSP_cat, row col missing;
misschk ${SES1}, gen(miss_);
*****OCCP_cat missing if R never employed****;
tab OCCP_cat if WORK==0, missing nolab;
*****Spouses' educ & OCCSP_cat missing if R not married/partnered****;
tab1 educsp OCCSP_cat if marprtP1==0, missing nolab;
*****Spouses' OCCSP_cat missing if s/p never employed****;
tab OCCSP_cat if WORKSP==0, missing nolab;
tab miss_number marstatP1, col;
*****If not employed, wage/salary income = $0???****;
pwcorr INC INCw;
tabstat INC INCw INCw_R, by(WORK) stats(N mean min max);
*****High INC but wage/salary income=$0 (income is from SS or others in HH)*****;
*list WORK HHINC INCw_RSP INCw_OF INCss_FH INCoth_FH 
	if HHINC>125 & HHINC<. & INCw_RSP==0;

****Untransformed Income & Assets (alpha=0.61)****;
alpha ${SES1}, item lab std gen(temp);
****IHS-transform of Income & Assets (Alpha=0.64)*****;
*alpha educ educsp OCCP_cat OCCSP_cat ihs_INC ihs_WLTH, item lab std;
*****If married/partner & missing more than 2 items, code to missing****;
replace temp = . if marstatP1==1 & miss_number>2;
*****If not married/partner & missing more than 4 items (2 missing by design), code to missing*****;
replace temp = . if marstatP1!=1 & miss_number>4;
egen SES1 = std(temp);
lab var SES1 "Std Index of SES (based on educ, occupation, HH income, & net wealth)";
summ SES1, d;
list temp SES1 ${SES1} if miss_number>5;
drop temp miss_*;
*****Very high wage/salary income, but SES below average****;
list SES1 ${SES1} INCw if SES1<0 & INCw>140000 & INCw<., nolab compress;
*****$1M+ in net wealth, but SES below average****;
list SES1 ${SES1} if SES1<0 & WLTH>=1000000 & WLTH<., nolab compress;

******************************************************************************************************************
*      SES Index:  substitute equiv-adj HH income in place of unadjusted HH income
*****************************************************************************************************************;
global SES2 "educ educsp SEIP_R SEI_SP INCe WLTH";
summ ${SES2};
misschk ${SES2}, gen(miss_);
****Untransformed income and assets (Alpha=0.72)****;
alpha ${SES2}, item lab std  gen(temp);
****IHS-transform of Income & Assets (Alpha=0.72)*****;
alpha educ educsp SEIP_R SEI_SP ihs_INCe ihs_WLTH, item lab std;
*****If married/partner & missing more than 2 items, code to missing****;
replace temp = . if marstatP1==1 & miss_number>2;
*****If not married/partner & missing more than 4 items (2 missing by design), code to missing*****;
replace temp = . if marstatP1!=1 & miss_number>4;
egen SES2 = std(temp);
lab var SES2 "Std Index of SES (based on educ, SEI, equiv-adj HH income, & net wealth)";
summ SES2, d;
list temp SES2 ${SES2} if miss_number>=5;
drop temp miss_*;

*------------------------------------------------------
*   Health Insurance Coverage
*-------------------------------------------------------;
*desc BACCS1 BACCS3*;
*lab list baccs1;
gen HInsure = (2-BACCS1) if BACCS1<=2;
tab HInsure BACCS1, missing;

*******************************************************
*     Subjective SES Ladder
******************************************************;
gen laddr = (10-BASC3)+1 if BASC3 <= 10;
label var laddr "SES Ladder relative to people in your community";
label define LADDR
  1 "Worst off"
  10 "Best off";
label value laddr LADDR;
tab BASC3 laddr, missing;

*------------------------------------------------------
*   Subjective measures related to R's Financial Situation
*-------------------------------------------------------;

******Intergenerational Perceived Deprivation********;
gen PercFin = BACEA10 if BACEA10>=1 & BACEA10<=7;
lab var PercFin "R feels better off financially than parents were at R's age";
lab def PercFin 
	1 "A lot worse off"
	2 "Somewhat worse off"
	3 "A little worse off"
	4 "Same"
	5 "A little better off"
	6 "Somewhat better off"
	7 "A lot better off";
lab val PercFin PercFin;
tab BACEA10 PercFin, missing row;

********Perceived Financial Situation:  Now********;
gen FinNow = BACGS1 if BACGS1<=10;
lab var FinNow "Rating of Financial situation now (0-10=Best)";
tab FinNow BACGS1, missing;

********Perceived Financial Situation:  10 years in future********;
gen Fin10yfuture = BACGS3 if BACGS3<=10;
lab var Fin10yfuture "Rating of Financial situation 10 years in the future (0-10=Best)";
tab Fin10yfuture BACGS3, missing;

*****Control over Financial Situation Now*****;
gen FinControl = BACGS4 if BACGS4<=10;
lab var FinControl "Control over Financial situation now (0-10=Very Much)";
tab FinControl BACGS4, missing;

****You (& your family) have enough money to meet your needs?*****;
gen FinNeed = 3-BACGS6 if BACGS6<=3;
lab var FinNeed "Enough money to meet needs?";
lab def FinNeed
	0 "Not enough"
	1 "Just enough"
	2 "More than enough";
lab val FinNeed FinNeed;
tab FinNeed BACGS6, missing;

****Difficulty paying monthly bills*****;
gen FinDiff = BACGS7-1 if BACGS7<=4;
lab var FinDiff "How difficult to pay monthly bills?";
*lab def FinDiff
	0 "Very difficult"
	1 "Somewhat"
	2 "Not very"
	3 "Not at all difficult";
lab val FinDiff FinDiff;
tab FinDiff BACGS7, missing;

***************************************************
*   (Subjective)  Index of Perceived Current Financial Situation 
***************************************************;
summ FinNow Fin10yfuture FinControl FinNeed FinDiff;
****Loads on 1 factor (loadings >=0.40 for all 5 items)****;
factor FinNow Fin10yfuture FinControl FinNeed FinDiff;
*****Mean of 5 standardized items if min 3 valid items (alpha=0.77)****;
alpha FinNow Fin10yfuture FinControl FinNeed FinDiff, item lab std min(3) gen(temp);
egen Fin_idx = std(temp);
lab var Fin_idx "Subjective financial situation, current (mean of 5 std items)"; 
summ Fin_idx, d;
drop temp*;

******Intergenerational Perceived Deprivation (Didn't ask at M2)********;

*------------------------------------------------------
*   Subjective measures related to R's Work Situation
*-------------------------------------------------------;

********Perceived Work Situation:  Now ********;
gen WorkNow = BACFS1 if BACFS1<=10;
lab var WorkNow "Rating of current Work situation (0-10=Best)";
tab WorkNow BACFS1, missing;

********Expected Work Situation:  10 years from Now****;
gen Work10yfuture = BACFS3 if BACFS3<=10;
lab var Work10yfuture "Rating of Work situation 10 years in the future (0-10=Best)";
tab Work10yfuture BACFS3, missing;

*------------------------------------------------------
*   Social Integration
*-------------------------------------------------------;
****Good talk with spouse/partner****;
recode BACLS10 (5=1) (4=2)  (3=3) (2=4) (1=5) (-1 8 9=.), gen(talkSP);
lab def talkSP
	1 "< few times/mo"
	2 "Few times/mo"
	3 "1/wk"
	4 "Few times/wk"
	5 ">= 1/day";
lab val talkSP talkSP;
tab talkSP BACLS10, missing;
tab talkSP;

****Freq Interaction with Network Members*****;
lab def interact
  0 "Never/hardly ever"
  1 "< once/mo"  
  2 "1-3x/mo"
  3 "once to several times/wk"
  4 "almost every day";
recode BACJS1 1/2=4 3/4=3 5/6=2 7=1 8=0 97/99=., gen(family);
lab var family "Freq contact any family";
lab val family interact;
tab family BACJS1, missing;

recode family 0/2=1 3=2 4=3, gen(cntfam);
lab var cntfam "Freq contact any family (3 categories)";
lab def cntfam
  1 "<1/wk"
  2 "once to several times/wk"
  3 "almost every day";
lab val cntfam cntfam;
tab cntfam family, missing;
tab cntfam;

recode BACJS3 1/2=4 3/4=3 5/6=2 7=1 8=0 97/99=., gen(friend);
lab var friend "Freq contact any friends";
lab val friend interact;
tab friend BACJS3, missing;

recode friend 0/1=1 2=2 3=3 4=4, gen(cntfrd);
lab var cntfrd "Freq contact friends (4 categories)";
lab def cntfrd
  1 "<1/mo"
  2 "1-3/mo"
  3 "1-6/wk"
  4 "almost every day";
lab val cntfrd cntfrd;
tab cntfrd friend, missing;
tab cntfrd;

recode BACIS2 1=4 2/3=3 4=2 5=1 6=0 7/9=., gen(nbor);
lab var nbor "Freq chat/socialize with n'bors";
lab val nbor interact;
tab nbor BACIS2, missing;

recode nbor 0/1=1 2=2 3/4=3, gen(cntnbor);
lab var cntnbor "Freq contact friends (3 categories)";
lab def cntnbor
  1 "<1/mo"
  2 "1-3/mo"
  3 "1+/wk";
lab val cntnbor cntnbor;
tab cntnbor nbor, missing;
tab cntnbor;

DUMMY contact "family<. & friend<."
  "family>=3 & friend>=3" 
  "Weekly contact w/family AND friends (1=yes)";
bysort contact:  tab family friend, missing;
tab contact;

*****Church Attendance****;
gen fchurch = 6-BASH3D if BASH3D<=6;
replace fchurch = 4 if fchurch==5;
lab var fchurch "Freq attend church";
lab def fchurch
   0 "Never"
   1 "<1x/mo"
   2 "1-3x/mo"
   3 "1x/wk"
   4 ">1x/wk";
lab val fchurch fchurch;
tab fchurch BASH3D, missing;

*****Attends church service at least monthly****;
DUMMY church "fchurch<." "fchurch>=2"
  "Attends church at least monthly";
tab fchurch church, missing;
tab church, missing;

****Attends Meetings of Social Groups (professional, sports/social, other)****;
foreach X in A B C {;
    gen BACHS8`X'r = BACHS8`X' if BACHS8`X'<97;
    *****If no answer, recode to 0*****;
    replace BACHS8`X'r = 0 if BACHS8`X'==98;
    tab1 BACHS8`X' BACHS8`X'r;
};
gen socgrp = BACHS8Ar+BACHS8Br+BACHS8Cr;
lab var socgrp "# of Social group meetings per mo";
*****95 is supposed to be a valid code, but it looks like a missing code to me!****;
list socgrp BACHS8* if BACHS8C==95;
summ BACHS8*r socgrp;

recode socgrp 1/3=1 4/7=2 8/max=3, gen(socgrp_c);
lab var socgrp_c "# of Social group meetings per mo (categorized)";
lab def socgrp_c
  1 "1-3/mo"
  2 "4-7/mo"
  3 "8+/mo";
lab list socgrp_c;
lab val socgrp_c socgrp_c;
tabstat socgrp, by(socgrp_c) stats(min max);
tab socgrp_c;

***Other social org/club (at least monthly)**********;
DUMMY othgrp "socgrp<." "socgrp>0" "Attends prof/soc/sport/other group at least once/mo";
tabstat socgrp, by(othgrp) stats(N min max); 
tab socgrp othgrp, row missing;

****Volunteering****;
foreach X in A B C D {;
    gen BACHS7`X'r = BACHS7`X' if BACHS7`X'>=0 & BACHS7`X'<97;
    *****If no answer, recode to 0*****;
    replace BACHS7`X'r = 0 if BACHS7`X'==97 | BACHS7`X'==98;
    *tab1 BACHS7`X' BACHS7`X'r;
};
gen volun = BACHS7Ar+BACHS7Br+BACHS7Cr+BACHS7Dr;
lab var volun "# of hours of volunteer work per mo (categorical)";
summ BACHS7*r volun;

recode volun 1/9=1 10/19=2 20/max=3, gen(volun_c);
lab var volun_c "# of hours of volunteer work per mo (categorical)";
lab def volun_c
  1 "1-9 hrs/mo"
  2 "10-19 hrs/mo"
  3 "20+ hrs/mo";
lab val volun_c volun_c;
tabstat volun, by(volun_c) stats(min max);
tab volun_c;

**********************************************************
*  Social Integration (Berkman-Syme SNI, 1979, AJE)
*	-> We count marriage (but not partnership),
*		 same as Berkman & Syme (1979) & Loucks et al. (2006)
**********************************************************;
summ married contact church othgrp;
gen socint = married+contact+church+othgrp;
lab var socint "Social Network Index (0-4)";
bysort married contact church: tab socint othgrp, missing;
tab socint, missing;

DUMMY low_socint "socint<." "socint<=1" "Low social integration (<=1 out of 4)";
tab low_socint socint, col missing;

*-----------------------------------------------
*     Index of Civic Obligation [NOT ASKED AFTER M1]
*-----------------------------------------------;

****************************
*    LOC
***************************;
mvdecode BASC4A-BASC4L, mv(8 9);
foreach X in BASC4I BASC4J BASC4A BASC4B BASC4K {;
  gen `X'r = `X' - 1 if `X' <= 7;
  tab `X' `X'r, missing;
};
****Reverse code items L and C so high=more mastery***;
foreach X in BASC4L BASC4C {;
  gen `X'r = 7 - `X' if `X' <= 7;
  tab `X' `X'r, missing;
};
summ BASC4*r;

****All 7 items load on 1 factor, Alpha=0.77***********;
factor BASC4*r, pf;
alpha BASC4*r, item label gen(loc);

*****Take average score across all valid items if at least 3 valid***;
misschk BASC4*r, gen(miss_);
replace loc = . if miss_n>4;
label var loc "Locus of control index (based on 7 items)";
list loc miss_n BASC4*r in 1/20, nolabel;
list loc miss_n BASC4*r if miss_n>4 & miss_n<7, nolabel;
tab loc, missing;
pwcorr loc BASC4*r;
drop miss_*;

****2 mastery items (alpha = 0.44)****;
alpha BASC4Cr BASC4Lr, item label gen(mast);
tab mast;

****5 constraint items (alpha = 0.82)****;
alpha BASC4Ir BASC4Jr BASC4Ar BASC4Br BASC4Kr, 
  item label gen(const);
****Reverse code so high=more constraints****;
replace const = 6-const;
tab const;

*-----------------------------------------------
*      Health Behaviors
*-----------------------------------------------;

*****************************************
*      Smoking Hx
*****************************************;
gen smoke = (2-BACA37) if BACA37<=2;
replace smoke = 2 if BACA39==1;
replace smoke = 0 if missing(smoke) & BACA36==96;
lab var smoke "Smoking Hx";
lab def smoke
  0 "Never"
  1 "Former"
  2 "Current";
lab val smoke smoke;
tab BACA36 smoke, missing;
bysort smoke:  tab BACA37 BACA39 if BACA36!=96, missing;
tab smoke, missing;
****Check against vars from P4*****;
*bysort smoke:  tab B4H26 B4H26A, missing;

***************************************
*     Duration Smoking 
*       (Age last smoked regularly - Age started smoking regularly)
***************************************;
tab1 BACA36 BACA38 BACA42;
mvdecode BACA36 BACA38 BACA42, mv(96 97 98 99);
gen yrsmoked = 0 if smoke==0;
replace yrsmoked = BACA42 - BACA38 if smoke==1;
replace yrsmoked = age_M2 - BACA38 if smoke==2;
lab var yrsmoked "Years smoked";
*list smoke yrsmoked BACA36 BACA38 BACA42 age_M2 in 1/10;
*list smoke yrsmoked BACA36 BACA38 BACA42 age_M2 if yrsmoked>=50 & yrsmoked<.;
*****n=17 missing (mostly b/c age stopped smoking is missing)****;
*tab smoke BACA42 if missing(yrsmoked), missing;
*list smoke yrsmoked BACA36 BACA38 BACA42 age if missing(yrsmoked);
tabstat yrsmoked, by(smoke) stats(min max);

**********************************************************************************************
*  Rector et al. (2020, JGMS,
*		https://academic.oup.com/biomedgerontology/article/75/1/168/5298942?login=false)
*		uses freq of vigorous & moderate activity (coded 0=Never to 5=Several times per week)
*		during summer & winter as indicators (2 intensities x 2 seasons) to estimate 
*		a continuous latent physical activity variable at each wave
*		[They don't say anything about whether they used activity at work, home, & leisure time]
**********************************************************************************************;
*desc BASA6A;
*lab list labels1224;
****Recode Exer Vars to:  0 (Never) to 5 (Several Times per Week)****;
lab def EXER
	0 "Never"
	1 "< 1/mo"
	2 "1/mo"
	3 "Several times/mo"
	4 "Once/week"
	5 "Several times/week";
program def EXERVARS;
args ORIGVAR NEWVAR LABEL;

    recode `ORIGVAR' (1=5) (2=4) (3=3) (4=2) (5=1) (6=0) (-1 8=.), gen(`NEWVAR');
    lab var `NEWVAR' "Freq `LABEL'";
	lab val `NEWVAR' EXER;
    tab `NEWVAR' `ORIGVAR', missing;

end;

EXERVARS BASA6A EXERvjs "vigorous work activity (summer)";
EXERVARS BASA6B EXERvjw "vigorous work activity (winter)";
EXERVARS BASA6C EXERvhs "vigorous chores activity (summer)";
EXERVARS BASA6D EXERvhw "vigorous chores activity (winter)";
EXERVARS BASA6E EXERvls "vigorous leisure activity (summer)";
EXERVARS BASA6F EXERvlw "vigorous leisure activity (winter)";
EXERVARS BASA7A EXERmjs "moderate work activity (summer)";
EXERVARS BASA7B EXERmjw "moderate work activity (winter)";
EXERVARS BASA7C EXERmhs "moderate chores activity (summer)";
EXERVARS BASA7D EXERmhw "moderate chores activity (winter)";
EXERVARS BASA7E EXERmls "moderate leisure activity (summer)";
EXERVARS BASA7F EXERmlw "moderate leisure activity (winter)";

misschk EXER*, gen(miss_);
factor EXER*;
***Loads on 3 factors: 1) moderate chores/leisure, 2) job activity, 3) vigorous chores/leisure****;
rotate, f(3);
***Alpha=0.93 for all 12 items****;
alpha EXER*, item label min(8) gen(exerfreq);
lab var exerfreq "Index of vigorous/moderate physical activity";
summ exerfreq, d;
tabstat EXER* if exerfreq==0, stats(N min max);
tabstat EXER* if exerfreq==5, stats(N min max);
***Missing 5-12 items****;
tab miss_number exerfreq if missing(exerfreq), missing;
drop miss_*;

*****Work-Related Physical Activity (alpha=0.92)****;
alpha EXER*j*, item label min(3) gen(exerJOB);
lab var exerJOB "Index of vigorous/moderate physical activity related to work";
summ exerJOB, d;

*****Leisure/Chores-Related Physical Activity (alpha=0.94)****;
alpha EXER*l* EXER*h*, item label min(6) gen(exerOTH);
lab var exerOTH "Index of vigorous/moderate physical activity related to leisure/home chores";
summ exerOTH, d;

*****************************************************
*  Current Alcohol Consumption (# drinks x freq per week)
*****************************************************;
*tab1 BACA49 BACA50 BACA51 BACA51A BACA52, missing;

recode BACA51 1=7 2=6 3=4 4=2 5=1 6=0 7/9=., gen(freqdrk);
*---If never drank alcohol, recode freqdrk=0---*;
replace freqdrk = 0 if BACA51==. & BACA49==96;
*---If did not drink any alcohol in the past month, recode freqdrk=0---*;
replace freqdrk = 0 if BACA51==. & BACA50==2;
*---If reported drink <1 day/week, recode freqdrk based on BACA51A---*;
replace freqdrk = 0.5 if BACA51==5 & BACA51A==2;
replace freqdrk = 0.25 if BACA51==5 & BACA51A==3;
replace freqdrk = 0 if BACA51==5 & BACA51A==4;
lab var freqdrk "How often drank alcohol per week? [over past month]";
*---Drank no alcohol in the past month---*;
tab BACA51 BACA51A if freqdrk==0, missing;
tab BACA50 if freqdrk==0 & BACA51==., missing;
tab BACA49 if freqdrk==0 & BACA50==., missing;
*---Drank alcohol less than 1/week---*;
tab freqdrk BACA51A if BACA51==5, missing;
*---Drank alcohol at least 1/week---*;
tab freqdrk BACA51 if BACA51<5, missing;
*---Missing data---*;
*list BACA49 BACA50 BACA51 BACA51A if missing(freqdrk);
*------------------------------------------------------------------------
*   According to https://midus.colectica.org/, there should be N=34 Rs 
*		coded 96 (never had a drink) on BACA49 and N=9 coded 97 (DK), 
*		but they are all coded as missing on this datafile
*  BUT, N=34 of those Rs are coded missing on BACA50 (which should be coded as INAPP)
*	Therefore, I will recode them as freqdrk=0
*------------------------------------------------------------------------;
*tab BACA49 BACA50, missing;
replace freqdrk = 0 if missing(freqdrk) & BACA49==. & BACA50==.;
list BACA49 BACA50 BACA51 BACA51A if missing(freqdrk);
tab freqdrk, missing;

*lab list labels285;
gen numdrks = BACA52 if BACA52<97;
lab var numdrks "Avg # drinks (when drank alcohol)";
tab numdrks BACA52, missing;
*----Missing data---*;
tab freqdrk if numdrks>=., missing;
list freqdrk BACA52 numdrk if freqdrk>0 & freqdrk<. & numdrks>=.;

gen drksperwk = freqdrk*numdrk;
replace drksperwk = 0 if freqdrk==0;
lab var drksperwk  "Alcohol consumption (# drinks per week)";
*----Drank no alcohol in past month---*;
tab drksperwk freqdrk if freqdrk==0, missing;
*----Drank alcohol in past month---*;
list drksperwk freqdrk numdrk if freqdrk>0 & freqdrk<. in 1/20;
*----Very high alcohol consumption---*;
list drksperwk freqdrk numdrk if drksperwk>20 & drksperwk<.;
*----Missing data---*;
list drksperwk freqdrk BACA52 numdrk if drksperwk>=.;
summ drksperwk, d;

****************************************************
*    Count of Alcohol Problems (0-6)
*       (based on 6 of the 7 items used in the CIDI-SF scale for Alcohol Dependence,
*        4 of which are also included in the Michigan Alcohol Screening Test (MAST))
****************************************************;
*****Binary alcohol problem vars from MAST (Recode as 0=No, 1=Yes)*****;
foreach X of varlist BACAS66A-BACAS66D {;
	recode `X' (2=0) (7 8 9=.), gen(`X'_r);
	tab `X'_r `X', missing;
};
*****Recode the 2 other items from CIDI-SF as dummy (0=Never, 1=All else)*****;
recode BACAS67 (1=0) (2/6=1) (7 8 9=.), gen(BACAS67_r);
tab BACAS67_r BACAS67, missing;
recode BACAS68 (1=0) (2/6=1) (7 8 9=.), gen(BACAS68_r);
tab BACAS68_r BACAS68, missing;

****Count # of Alcohol Problems******;
global AlcProbs "BACAS66A_r BACAS66B_r BACAS66C_r BACAS66D_r BACAS67_r BACAS68_r";
summ ${AlcProbs};
misschk ${AlcProbs}, gen(miss_);
egen AlcProbN  = anycount(${AlcProbs}), values(1);
tab AlcProbN miss_number, missing;
****If No problems reported, but 1+ item is missing, recode as missing****;
replace AlcProbN = . if AlcProbN==0 & miss_number>0;
lab var AlcProbN "# of Alcohol-related problems (out of 6)";
list AlcProbN ${AlcProbs} in 1/10;
summ AlcProbN ${AlcProbs} if AlcProbN==0;
*****Reported 1+ problem (even though some items missing)*****;
list  AlcProbN ${AlcProbs} if miss_number>0 & AlcProbN!=.;
drop miss_*;
tab AlcProbN SAQ, col missing;

******Any Alcohol-related problems? (16%)******;
DUMMY AlcProb "AlcProbN<." "AlcProbN>0" "Any Alcohol-Related Problems (out of 6)";
tab AlcProbN AlcProb, cell;

****************************************************
*    MAST (Michigan Alcohol Screening Test)
*        Counts # of alcohol abuse problems reported (out of 4 from BACAS66A-BACAS66D)
*			and creates a dummy for any alcohol problems
*    Notes:  This appears to be an abbreviated form of the MAST (Selzer, 1971)
* 		       see https://www.integration.samhsa.gov/clinical-practice/sbirt/Mast.pdf 
*              for the full MAST, which includes 25 Qs.
*       	  The SMAST (Selzer et al., 1975) includes 13 items.  
****************************************************;
global MASTitems "BACAS66A_r BACAS66B_r BACAS66C_r BACAS66D_r";
misschk ${MASTitems}, gen(miss_);
egen cnt = anycount(${MASTitems}), values(1);
tab cnt miss_number, missing;
****If No problems reported, but 1+ item is missing, recode as missing****;
replace cnt = . if cnt==0 & miss_number>0;
summ cnt ${MASTitems} if cnt==0;
*****Reported 1+ problem (even though some items missing)*****;
list cnt ${MASTitems} if miss_number>0 & cnt!=.;

DUMMY MAST "cnt<." "cnt>0" "Past 12 mos:  MI Alcohol Screening Test (Any problems out of 4)";
tab MAST cnt, col missing;
drop miss_* cnt;
tab MAST SAQ, col missing;
*****Any alcohol problems based on MAST? (6%)****;
tab MAST;

*********************************************************
*  Did R report misuse of the listed drugs?
********************************************************;
egen DrugAny = anymatch(BACAS62*), values(1);
egen anymiss = anymatch(BACAS62*), values(7 8 9);
replace DrugAny = . if DrugAny==0 & anymiss>0;
lab var DrugAny "R reported use of any listed drugs (on his/her own)";
list DrugAny BACAS62* if DrugAny==1 in 1/50;
****Check that everyone with DrugAny=0 is coded 2 (No) for all Qs A62*****;
summ BACAS62* if DrugAny==0;
****Check missing cases******;
tab BACAS62A BACAS62B if missing(DrugAny), missing;
list DrugAny anymiss BACAS62* if missing(DrugAny) & BACAS62A!=8 & BACAS62B!=8;
drop anymiss;
*****15% of the sample reported non-medical Drug Use*****;
tab DrugAny, missing;

****************************************************
*    Count of Drug Problems (0-7)
*       (based on 7 symptoms included in the CIDI-SF scale for Drug Dependence)
****************************************************;
*****Recode Items on 6-point scale as dummy (0=Never, 1=All else)*****;
recode BACAS63 (1=0) (2/6=1) (7 8 9=.), gen(NDU_more);
recode BACAS64 (1=0) (2/6=1) (7 8 9=.), gen(NDU_role);
*****If missing b/c didn't use any drugs, recode to 0 (Never)****;
replace NDU_more = 0 if missing(NDU_more) & DrugAny==0;
replace NDU_role = 0 if missing(NDU_role) & DrugAny==0;
lab var NDU_more "Non-med Drug Use:  used more/longer than intended";
lab var NDU_role "Non-med Drug Use:  role interference";
bysort DrugAny: tab NDU_more BACAS63, missing;
bysort DrugAny: tab NDU_role BACAS64, missing;

*****Binary items (Recode as 0=No, 1=Yes)*****;
foreach X of varlist BACAS65A-BACAS65E {;
	recode `X' (2=0) (7 8 9=.), gen(`X'_r);
	*****If missing b/c didn't use any drugs, recode to 0 (No)****;
	replace `X'_r = 0 if missing(`X'_r) & DrugAny==0;
	bysort DrugAny:  tab `X'_r `X', missing;
};
rename BACAS65A_r NDU_haz;
lab var NDU_haz "Non-med Drug Use:  In hazardous situation";
rename BACAS65B_r NDU_emot;
lab var NDU_emot "Non-med Drug Use:  caused emot/psych problems";
rename BACAS65C_r NDU_urge;
lab var NDU_urge "Non-med Drug Use:  strong desire/urge to use";
rename BACAS65D_r NDU_time;
lab var NDU_time "Non-med Drug Use:  great deal of time using/recovering";
rename BACAS65E_r NDU_toler;
lab var NDU_toler "Non-med Drug Use:  needed more to get same effect";

global DrugProbs "NDU_more NDU_role NDU_haz NDU_emot NDU_urge
	NDU_time NDU_toler";
*****Verify that Everyone coded DrugAny=0, is also coded 0 on the Drug Problems Qs*****;
summ ${DrugProbs} if DrugAny==0;
****Count # of Drug Problems******;
summ ${DrugProbs};
misschk ${DrugProbs}, gen(miss_);
egen DrugProbN  = anycount(${DrugProbs}), values(1);
****1+ item is missing, recode as missing****;
replace DrugProbN = . if miss_number>0;
lab var DrugProbN "# of Drug-related problems (out of 7)";
tab DrugProbN miss_number, missing;
list DrugProbN ${DrugProbs} in 1/10;
summ DrugProbN ${DrugProbs} if DrugProbN==0;
*****Missing(DrugProbN)********;
tab NDU_more NDU_role if missing(DrugProbN), missing;
list DrugAny ${DrugProbs} if missing(DrugProbN) & NDU_more<=1 & NDU_role<=1;
drop miss_*;
tab DrugProbN, missing;

******Any Drug-related problems? (7%)******;
DUMMY DrugProb "DrugProbN<." "DrugProbN>0" "Any Drug-Related Problems (out of 7)";
tab DrugProbN DrugProb, cell;
tab DrugProb;

*******************************************************
*   Relaxation Practice/Meditation in the past 12 mos
*******************************************************;
tab BACAS56N, missing;
gen MEDITATE = 5-BACAS56N if BACAS56N>=1 & BACAS56N<=5;
lab var MEDITATE "Freq of relaxation practice/meditation in the past 12 mos";
lab def MEDITATE
	0 "Never"
	1 "A little"
	2 "Some"
	3 "Often"
	4 "A lot";
lab val MEDITATE MEDITATE;
tab MEDITATE BACAS56N, missing;

*******************************************************
*   Exercise/movement Rx (yoga, pilates, Tai Chi, Feldenkrais, etc.) in the past 12 mos
*******************************************************;
gen MoveRx = 5-BACAS56F if BACAS56F>=1 & BACAS56F<=5;
lab var MoveRx "Exercise/movement Rx (yoga, pilates, Tai Chi, Feldenkrais, etc.) past 12 mos";
lab val MoveRx MEDITATE;
tab MoveRx BACAS56F, missing;

****************************************************************
*  BMI based on self-reported height & weight
****************************************************************;
mvdecode BACAS35 BACAS37* BACBMI, mv(97 98 99);
mvdecode BACAS39 BACAS40 BACAS41, mv(997 998 999);
summ BACAS37* BACAS39 BACAS40 BACAS41;
desc BACAS37* BACAS39*;
gen heightS = BACAS37A*0.3048 + BACAS37B*0.0254 if BACAS37A<98 & BACAS37B<12;
lab var heightS "R's height in m (self-reported)";
gen weightS = BACAS39*0.453592 if BACAS39<998;
lab var weightS "R's weight in kg (self-reported)";
gen bmiS = weightS / heightS^2;
lab var bmiS "BMI (based on self-reported height & weight)"; 
list heightS BACAS37* weightS BACAS39 bmiS BACBMI in 1/10;
list heightS BACAS37* weightS BACAS39 bmiS BACBMI if missing(bmiS) & SAQ==1;
summ bmiS BACBMI, d;
list heightS BACAS37* weightS BACAS39 bmiS BACBMI if !missing(bmiS) & bmiS>50;

gen wgt1yrS = BACAS40*0.453592 if BACAS40<998;
lab var wgt1yrS "R's weight in kg one year ago (self-reported)";
gen wgt10yrS = BACAS41*0.453592 if BACAS41<998;
lab var wgt10yrS "R's weight in kg 10 years ago (self-reported)";
****At M2, they did not ask weight at age 21****;
list weightS BACAS39 wgt1yrS BACAS40 wgt10yrS BACAS41 in 1/10;

gen bmi1yrS = wgt1yrS / heightS^2;
lab var bmi1yrS "BMI 1 year ago (based on self-reported height & weight)"; 
gen bmi10yrS = wgt10yrS / heightS^2;
lab var bmi10yrS "BMI 10 years ago (based on self-reported height & weight)"; 

*******************************************************
*   Self-reported waist circumference
*******************************************************;
summ BACAS35;
gen waistS = BACAS35*2.54;
lab var waistS "Self-reported waist circumference (in cm)";
list BACAS35 waistS in 1/10;
summ waistS, d;
tab BACAS35 SAQ if missing(waistS), missing;

*------------------------------------------------------
*    Well-being
*------------------------------------------------------;

********************************************
*  Positive Affect
********************************************;
tab BACPOSAF, missing;
mvdecode BACPOSAF, mv(8);
rename BACPOSAF POSAF;
summ POSAF;

********************************************
*  Life Satisfaction
********************************************;
tab BASI1, missing;
mvdecode BASI1, mv(98);
rename BASI1 LIFERATE;
tab LIFERATE, missing;

****Reverse-code so 0=Not at all satisfied and 3=Very satisfied****;
tab BACG1, missing;
*lab list bacg1;
gen LIFESAT = 4-BACG1 if BACG1<=4;
lab var LIFESAT "Life satisfaction (0=Not at all to 3=Very)";
tab LIFESAT, missing;

pwcorr LIFE*;

********************************************
*  Ryff Psych Well-Being Subscales
********************************************;
*lab list baspwba2;
summ BASPWB*2;
mvdecode BASPWB*2, mv(98);

desc BASC1A-BASC1QQ;
drop BASC1II;
*lab list basc1a;
mvdecode BASC1A-BASC1QQ, mv(8);
summ BASC1A-BASC1QQ;

******Reverse Code the Positive Items******;
foreach X in A G S KK B T LL I U AA D V BB NN K CC OO F L X PP {;
	gen BASC1`X'_orig = BASC1`X';
	replace BASC1`X' = 8-BASC1`X'_orig;
	pwcorr BASC1`X' BASC1`X'_orig;
};

program def PWB;
args OUTVAR INVARS PRECODE LABEL;

	tempvar numval;
	egen `numval' = rownonmiss(`INVARS');
	tab `numval';
	alpha `INVARS', item lab min(4) gen(`OUTVAR');
	*replace `OUTVAR' = `OUTVAR'*7 if `numval'>=4;
	lab var `OUTVAR' "Psych Well-being:  `LABEL' subscale";
	list `numval' `PRECODE' `OUTVAR' `INVARS' in 1/10, nolab compress;
	list `numval' `PRECODE' `OUTVAR' `INVARS' if `numval'>=4 & `numval'<7 in 1/100, nolab compress;
	display "****Check that `OUTVAR' is missing for those with <4 items****";
	summ `OUTVAR' if `numval'<4;
	summ `PRECODE' `OUTVAR';

end;

****Autonomy Subscale (alpha=0.55)****;
PWB PWBaut "BASC1A BASC1G BASC1M BASC1S BASC1Y BASC1EE BASC1KK"
	BASPWBA2 autonomy;

****Environ Mastery subscale (alpha=0.70)****;
PWB PWBenv "BASC1B BASC1H BASC1N BASC1T BASC1Z BASC1FF BASC1LL" 
	BASPWBE2 "environ mastery";

****Personal Growth subscale (alpha=0.60)****;
PWB PWBgro "BASC1C BASC1I BASC1O BASC1U BASC1AA BASC1GG BASC1MM" 
	BASPWBG2 "personal growth";

****Positive Relations with Others subscale (alpha=0.72)****;
PWB PWBrel "BASC1D BASC1J BASC1P BASC1V BASC1BB BASC1HH BASC1NN"
	BASPWBR2 "positive relations";

****Purpose in Life subscale (alpha=0.64)****;
PWB PWBpur "BASC1E BASC1K BASC1Q BASC1W BASC1CC BASC1OO BASC1QQ" 
	BASPWBU2 "purpose in life";

****Self-Acceptance subscale (alpha=0.75)****;
PWB PWBacc "BASC1F BASC1L BASC1R BASC1X BASC1DD BASC1JJ BASC1PP"
	BASPWBS2 "self-acceptance";

*****Overall (42 items, alpha=0.92)****;
summ PWBaut PWBenv PWBgro PWBrel PWBpur PWBacc;
alpha BASC1A-BASC1QQ, item nolab min(32) gen(PWBchk);
gen PWB = (PWBaut+PWBenv+PWBgro+PWBrel+PWBpur+PWBacc)/6;
lab var PWB "Pyschological well-being:  overall (42 items)";
list PWB* in 1/10, nolab;
summ PWBchk PWB;
drop PWBchk;

*******************************************************************
*   Keyes Social Well-Being Subscales 
***********************************************************************;
desc BASS*;
summ BASSWB*;
*lab list basswbms;  
mvdecode BASSWB*, mv(98);
summ BASSWB*;
*tab1 BASSWB*, missing;
list BASSWBMS BASF1A BASF1H in 1/10, nolab;
list BASSWBMS BASF1A BASF1H if BASF1A+BASF1H-BASSWBMS!=0 in 1/20, nolab;

*lab list basf1a;
mvdecode BASF1*, mv(8);
summ BASF1*;

******Reverse Code the Positive Items******;
foreach X in F K C N D E {;
	gen BASF1`X'_r = 8-BASF1`X';
	lab var BASF1`X'_r "BASF1`X' reverse-coded so that high=more well-being";
	*tab BASF1`X'_r BASF1`X', missing;
};

*****Overall (14 items, alpha=0.70)****;
global SWB "BASF1A BASF1H BASF1B BASF1F_r BASF1K_r BASF1C_r BASF1J BASF1N_r
	BASF1D_r BASF1G BASF1O BASF1E_r BASF1I BASF1M";
summ ${SWB};
factor ${SWB};
rotate, f(2);
****Compute only if all 14 items are valid****;
alpha ${SWB}, item nolab min(14) gen(SWB);
lab var SWB "Social well-being index (Keyes),  overall (14 items)";
list SWB ${SWB} if SWB<. in 1/20, nolab;
summ SWB, d;

alpha BASF1B BASF1F_r BASF1K_r, item label gen(SWBint) min(3);
lab var SWBint "SWB:  Social Integration index";
summ BASSWBSI SWBint;

alpha BASF1D_r BASF1G BASF1O, item label gen(SWBcontr) min(3);
lab var SWBcontr "SWB:  Social contribution index";
summ BASSWBSC SWBcontr;

summ SWB*;
pwcorr SWB*;
/*
****Meaningfulness of Society Subscale (alpha=0.54)****;
egen nummiss = rmiss(BASF1A BASF1H);
tab nummiss;
alpha BASF1A BASF1H, item lab gen(SWBmean);
replace SWBmean = SWBmean*2 if nummiss<2;
lab var SWBmean "Social Well-being:  meaningfulness of society subscale";
list BASSWBMS SWBmean BASF1A BASF1H in 1/10, nolab;
list nummiss SWBmean BASF1A BASF1H if nummiss>0 & nummiss<2, nolab;
summ BASSWBMS SWBmean BASF1A BASF1H;
****Lots of discrepancies (not clear how where these values came from--DO NOT USE pre-coded scales)*****;
*list BASSWBMS SWBmean BASF1A BASF1H if abs(SWBmean-BASSWBMS)>0.1 & BASSWBMS<., nolab;
pwcorr SWBmean BASF1A BASF1H;
drop nummiss;

****Social Integration Subscale(alpha=0.58)****;
egen nummiss = rmiss(BASF1B BASF1F BASF1K);
tab nummiss;
alpha BASF1B BASF1F BASF1K, item lab gen(SWBint);
replace SWBint = SWBint*3 if nummiss<3;
lab var SWBint "Social Well-being:  Social Integration subscale";
list BASSWBSI SWBint BASF1B BASF1F BASF1K in 1/10, nolab;
list nummiss SWBint BASF1B BASF1F BASF1K if nummiss>0 & nummiss<2, nolab;
summ BASSWBSI SWBint BASF1B BASF1F BASF1K;
****Lots of discrepancies (not clear how they got these values)*****;
*list BASSWBSI SWBint BASF1B BASF1F BASF1K if abs(SWBint-BASSWBSI)>0.1 & BASSWBSI<., nolab;
pwcorr SWBint BASF1B BASF1F BASF1K;
drop nummiss;

****Acceptance of Others Subscale (alpha=0.13)****;
egen nummiss = rmiss(BASF1C BASF1J BASF1N);
tab nummiss;
alpha BASF1C BASF1J BASF1N, item lab gen(SWBacc);
replace SWBacc = SWBacc*3 if nummiss<3;
lab var SWBacc "Social Well-being:  acceptance of others subscale";
list BASSWBAO SWBacc BASF1C BASF1J BASF1N in 1/10, nolab;
list nummiss SWBacc BASF1C BASF1J BASF1N if nummiss>0 & nummiss<2, nolab;
summ BASSWBAO SWBacc BASF1C BASF1J BASF1N;
****Lots of discrepancies (not clear how they got these values)*****;
*list BASSWBAO SWBacc BASF1C BASF1J BASF1N if abs(SWBacc-BASSWBAO)>0.1 & BASSWBAO<., nolab;
pwcorr SWBacc BASF1C BASF1J BASF1N;
drop nummiss;

****Social Contribution Subscale (alpha=0.52)****;
egen nummiss = rmiss(BASF1D BASF1G BASF1O);
tab nummiss;
alpha BASF1D BASF1G BASF1O, item lab gen(SWBcontr);
replace SWBcontr = SWBcontr*3 if nummiss<3;
lab var SWBcontr "Social Well-being:  social contribution subscale";
list BASSWBSC SWBcontr BASF1D BASF1G BASF1O in 1/10, nolab;
list nummiss SWBcontr BASF1D BASF1G BASF1O if nummiss>0 & nummiss<2, nolab;
summ BASSWBSC SWBcontr BASF1D BASF1G BASF1O;
****Lots of discrepancies (not clear how they got these values)*****;
*list BASSWBSC SWBcontr BASF1D BASF1G BASF1O if abs(SWBcontr-BASSWBSC)>0.1 & BASSWBSC<., nolab;
pwcorr SWBcontr BASF1D BASF1G BASF1O;
drop nummiss;

****Social Actualization Subscale (alpha=0.38)****;
egen nummiss = rmiss(BASF1E BASF1I BASF1M);
tab nummiss;
alpha BASF1E BASF1I BASF1M, item lab gen(SWBact);
replace SWBact = SWBact*3 if nummiss<3;
lab var SWBact "Social Well-being:  social actualization subscale";
list BASSWBSC SWBact BASF1E BASF1I BASF1M in 1/10, nolab;
list nummiss SWBact BASF1E BASF1I BASF1M if nummiss>0 & nummiss<2, nolab;
summ BASSWBSC SWBact BASF1E BASF1I BASF1M;
****Lots of discrepancies (not clear how they got these values)*****;
*list BASSWBSA SWBact BASF1E BASF1I BASF1M if abs(SWBact-BASSWBSA)>0.1 & BASSWBSA<., nolab;
pwcorr SWBact BASF1E BASF1I BASF1M;
*/
*-----------------------------------------------
*      Distress
*-----------------------------------------------;

*******************************************
*    CIDI-SF (Depression)
*******************************************;
*-----Depression----*;
DUMMY sad2wks "BACA60<=6" "BACA60==1" "Felt sad/blue/depressed for 2+ weeks in a row w/i past 12 mos";
tab sad2wks BACA60, missing;

gen sadmuch = 5-BACA61 if BACA61<=4;
replace sadmuch = 0 if sad2wks==0;
lab var sadmuch "Past 12 mos:  during worst time, how much of the time felt sad/blue/depressed";
tab sadmuch BACA61, missing;

gen sadfreq = 4-BACA62 if BACA62<=3;
replace sadfreq = 0 if sadmuch<=2;
lab var sadfreq "During those 2 wks (in past 12 mos), how often felt sad/blue/depressed";
bysort BACA61:  tab sadfreq BACA62, missing;
tab sadmuch sadfreq, missing;

DUMMY nointerest "BACA63<=2 | sadfreq<=1" "BACA63==1"
	"During those 2 wks (in past 12 mos), lost interest in most things?";
tab nointerest BACA63, missing;

DUMMY lowenergy "BACA64<=2 | sadfreq<=1" "BACA64==1" 
	"During those 2 wks (in past 12 mos), felt more tired out or low energy than usual?";
tab lowenergy BACA64, missing;

DUMMY noappetit "BACA65<=2 |  sadfreq<=1" "BACA65==1" "During those 2 wks (in past 12 mos), lost appetite?";
tab noappetit BACA65, missing;

DUMMY eatmore "BACA65A<=2 | BACA65==1 | sadfreq<=1" "BACA65A==1" "During those 2 wks (in past 12 mos), increased appetite?";
bysort eatmore:  tab BACA65 BACA65A, missing;

****Standard coding for CIDI-SF MDD subscale counts EITHER decrease or increase in appetite****;
gen chgappetit = (noappetit==1 | eatmore==1) if noappetit<. & eatmore<.;
bysort chgappetit:  tab noappetit eatmore, missing;

DUMMY probsleep "BACA66<=2 | sadfreq<=1" "BACA66==1"
	"During those 2 wks (in past 12 mos), trouble falling asleep?";
tab probsleep BACA66, missing;

gen nosleepfreq = 4-BACA66A if BACA66A<=3;
replace nosleepfreq = 0 if sadfreq<=1 | probsleep==0;
lab var nosleepfreq "During those 2 wks (in past 12 mos), how often had trouble falling asleep?";
tab nosleepfreq BACA66A, missing;

****Standard coding for CIDI-SF MDD subscale counts sleep prob only if nearly every night****;
DUMMY dprobsleep "probsleep<. & nosleepfreq<." "probsleep==1 & nosleepfreq>=2" 
	"During those 2 wks (in past 12 mos), trouble falling asleep nearly every night";
bysort dprobsleep:  tab BACA66 BACA66A, missing;

DUMMY noconcen "BACA67<=2 | sadfreq<=1" "BACA67==1" "During those 2 wks (in past 12 mos), more trouble concentrating than usual?";
tab noconcen BACA67, missing;

DUMMY down "BACA68<=2 | sadfreq<=1" "BACA68==1" "During those 2 wks (in past 12 mos), felt worthless";
tab down BACA68, missing;

DUMMY thkdeath "BACA69<=2 | sadfreq<=1" "BACA69==1" "During those 2 wks (in past 12 mos), thought a lot about death?";
tab thkdeath BACA69, missing;

gen DEPAF = nointerest + lowenergy + chgappetit + dprobsleep + noconcen + down + thkdeath;
list DEPAF BACDEPAF nointerest lowenergy chgappetit dprobsleep noconcen down thkdeath in 1/10;
list DEPAF BACDEPAF nointerest lowenergy chgappetit dprobsleep noconcen down thkdeath
	if DEPAF!=BACDEPAF & DEPAF>=.;
list DEPAF BACDEPAF BACA61 sadmuch BACA72  sadfreq BACA63 nointerest BACA64 lowenergy 
	BACA65 BACA65A chgappetit  BACA66 BACA66A dprobsleep BACA67 noconcen BACA68 down BACA69 thkdeath
	if DEPAF!=BACDEPAF & DEPAF<.;
lab var DEPAF "# of symptoms (out of 7) related to MDD";
tab DEPAF BACDEPAF, missing;
summ DEPAF BACDEPAF;

gen DEPAD = (sadmuch>=3 & sadfreq>=2 & DEPAF>=4) if sadmuch<. & sadfreq<. & DEPAF<.; 
lab var DEPAD "CIDI-SF subscale:  Dx of depressed affect";
tab BACDEPAD DEPAD, missing;
****n=1: I code as missing but BACDEPAD coded as valid (ignored missing values?)****;
list BACDEPAD DEPAD BACA60-BACA69 DEPAF BACDEPAF if !missing(BACDEPAD) & missing(DEPAD), compress;

*----Anhedonia----*;
DUMMY anhe2wks "BACA72<=6 | sad2wks==1" "BACA72==1" "Anhedonia for 2+ weeks in a row w/i past 12 mos";
tab anhe2wks BACA72, missing;
tab sad2wks anhe2wks if BACA72==9, missing;

gen anhemuch = 5-BACA73 if BACA73<=4;
replace anhemuch = 0 if anhe2wks==0;
lab var anhemuch "Past 12 mos:  during worst time, how much of the time felt Anhedonia";
tab anhemuch BACA73, missing;

gen anhefreq = 4-BACA74 if BACA74<=3;
replace anhefreq = 0 if anhemuch<=2;
lab var anhefreq "During those 2 wks (in past 12 mos), how often felt Anhedonia";
bysort BACA73:  tab anhefreq BACA74, missing;
tab anhemuch anhefreq, missing;

DUMMY lowenergy2 "BACA75<=2 | anhefreq<=1" "BACA75==1" 
	"During those 2 wks (in past 12 mos), felt more tired out or low energy than usual?";
tab lowenergy2 BACA75, missing;

DUMMY noappetit2 "BACA76<=2 |  anhefreq<=1" "BACA76==1" "During those 2 wks (in past 12 mos), lost appetite?";
tab noappetit2 BACA76, missing;

DUMMY eatmore2 "BACA76A<=2 | BACA76==1 | anhefreq<=1" "BACA76A==1" 
	"During those 2 wks (in past 12 mos), increased appetite?";
bysort eatmore2:  tab BACA76 BACA76A, missing;
list anhe2wks anhemuch anhefreq BACA76 BACA76A if missing(eatmore2);

****Standard coding for CIDI-SF MDD subscale counts EITHER decrease or increase in appetite****;
gen chgappetit2 = (noappetit2==1 | eatmore2==1) if noappetit2<. & eatmore2<.;
bysort chgappetit2:  tab noappetit2 eatmore2, missing;

DUMMY probsleep2 "BACA77<=2 | anhefreq<=1" "BACA77==1"
	"During those 2 wks (in past 12 mos), trouble falling asleep?";
tab probsleep2 BACA77, missing;

gen nosleepfreq2 = 4-BACA77A if BACA77A<=3;
replace nosleepfreq2 = 0 if anhefreq<=1 | probsleep2==0;
lab var nosleepfreq2 "During those 2 wks (in past 12 mos), how often had trouble falling asleep?";
tab nosleepfreq2 BACA77A, missing;
*list A1PA69-A1PA71 anhe2wks anhemuch anhefreq BACA77* probsleep2 nosleepfreq2 if missing(nosleepfreq2);

****Standard coding for CIDI-SF MDD subscale counts sleep prob only if nearly every night****;
DUMMY dprobsleep2 "probsleep2<. & nosleepfreq2<." "probsleep2==1 & nosleepfreq2>=2" 
	"During those 2 wks (in past 12 mos), trouble falling asleep nearly every night";
bysort dprobsleep2:  tab BACA77 BACA77A, missing;

DUMMY noconcen2 "BACA78<=2 | anhefreq<=1" "BACA78==1" 
	"During those 2 wks (in past 12 mos), more trouble concentrating than usual?";
tab noconcen2 BACA78, missing;

DUMMY down2 "BACA79<=2 | anhefreq<=1" "BACA79==1" "During those 2 wks (in past 12 mos), felt worthless";
tab down2 BACA79, missing;

DUMMY thkdeath2 "BACA80<=2 | anhefreq<=1" "BACA80==1" 
	"During those 2 wks (in past 12 mos), thought a lot about death?";
tab thkdeath2 BACA80, missing;

****Check coding of BACANHED****;
gen ANHED = lowenergy2 + chgappetit2 + dprobsleep2 + noconcen2 + down2 + thkdeath2;
list ANHED BACANHED anhemuch anhefreq lowenergy2 chgappetit2 dprobsleep2 noconcen2 down2 thkdeath2 in 1/10;
list ANHED BACANHED anhemuch anhefreq lowenergy2 chgappetit2 dprobsleep2 noconcen2 down2 thkdeath2
	if ANHED!=BACANHED & ANHED>=.;
list ANHED BACANHED anhemuch anhefreq lowenergy2 chgappetit2 dprobsleep2 noconcen2 down2 thkdeath2
	if ANHED!=BACANHED & ANHED<.;
lab var ANHED "# of symptoms (out of 6) related to Anhedonia";
tab ANHED BACANHED, missing;

****Check coding BACANHDX****;
gen ANHDX = (anhemuch>=3 & anhefreq>=2 & ANHED>=4) if anhemuch<. & anhefreq<. & ANHED<.; 
lab var ANHDX "CIDI-SF subscale:  Dx of anhedonia";
tab BACANHDX ANHDX, missing;
****n=2: I code as missing but A1PANHDX coded as valid (ignored missing values?)****;
list BACANHDX ANHDX anhe2wks BACA72-BACA80 ANHED BACANHED 
	if !missing(BACANHDX) & missing(ANHDX), compress;

*****Here I code it using the standard coding of CIDI-SF MDD as described in Steffick 2000 
*     (which matches BACDEPRE, except for missing cases)***;
gen CIDI_MDD7 = DEPAF + ANHED;
lab var CIDI_MDD7 "CIDI-SF, MDD subscale (0-7)";
tab sad2wks anhe2wks if CIDI_MDD7==0, missing;
tab BACA61 BACA62 if CIDI_MDD7==0, missing;
tab BACA72 BACA73 if CIDI_MDD7==0, missing;
list DEPAF ANHED CIDI_MDD7 in 1/20;
list sad2wks BACA61 BACA62 anhe2wks BACA72 BACA73 DEPAF ANHED CIDI_MDD7 
	if CIDI_MDD7==0 & ((sadmuch>=3 & sadfreq>=2) | (anhemuch>=3 & anhefreq>=2));
summ DEPAF ANHED CIDI_MDD7 if CIDI_MDD7>0;
tab CIDI_MDD7 BACDEPRE, missing;

gen CIDI_MDD = (DEPAD==1 | ANHDX==1) if DEPAD<. & ANHDX<.;
lab var CIDI_MDD "CIDI-SF subscale:  Dx of MDD";
tab BACDEPDX CIDI_MDD, missing;
tab CIDI_MDD7 CIDI_MDD, missing;
summ BACDEPRE CIDI_MDD7 BACDEPDX CIDI_MDD;

****Need to combine symptoms from Dysphoria and Anhedonia Qs (e.g., cannot be 1 for both lowenergy & lowenergy2)***;
gen depmuch = max(sadmuch, anhemuch);
lab var depmuch "Past 12 mos:  during worst time, how much of the time felt dysphoria/anhedonia?";
*lab def depmuch
	0 "No depressed period"
	1 "Less than half the day"
	2 "About half the day"
	3 "Most of the day"
	4 "All day long";
lab val depmuch depmuch;
bysort depmuch:  tab sadmuch anhemuch, missing;
tab depmuch, missing;

gen depfreq = max(sadfreq, anhefreq);
lab var depfreq "Past 12 mos:  during worst time, how often felt dysphoria/anhedonia?";
*lab def depfreq
	0 "No depressed period"
	1 "Less than almost every day"
	2 "Almost every day"
	3 "Every day";
lab val depfreq depfreq;
bysort depfreq:  tab sadfreq anhefreq, missing;
tab depfreq, missing;

foreach X in lowenergy chgappetit probsleep nosleepfreq dprobsleep noconcen down thkdeath {;
	rename `X' `X'1;
	gen `X' = `X'1+`X'2;
	*bysort `X':  tab `X'1 `X'2, missing;
	drop `X'1 `X'2;
};

*******************************************
*    Negative Affect
*******************************************;
lab def NEGAF
	0 "None of the time"
	1 "A little of the time"
	2 "Some of the time"
	3 "Most of the time"
	4 "All of the time";
****Reverse code so that high=more negative****;
gen NAsad = 5-BACAS24A if BACAS24A<=5;
tab NAsad BACAS24A, missing;
gen NAnervous = 5-BACAS24B if BACAS24B<=5;
tab NAnervous BACAS24B, missing;
gen NArestless = 5-BACAS24C if BACAS24C<=5;
tab NArestless BACAS24C, missing;
gen NAhopeless = 5-BACAS24D if BACAS24D<=5;
tab NAhopeless BACAS24D, missing;
gen NAeffort = 5-BACAS24E if BACAS24E<=5;
tab NAeffort BACAS24E, missing;
gen NAworthless = 5-BACAS24F if BACAS24F<=5;
tab NAworthless BACAS24F, missing;
lab val NA* NEGAF;

mvdecode BACNEGAF, mv(8);
summ NAsad NAnervous NArestless NAhopeless NAeffort NAworthless;
misschk NAsad NAnervous NArestless NAhopeless NAeffort NAworthless;
****Computed as average of 6 items (if all valid), alpha=0.85****;
alpha NAsad NAnervous NArestless NAhopeless NAeffort NAworthless, item label gen(NEGAF) min(6);
lab var NEGAF "Negative affect index (0-4, based on 6 items)";
summ BACNEGAF NEGAF;
*****N=4 missing but MIDUS-constructed BACNEGAF has valid data (ignored missing data)****;
list BACNEGAF NEGAF NAsad NAnervous NArestless NAhopeless NAeffort NAworthless 
	if abs(BACNEGAF-(NEGAF+1))>0.5 & !missing(BACNEGAF);

****Pessimism****;
gen Pessimist = BACG9-1 if BACG9<=4;
lab var Pessimist "Pessimism (0=a lot of optimism to 3=Not at all optimistic)";
tab Pessimist BACG9, missing;

****Reverse-code positively coded items (so high=more despair)****;
foreach X in BASC1J BASC1E BASC1N BASF1G BASF1O BASF1I BASF1M {;
	gen `X'_r = 7-`X';
	lab var `X'_r "`X' (reverse-coded so high=more despair)";
	tab `X'_r `X', missing;
};
rename BASC1J_r DoneAll;
rename BASC1E_r Disappoint;
rename BASC1N_r  GaveUp;
rename BASF1G_r NoWorth;
rename BASF1O_r NoContrib;
rename BASF1I_r  NoProgress;
rename BASF1M_r NoImprove;

****Rating for life 10 years in future****;
gen LifeFuture = 10-BASI3 if BASI3>=0 & BASI3<=10;
lab var LifeFuture "Rating for life 10 years in future (0=Best to 10=Worst)";
tab LifeFuture BASI3, missing;

****Rating for contribution  to others 10 years in future****;
gen ContFuture = 10-BACHS3 if BACHS3>=0 & BACHS3<=10;
lab var ContFuture "Rating for contribution to others 10 years in future (0=Best to 10=Worst)";
tab ContFuture BACHS3, missing;

**************************************
*      Loneliness
**************************************;
gen LONE30d = 5-BACAS24G if BACAS24G>=1 & BACAS24G<=5;
lab var LONE30d "Past 30 days:  How often R felt lonely";
lab val LONE30d NEGAF;
tab LONE30d BACAS24G, missing;

******************************************************
*    Personality Traits
******************************************************;
*lab list basc6a;
mvdecode BASCONS1 BASCONS2 BASNEURO BASEXTRA BASOPEN BASAGREE BASAGENC
	BASC6A-BASC6EE, mv(8);
summ BASCONS1 BASCONS2 BASNEURO BASEXTRA BASOPEN BASAGREE BASAGENC
	BASC6A-BASC6EE;

*----Reverse-code positively worded item [Except Neuroticism items] so that 4=A lot and 1=Not at all----*;
foreach X in A B D E F G I J K L N O P Q R T U V W Y Z AA BB CC DD EE {;
	gen BASC6`X'_orig = BASC6`X';
	replace BASC6`X' = 5-BASC6`X';
	*tab BASC6`X' BASC6`X'_orig, missing;
};
*----Reverse-code negatively worded Neuroticism items so that 4=A lot and 1=Not at all----*;
foreach X in C H M {;
	gen BASC6`X'_orig = BASC6`X';
	replace BASC6`X' = 5-BASC6`X';
	*tab BASC6`X' BASC6`X'_orig, missing;
};

****Conscientiousness (alpha=0.57), min 2 valid items****;
*misschk BASC6D BASC6I BASC6P BASC6X, gen(miss);
alpha BASC6D BASC6I BASC6P BASC6X, item lab min(2) gen(Conscien);
lab var Conscien "Conscientiousness (1=Not at all to 4=a lot)";
summ Conscien BASCONS1;
pwcorr Conscien BASCONS1;
list Conscien BASCONS1 BASC6D BASC6I BASC6P BASC6X
	if Conscien<. & abs(Conscien-BASCONS1)>0.1, nolab;

****Conscientiousness with new item added in M2 (alpha=0.60), min 3 valid items****;
misschk BASC6D BASC6I BASC6P BASC6X BASC6EE, gen(miss);
alpha BASC6D BASC6I BASC6P BASC6X BASC6EE, item lab min(3) gen(Conscien2);
lab var Conscien2 "Conscientiousness, 5 items (1=Not at all to 4=a lot)";
summ Conscien2 BASCONS2;
pwcorr Conscien2 BASCONS2;
list Conscien2 BASCONS2 BASC6D BASC6I BASC6P BASC6X BASC6EE
	if Conscien2<. & abs(Conscien2-BASCONS2)>0.1, nolab;

****Neuroticism (alpha=0.70), min 2 valid items****;
alpha BASC6C BASC6H BASC6M BASC6S, item lab min(2) gen(Neurot);
lab var Neurot "Neuroticism (1=Not at all to 4=a lot)";
summ Neurot BASNEURO;
pwcorr Neurot BASNEURO;
list Neurot BASNEURO BASC6C BASC6H BASC6M BASC6S
	if Neurot<. & abs(Neurot-BASNEURO)>0.1, nolab;

****Extroversion (alpha=0.74), min 3 valid items****;
alpha BASC6A BASC6F BASC6K BASC6W BASC6AA, item lab min(3) gen(Extrover);
lab var Extrover "Extroversion (1=Not at all to 4=a lot)";
summ Extrover BASEXTRA;
pwcorr Extrover BASEXTRA;
list Extrover BASEXTRA BASC6A BASC6F BASC6K BASC6W BASC6AA
	if Extrover<. & abs(Extrover-BASEXTRA)>0.1, nolab;

****Openness (alpha=0.79), min 4 valid items****;
*misschk BASC6N BASC6Q BASC6U BASC6V BASC6Y BASC6BB BASC6CC;
alpha BASC6N BASC6Q BASC6U BASC6V BASC6Y BASC6BB BASC6CC, item lab min(4) gen(Openness);
lab var Openness "Openness (1=Not at all to 4=a lot)";
summ Openness BASOPEN;
pwcorr Openness BASOPEN;
list Openness BASOPEN BASC6N BASC6Q BASC6U BASC6V BASC6Y BASC6BB BASC6CC
	if Openness<. & abs(Openness-BASOPEN)>0.1, nolab;

****Agreeableness (alpha=0.71), min 3 valid items****;
*misschk BASC6B BASC6G BASC6L BASC6R BASC6Z;
alpha BASC6B BASC6G BASC6L BASC6R BASC6Z, item lab min(3) gen(Agreeable);
lab var Agreeable "Agreeableness (1=Not at all to 4=a lot)";
summ Agreeable BASAGREE;
pwcorr Agreeable BASAGREE;
list Agreeable BASAGREE BASC6B BASC6G BASC6L BASC6R BASC6Z
	if Agreeable<. & abs(Agreeable-BASAGREE)>0.1, nolab;

****Agency (alpha=0.70), min 3 valid items****;
alpha BASC6E BASC6J BASC6O BASC6T BASC6DD, item lab min(3) gen(Agency);
lab var Agency "Agency (1=Not at all to 4=a lot)";
summ Agency BASAGENC;

summ Conscien Neurot Extrover Openness Agreeable Agency;

*-----------------------------------------------
*      Health
*-----------------------------------------------;

******SAH******;
tab BACA1;
gen SAH = 6-BACA1 if BACA1<=5;
lab var SAH "Self-assessed health status";
label define SAH
  1 "Poor"
  2 "Fair"
  3 "Good"
  4 "Very Good"
  5 "Excellent";
label values SAH SAH;
tab BACA1 SAH, missing;
/*
***************************************
* Physical Function (recode each item to range from 0=No limitation to 3=A lot of limitation)
***************************************;
lab def PhysLim 
  0 "No limitations"
  1 "A little"
  2 "Some"
  3 "A lot";
foreach X in A B C D E F G H I J {;
  recode BACAS28`X' 1=3 3=1 4=0 7/9=., gen(BACAS28`X'_R);
  lab var BACAS28`X'_R "Recoded limits:  0=none,1=a little,2=some,3=a lot";
  lab val BACAS28`X'_R PhysLim;
  tab BACAS28`X' BACAS28`X'_R, missing;
};

***************************************
*  ADL Limitations
***************************************;
rename BACAS28B_R ADL;
lab var ADL "ADL limitations:  bathing/dressing";
tab BACAS28B ADL, missing;

*******************************************
*  Physical Limitations
*******************************************;
rename BACAS28A_R PFlift;
lab var PFlift "Physical limitation: lifting/carrying";
rename BACAS28C_R PFstairs;
lab var PFstairs "Physical limitation: climbing stairs";
rename BACAS28D_R PF1stair;
lab var PF1stair "Physical limitation:  climbing 1 flight stairs";
rename BACAS28E_R PFkneel;
lab var PFkneel "Physical limitation: bending/kneeling/stooping";
rename BACAS28F_R PFwlk1mi;
lab var PFwlk1mi "Physical limitation:  walking 1 mile";
rename BACAS28G_R PFwlkblks;
lab var PFwlkblks "Physical limitation:  walking several blocks";
rename BACAS28H_R PFwlk1blk;
lab var PFwlk1blk "Physical limitation: walk 1 block";
rename BACAS28I_R PFvig;
lab var PFvig "Physical limitation:  vigorous activity (e.g., running)";
rename BACAS28J_R PFmod;
lab var PFmod "Physical limitation: moderate activity (e.g., vacuuming)";
summ PF*;

******************************************
*   Mobility limitations Index (based on 9 tasks), as recommended by Long & Pavalko (2004)
******************************************;

*****1) Sum all 9 items****;
misschk PF* if SAQ==1;
gen sum9 = PFlift+PFstairs+PF1stair+PFkneel+PFwlk1mi+
	PFwlkblks+PFwlk1blk+PFvig+PFmod;
tab sum9, missing;

*****2) Add constant (0.5) and take log****;
gen mobidx9 = ln(sum9+0.5); 
lab var mobidx9 "Index of mobility limitations (9 items)";
list mobidx9 sum9 PF* in 1/10, nolab compress;
tab mobidx9, missing;

******************************************
*   Mobility limitations Index (same 8 tasks asked in M1)
******************************************;

*****1) Sum all 8 items****;
gen sum8 = PFlift+PFstairs+PFkneel+PFwlk1mi+PFwlkblks+PFwlk1blk+
  PFvig+PFmod;
tab sum8, missing;

*****2) Add constant (0.5) and take log****;
gen mobidx8 = ln(sum8+0.5); 
lab var mobidx8 "Index of mobility limitations (8 tasks)";
list mobidx8 sum8 PFlift PFstairs PFkneel-PFmod in 1/10, nolab compress;
tab mobidx8, missing;

******************************************
*   Mobility limitations Index (based on 5 tasks)
******************************************;

*****1) Sum all 5 items****;
gen sum5 = PFlift+PFstairs+PFkneel+PFwlkblks+PFvig;
tab sum5, missing;

*****2) Add constant (0.5) and take log****;
gen mobidx5 = ln(sum5+0.5); 
lab var mobidx5 "Index of mobility limitations (5 items)";
list mobidx5 sum5 PFlift PFstairs PFkneel PFwlkblks PFvig in 1/10, nolab compress;
tab mobidx5, missing;
pwcorr mobidx5 mobidx8 mobidx9;

****************************************************
*   # of Mobility Limitations (out of 9)
*       Note:  PF1stair (climbs 1 flight of stairs was NOT asked at M1)
****************************************************;
summ PF*;
misschk PF*, gen(miss_);
egen moblim9 = anycount(PF*), values(1 2 3);
replace moblim9 = . if miss_n>0;
lab var moblim9 "# of Mobility limitations (9 tasks)";
list moblim9 PF* in 1/10;
summ PF* if moblim9==0;
summ PF* if moblim9==9;
tab moblim9;
drop miss_*;

****************************************************
*   # of Mobility Limitations (out of 8)--Same Limitations asked at M1 (dropped PF1stair)
****************************************************;
global moblim8 "PFlift PFstairs PFkneel PFwlk1mi PFwlkblks PFwlk1blk PFvig PFmod";
misschk ${moblim8}, gen(miss_);
egen moblim8 = anycount(${moblim8}), values(1 2 3);
replace moblim8 = . if miss_n>0;
lab var moblim8 "# of Mobility limitations (8 tasks)";
list moblim8 ${moblim8} in 1/10;
summ ${moblim8} if moblim8==0;
summ ${moblim8} if moblim8==8;
tab moblim8;
drop miss_*;

****************************************************
*   # of Mobility Limitations (out of 5)
****************************************************;
summ PFlift PFstairs PFkneel PFwlkblks PFvig;
misschk PFlift PFstairs PFkneel PFwlkblks PFvig, gen(miss_);
egen moblim5 = anycount(PFlift PFstairs PFkneel PFwlkblks PFvig), values(1 2 3);
replace moblim5 = . if miss_n>0;
lab var moblim5 "# of Mobility limitations (5 tasks)";
list moblim5 PFlift PFstairs PFkneel PFwlkblks PFvig in 1/10;
summ PFlift PFstairs PFkneel PFwlkblks PFvig if moblim5==0;
summ PFlift PFstairs PFkneel PFwlkblks PFvig if moblim5==5;
tab moblim5, missing;
drop miss_*;
*/
***************************************
* Physical Limitations (recode similar to SF-36 coding
*		so that 0=No limitation, 33=A little, 67=Some, 100=a lot of limitation)
***************************************;
lab def PhysLim 
  0 "No limitations"
  33 "A little"
  67 "Some"
  100 "A lot";
foreach X in A B C D E F G H I {;
  recode BACAS28`X' 1=100 2=67 3=33 4=0 -1=. 8/9=., gen(BACAS28`X'_R);
  lab var BACAS28`X'_R "Phys Limitations recoded from 0=none to 100=a lot";
  lab val BACAS28`X'_R PhysLim;
  tab BACAS28`X' BACAS28`X'_R, missing;
};

***************************************
*  ADL Limitations
***************************************;
rename BACAS28B_R ADL;
lab var ADL "ADL limitations:  bathing/dressing";
tab ADL, missing;

*******************************************
*  Physical Limitations
*******************************************;
rename BACAS28A_R PLlift;
lab var PLlift "Physical limitation: lifting/carrying";
rename BACAS28C_R PLstairs;
lab var PLstairs "Physical limitation: climbing stairs";
rename BACAS28D_R PLkneel;
lab var PLkneel "Physical limitation: bending/kneeling/stooping";
rename BACAS28E_R PLwlk1mi;
lab var PLwlk1mi "Physical limitation:  walking 1 mile";
rename BACAS28F_R PLwlkblks;
lab var PLwlkblks "Physical limitation:  walking several blocks";
rename BACAS28G_R PLwlk1blk;
lab var PLwlk1blk "Physical limitation: walk 1 block";
rename BACAS28H_R PLvig;
lab var PLvig "Physical limitation:  vigorous activity (e.g., running)";
rename BACAS28I_R PLmod;
lab var PLmod "Physical limitation: moderate activity (e.g., vacuuming)";
summ PL*;

DUMMY lift "PLlift<." "PLlift>0" "R has any difficulty lifting/carrying groceries";
tab PLlift lift, missing;

DUMMY stairs "PLstairs<." "PLstairs>0" "R has any difficulty climbing several flights of stairs";
tab PLstairs stairs, missing;

DUMMY walk "PLwlkblks<." "PLwlkblks>0" "R has any difficulty walking several blocks";
tab PLwlkblks walk, missing;

DUMMY kneel "PLkneel<." "PLkneel>0" "R has any difficulty bending/kneeling/stooping";
tab PLkneel kneel, missing;

******************************************
*   Physical limitations Index (based on 8 physical tasks, same as M1), 
*		range 0=No limitations to 100=A lot of limitations on all tasks
******************************************;
gen PLidx8 = (PLlift+PLstairs+PLkneel+PLwlk1mi+PLwlkblks+PLwlk1blk+
  PLvig+PLmod)/8;
lab var PLidx8 "Physical Limitations index (based on 8 tasks)";
list PL* in 1/10, nolab;
summ PL* if PLidx8==0;
summ PL* if PLidx8==100;
tab PLidx8, missing;

******************************************
*   Physical limitations Index (based on 9 physical tasks), 
*		Note:  PF1stair (climbs 1 flight of stairs was NOT asked at M1)
******************************************;
gen PLidx9 = (PLlift+PLstair+PLstairs+PLkneel+PLwlk1mi+PLwlkblks+PLwlk1blk+
  PLvig+PLmod)/9;
lab var PLidx9 "Physical Limitations index (based on 9 tasks)";
list PL* in 1/10, nolab;
summ PL* if PLidx9==0;
summ PL* if PLidx9==100;
tab PLidx9, missing;
     
*****************************************
*    # Hospitalizations Past Year
*****************************************;
tab BACAS46, missing;
*lab list bacas46;
gen nhosp = BACAS46 if BACAS46<97;
label var nhosp "Number times in hospital in past year";
tab BACAS46 nhosp, row missing;

*************************************************************
*    Ever had heart trouble?
*************************************************************;
DUMMY HEART "BACA7>=1 & BACA7<=2" "BACA7==1" 
	"Ever heart trouble suspected/confirmed by Dr.";
tab BACA7 HEART, missing;

*************************************************************
*    Ever had an AMI?
*************************************************************;
DUMMY AMI "HEART==0 | BACA7A==996 | BACA7BA==1 | (BACA8>=1 & BACA8<=2)"
	"BACA7BA==1 | BACA8==1" "Ever had a heart attack";
bysort AMI:  tab BACA7BA BACA8, missing;

*************************************************************
*    Hx of Heart Disease (MI, Angina, Valve Disease, blocked artery, CHF)
*      [Does NOT include high BP, hole in heart, heart murmur, irregular heartbeat, or other]
*************************************************************;
DUMMY HxCHD "BACA7<=2" "BACA7==1 & (BACA7BA==1 | BACA7BB==1 | BACA7BD==1 | BACA7BF==1 | BACA7BI==1)"
  "Ever had Heart Disease";
*****n=9 Rs who reported ever having an MI in A8 (but did not report it as heart trouble in A7)--code as HD****;
replace HxCHD = 1 if BACA8==1;
tab BACA7 HxCHD, missing;
tab1 BACA7B* if BACA7==1 & HxCHD==0;
tab HxCHD BACA8, missing;
list HxCHD BACA7 BACA7B* BACA8 if !missing(HxCHD) & (BACA7>2 | BACA8==7 | BACA8==8);
tab HxCHD;

*************************************************************
*    Hx of Stroke
*************************************************************;
DUMMY HxSTROKE "BACA6A<=2" "BACA6A==1" "Ever had Stroke";
tab BACA6A HxSTROKE, missing;

tab HxCHD HxSTROKE, cell;

*************************************************************
*    Hx of Cancer
*************************************************************;
DUMMY CANCER "BACA26<=2" "BACA26==1"
  "Ever had cancer";
tab BACA26 CANCER, missing;

*************************************************************
*    Asthma/Bronchitis/Emphysema/TB/Other Lung problem in past 12 mos
*************************************************************;
*tab1 BACAS11A-BACAS11C, missing;
gen RespUpper = 2-BACAS11A if BACAS11A>=1 & BACAS11A<=2;
lab var RespUpper "Asthma/Bronchitis/Emphysema in the past 12 mos";
tab RespUpper BACAS11A, missing;

gen TB = 2-BACAS11B if BACAS11B>=1 & BACAS11B<=2;
lab var TB "TB in the past 12 mos";
tab TB BACAS11B, missing;

gen LungOthr = 2-BACAS11C if BACAS11C>=1 & BACAS11C<=2;
lab var LungOthr "Other Lung problem in the past 12 mos";
tab LungOthr BACAS11C, missing;

DUMMY LungYr "BACAS11A>=1 & BACAS11A<=2 & BACAS11B>=1 & BACAS11B<=2 &
	BACAS11C>=1 & BACAS11C<=2" "BACAS11A==1 | BACAS11B==1 | BACAS11C==1" 
	"Respiratory/lung problem in the past 12 mos";
bysort BACAS11C:  tab BACAS11A BACAS11B if LungYr==1, missing;
summ BACAS11A-BACAS11C if LungYr==0;
tab BACAS11A SAQ if missing(LungYr), missing;
tab BACAS11B BACAS11C if missing(LungYr) & SAQ==1 & BACAS11A>=1 & BACAS11A<=2;
tab LungYr, missing;

*************************************************************
*    Current Diabetes (past 12 mos)
*************************************************************;
DUMMY CurrDM "BACAS11X<=2" "BACAS11X==1"
  "Diabetes in the past 12 mos";
tab BACAS11X CurrDM, missing;
tab BACAS11X SAQ_M2 if missing(CurrDM), missing;

*************************************************************
*    Neurological disorder in the past 12 mos
*************************************************************;
DUMMY NEUROL "BACAS11Y>=1 & BACAS11Y<=2" "BACAS11Y==1" 
	"Neurological disorder in the past 12 mos";
tab BACAS11Y NEUROL, missing;
tab BACAS11Y SAQ if missing(NEUROL), missing;

*************************************************************
*    Stroke in the past 12 mos
*************************************************************;
DUMMY STROKE "BACAS11Z>=1 & BACAS11Z<=2" "BACAS11Z==1" 
	"Stroke in the past 12 mos";
tab BACAS11Z STROKE, missing;
tab BACAS11Z SAQ if missing(STROKE), missing;

*************************************************************
*    Self-reported Hypertension (past 12 mos)
*************************************************************;
DUMMY HighBP "BACAS11S<=2" "BACAS11S==1" "Hypertension in the past 12 mos";
tab BACAS11S HighBP, missing;
tab BACAS11S SAQ if missing(HighBP), missing;

*************************************************************
*    Urinary Problems in the past 12 mos
*************************************************************;
DUMMY Urinary "BACAS11J>=1 & BACAS11J<=2" "BACAS11J==1" 
	"Urinary/bladder problems in the past 12 mos";
tab BACAS11J Urinary, missing;
tab BACAS11J SAQ if missing(Urinary), missing;

*------------------------------------------------
*   Prescription for high chol & hypertension in past 30 says
*------------------------------------------------;
gen RxHighCH = 2-BACAS12C if BACAS12C>=1 & BACAS12C<=2;
lab var RxHighCH "Past 30 days:  taken prescription for high cholesterol";
tab BACAS12C RxHighCH, missing;

gen RxHighBP = 2-BACAS12A if BACAS12A>=1 & BACAS12A<=2;
lab var RxHighBP "Currently or Past 30 days:  taking prescription for hypertension";
*tab BACAS12A RxHighBP, missing;
*---33 Rs said no BP meds in past 30 days [S12A] but earlier in CAPI said curr taking BP meds [A24C]----*;
*tab BACA24C BACAS12A if RxHighBP==0, missing;
replace RxHighBP = 1 if RxHighBP==0 & BACA24C==1;
tab BACA24C BACAS12A if RxHighBP==1, missing;
*----0 Rs missing RxHighBP but earlier in CAPI said never Dx or Rx for High BP---*;
*tab BACA24 BACA24B if missing(RxHighBP), missing;
replace RxHighBP = 0 if missing(RxHighBP) & (BACA24==2 | BACA24B==2);
*tab BACA24 BACA24B if RxHighBP==0 & (BACAS12A<1 | BACAS12A>2), missing;
bysort RxHighBP: tab BACA24C BACAS12A, missing;
tab RxHighBP, missing;

**************************************************************
*  Treated for (in past 12 mos) or Taking Meds (now/past 30 days) for Hypertension 
***************************************************************;
DUMMY HYPERTEN "RxHighBP<." "HighBP==1 | RxHighBP==1"
	"R is being treated for or taking meds for hypertension";
bysort HYPERTEN:  tab HighBP RxHighBP, missing;
tab HYPERTEN, missing;

*------------------------------------------------
*   Pain (Back/Joint/Headache)
*------------------------------------------------;
lab def PAIN
	0 "Not at all"
	1 "Once a month"
	2 "Several times/mo"
	3 "Once/wk"
	4 "Several times/wk"
	5 "Almost every day";
gen BackAche = 6-BACAS10B if BACAS10B>=1 & BACAS10B<=6;
lab var BackAche "Past 30 day:  Freq lower Back ache";
lab val BackAche PAIN;
tab BACAS10B BackAche, missing;

gen JointAche = 6-BACAS10F if BACAS10F>=1 & BACAS10F<=6;
lab var JointAche "Past 30 day:  Freq aches/stiffness in joints";
lab val JointAche PAIN;
tab BACAS10F JointAche, missing;

gen HeadAche = 6-BACAS10A if BACAS10A>=1 & BACAS10A<=6;
lab var HeadAche "Past 30 day:  Freq HeadAche";
lab val HeadAche PAIN;
tab BACAS10A HeadAche, missing;

*------------------------------------------------
*   Prescription for pain meds in past 30 says
*------------------------------------------------;
gen RxPain = 6-BACAS12LL if BACAS12LL>=1 & BACAS12LL<=5;
replace RxPain = 0 if BACAS12L==2;
lab var RxPain "Past 30 days: freq taken prescription for pain";
lab def RxPain	
	0 "Never"
	1 "Once/mo"
	2 "A few times/mo"
	3 "Once/wk"
	4 "A few times/wk"
	5 "Daily";
lab val RxPain RxPain;
tab RxPain BACAS12L, missing;
tab RxPain BACAS12LL if BACAS12L==1, missing;

*------------------------------------------------
*   Used OTC pain meds in past 30 says
*------------------------------------------------;
*tab BACAS13A, missing;
mvdecode BACAS13A BACAS13B BACAS13C BACAS13D, mv(-1 7 8 9);
misschk BACAS13A BACAS13B BACAS13C BACAS13D, gen(miss_);
egen OTCPain = anymatch(BACAS13A BACAS13B BACAS13C BACAS13D), value(1);
replace OTCPain = . if miss_number>0;
lab var OTCPain "Past 30 days:  taken any OTC pain meds";
tabstat BACAS13A BACAS13B BACAS13C BACAS13D, by(OTCPain) stats(min max);
tab OTCPain, missing;
drop miss_*;

*------------------------------------------------
*   Any Chronic Pain 
*------------------------------------------------;
*lab list bacas15;
recode BACAS15 (2=0) (7 8 9=.), gen(ChrPain);
lab var ChrPain "Any chronic pain? (0=No, 1=Yes)";
tab ChrPain BACAS15, missing;
/*
*------------------------------------------------
*   Index of Pain Interference 
*		[BACAS16-BACS20 are NOT on the public-use datafile?!? midus.colectica.org indicates that
*		these items were not collected from MKE1 because of a data collection error]
*		(Based on 5 of the 7 items from Short-Form of the Brief Pain Inventory (BPI),
*		https://www.mdanderson.org/research/departments-labs-institutes/
*			departments-divisions/symptom-research/symptom-assessment-tools/brief-pain-inventory.html)
*		Cleeland (2009, BPI: User Guide) indicates that pain interference is computed as the 
*			mean across the 7 items. [We do the same except only for the 5 items in MIDUS.]
*------------------------------------------------;
lab list BACAS16;
lab def PainInt
	 0 "Did not interfere"
     10 "Completely interfered";
program PainInter;
args INVAR OUTVAR LABEL;
	recode `INVAR' (99=0) (-1 98=.), gen(`OUTVAR');
	lab var `OUTVAR' "How much pain interferes with: `LABEL'";
	lab val `OUTVAR' PainInt;
	bysort ChrPain:  tab `OUTVAR' `INVAR', missing;
end;

PainInter BACAS16 PainInt1 "General Activity";
PainInter BACAS17 PainInt2 "Mood";
PainInter BACAS18 PainInt3 "Relations with Others";
PainInter BACAS19 PainInt4 "Sleep";
PainInter BACAS20 PainInt5 "Enjoyment of Life";

tabstat PainInt1-PainInt5, by(ChrPain) stats(N mean min max);
*----Missing ChrPain but valid data for Pain Interference?---*;
list BACAS15 ChrPain PainInt* if missing(ChrPain) & !missing(PainInt4);

****Compute Average across 5 items (alpha=0.95)****;
alpha PainInt1-PainInt5, item lab min(3) gen(PainInt);
lab var PainInt "Index of Pain Interference (based on 5 items from BPI)";
bysort ChrPain: summ PainInt, d;
list ChrPain PainInt PainInt1-PainInt5 in 1/20, nolab;
*---Reports Chronic pain but no interference---*;
summ ChrPain PainInt PainInt1-PainInt5 if ChrPain==1 & PainInt==0;
*---Missing data for PainInt b/c fewer than 3 valid items---*;
list PainInt PainInt1-PainInt5 if missing(PainInt) & !missing(PainInt4);
*/
*-----------------------------------------------------------------------
*  Self-Assessed Hearing (relative to others of same age)
*		  [NOTE:  Response categories differ from main sample]
*-----------------------------------------------------------------------;
gen HEARING = 5-BACAS7D if BACAS7D>=1 & BACAS7D<=5;
lab var HEARING "Self-assessed hearing relative to others of same age";
lab def HEARING
	0 "Poor"
	1 "Fair"
	2 "Good"
	3 "Very Good"
	4 "Excellent";
lab val HEARING HEARING;
tab HEARING BACAS7D, missing;

*-----------------------------------------------
*      Childhood Health Status [NOT ASKED OF MKE]
*-----------------------------------------------;

*-----------------------------------------------
*      Parent's Health Status [NOT ASKED OF MKE]
*-----------------------------------------------;

*---------------------------------------------------------------
*     Sleep Measures
*---------------------------------------------------------------;
*tab1 BACAS61A-BACAS61D if SAQ==1, missing;
lab def JSS
		0 "Never"
		1 "Rarely"
		2 "Sometimes"
		3 "Often"
		4 "Almost always";
recode BACAS61A 1=0 2=1 3=2 4=3 5=4 7/9=., gen(JSSlat);
lab var JSSlat "Sleep latency:  freq have trouble falling asleep";
lab val JSSlat JSS;
*tab  JSSlat BACAS61A, missing;
DUMMY JSSlatD "JSSlat<." "JSSlat>=2" "Sleep: latency dummy";
tab JSSlatD JSSlat, missing;

recode BACAS61B 1=0 2=1 3=2 4=3 5=4 7/9=., gen(JSSnoc);
lab var JSSnoc "Sleep nocturnal waking:  freq waking up & cannot get back to sleep";
lab val JSSnoc JSS;
*tab JSSnoc BACAS61B, missing;
DUMMY JSSnocD "JSSnoc<." "JSSnoc>=2" "Sleep: nocturnal waking dummy";
tab JSSnocD JSSnoc, missing;

recode BACAS61C 1=0 2=1 3=2 4=3 5=4 7/9=., gen(JSSearly);
lab var JSSearly "Sleep early waking:  freq waking up too early & cannot get back to sleep";
lab val JSSearly JSS;
*tab JSSearly BACAS61C, missing;
DUMMY JSSearlyD "JSSearly<." "JSSearly>=2" "Sleep: early waking dummy";
tab JSSearlyD JSSearly, missing;

recode BACAS61D 1=0 2=1 3=2 4=3 5=4 7/9=., gen(JSSrest);
lab var JSSrest "Sleep feeling unrested:  freq feel unrested at waking";
lab val JSSrest JSS;
*tab JSSrest BACAS61D, missing;
DUMMY JSSnorestD "JSSrest<." "JSSrest>=2" "Sleep: feeling unrested dummy";
tab JSSnorestD JSSrest, missing;

*****JSS:  Alpha=0.81****;
alpha JSSlat JSSnoc JSSearly JSSrest, item label min(3) gen(JSS);
lab var JSS "Sleep problems index (based on 4 items)";
list JSS JSSlat JSSnoc JSSearly JSSrest in 1/10;
list JSS JSSlat JSSnoc JSSearly JSSrest if missing(JSS) & !missing(JSSlat);
summ JSS, d;
tabstat JSS JSSlat JSSnoc JSSearly JSSrest	if JSS==0, stats(min max);
tabstat JSS JSSlat JSSnoc JSSearly JSSrest	if JSS==4, stats(min max);
tab JSS if SAQ==1, missing;
misschk JSSlat JSSnoc JSSearly JSSrest;

gen JSSprob = JSSlatD + JSSnocD + JSSearlyD + JSSnorestD;
lab var JSSprob "[Based on JSS items] # of Sleep Difficulties (0-4)";
list JSSprob JSSlatD JSSnocD JSSearlyD JSSnorestD in 1/10;
summ JSSprob JSSlatD JSSnocD JSSearlyD JSSnorestD if JSSprob==0;
summ JSSprob JSSlatD JSSnocD JSSearlyD JSSnorestD if JSSprob==4;
tab JSSprob if SAQ==1, missing;

***********************************
*   Cohen's Perceived Stress Scale
***********************************;
mvdecode B4Q4*, mv(7 8 9);
lab def B4Q4
  0 "Never"
  1 "Almost never"
  2 "Sometimes" 
  3 "Fairly often"
  4 "Very often";
foreach X in A B C F I J {;
  gen B4Q4`X'R = B4Q4`X'-1;
  lab val B4Q4`X'R B4Q4;
  *tab B4Q4`X'R B4Q4`X', missing nolab;
};
*****Reverse-Code d, e, g & h****;
lab def B4Q4_rev
  4 "Never"
  3 "Almost never"
  2 "Sometimes" 
  1 "Fairly often"
  0 "Very often";
foreach X in D E G H {;
  gen B4Q4`X'R = 5 - B4Q4`X';
  lab val B4Q4`X'R B4Q4_rev;
  *tab B4Q4`X'R B4Q4`X', missing nolab;
};
tab1 B4Q4*R;

******Only 1 main factor (eigen=3.7), alpha=0.84***;
summ B4Q4*R;
factor B4Q4*R, pf;
alpha B4Q4*R, item label gen(PSS);

egen NUMMISS = rmiss(B4Q4*R);
tab NUMMISS;
replace PSS = PSS*10 if NUMMISS<=2;
replace PSS = . if NUMMISS>2;
label var PSS "Cohen's Perceived Stress Scale (0-40)";
*list NUMMISS PSS B4Q4*R in 1/10, nolab;
*list NUMMISS PSS B4Q4*R if NUMMISS > 0 
  in 1/200, nolab;
tab PSS, missing;
drop NUMMISS;
/*
tab1 B4XBPD B4XCHD;
rename B4XBPD BPmed;
rename B4XCHD LIPmed;
*/
***********************************************
*  Perceived Discrimination (asked in ACASI)
***********************************************;

*****Lifetime (11 items):  Top-coded at 100+*****;
local i = 1;
foreach X in A B C D E F G H I J K {;
	gen old_PS1`X' = BACPS1`X';
	rename BACPS1`X' LFDI`X'_M2;
	replace LFDI`X'_M2 = 0 if BACDISC`i'==2;
	replace LFDI`X'_M2 = . if BACDISC`i'>2 | (BACDISC`i'==1 & old_PS1`X'>=9997);
	*lab var LFDI`X'_M2 "# of Times in Lifetime Experience Discrimination type `X'";
	*tab LFDI`X' BACDISC`i', missing; 
	*list LFDI`X' BACDISC`i' old_PS1`X' if BACDISC`i'==1 & LFDI`X'!=old_PS1`X';
	local i = `i'+1;
};	
drop old_*;
summ LFDI*_M2;

*****Daytime (9 items)*****;
*tab1 BACPS2*, missing;
****Looks like Inapplicable means "never"*****;
*summ LFDI* if BACPS2A==9;
lab def DAYDI
  0 "Never"
  1 "Rarely"
  2 "Sometimes"
  3 "Often";
foreach X in A B C D E F G H I {;
	gen old_PS2`X' = BACPS2`X';
	rename BACPS2`X' DAYDI`X'_M2;
	replace DAYDI`X'_M2 = 4-DAYDI`X'_M2 if DAYDI`X'_M2<=4;
	replace DAYDI`X'_M2 = . if old_PS2`X'>4;
	****Code Inapplicable as "Never"*****;
	replace DAYDI`X'_M2 = 0 if old_PS2`X'==9;
	lab val DAYDI`X' DAYDI;
	tab DAYDI`X' old_PS2`X', missing; 
};	
drop old_*;
summ DAYDI*_M2;

*tab BACPS3A, missing;
****Again, looks like Inapplicable means no discrimination****;
*summ LFDI* DAYDI* if BACPS3A==9;
*list LFDI* DAYDI* BACPS3* if BACPS3A==9 & LFDIA_M2>0;
DUMMY DI_age "BACPS3A<=2 | BACPS3A==9" "BACPS3A==1" "R reported any age discrimination";
tab BACPS3A DI_age, missing;

DUMMY DI_gender "BACPS3B<=2 | BACPS3B==9" "BACPS3B==1" "R reported any gender discrimination";
tab BACPS3B  DI_gender, missing;

DUMMY DI_raceth "(BACPS3C<=2 | BACPS3C==9) & (BACPS3D<=2 | BACPS3D==9)" "BACPS3C==1 | BACPS3D==1" 
	"R reported any race/ethnic discrimination";
bysort DI_raceth:  tab BACPS3C BACPS3D, missing;

DUMMY DI_relig "BACPS3E<=2 | BACPS3E==9" "BACPS3E==1" "R reported any religious discrimination";
tab DI_relig BACPS3E, missing;

DUMMY DI_htwgt "BACPS3F<=2 | BACPS3F==9" "BACPS3F==1" "R reported any height/weight discrimination";
tab DI_htwgt BACPS3F, missing;

DUMMY DI_disab "BACPS3H<=2 | BACPS3H==9" "BACPS3H==1" "R reported any disability discrimination";
tab DI_disab BACPS3H, missing;

DUMMY DI_sexor "BACPS3I<=2 | BACPS3I==9" "BACPS3I==1" "R reported any sexual orientation discrimination";
tab DI_sexor BACPS3I, missing;

mvdecode BACAMPLI BACHLOCS, mv(8);
tab BACAMPLI, missing;
rename BACAMPLI AMPLI;
rename BACHLOCS HLOCS;

******Alternative Rx (reverse code 0=Never, 4=A lot)*****;
lab def altRx 
	0 "Never"
	1 "A little"
	2 "Some"
	3 "Often"
	4 "A lot";
foreach X in A B C D G I J K L M N R {;
	gen tmp_`X' = BACAS56`X';
	lab val tmp_`X' BACAS56`X';
	rename BACAS56`X' altRx_`X';
	replace altRx_`X' = 5-tmp_`X' if tmp_`X'<=5;
	replace altRx_`X' = . if tmp_`X'>5;
	lab val altRx_`X' altRx;
	tab tmp_`X' altRx_`X', missing;
};

******Uses Alternative Rx (Love et al.  got 32%, what did they include????  all they say is (e.g., herbal remedies, spiritual practices)********;
gen altRx = (altRx_A>0) if !missing(altRx_A);
tab altRx altRx_A, missing;
foreach X in B C D G I J K L M N R {;
	replace altRx = 1 if altRx_`X'>0;
	replace altRx = . if  missing(altRx_`X');
};
tab altRx;
summ altRx_* if altRx==0;
summ altRx_*  if altRx==.;

******Uses Alternative Rx (Include only herbal remedies, prayer/spiritual practices, & mediation/relaxation)********;
gen altRx2 = (altRx_G>0) if !missing(altRx_G);
foreach X in M N {;
	replace altRx2 = 1 if altRx_`X'>0;
	replace altRx2 = . if  missing(altRx_`X');
};
bysort altRx2:  tab altRx_G altRx_M, missing;
tab altRx2 altRx_N if altRx_G==0 & altRx_M==0, missing;
tab1 altRx altRx2;

***********************************************************
*  Taking Anti-hypertensive medication?
*		Does INAPP (9) mean R is not taking anti-hypertensives or should it be treated as missing data?
*		Note:  They replaced B4XBPD (see p. 60 of scales files) with a new var (B4XPC_1156?)
***********************************************************;
*desc B4X*;
recode B4XPC_1156 2=0 8=. 9=0, gen(BPmed_M2);
lab var BPmed_M2 "R is taking anti-hypertensive meds at M2";
*---Confirm that Rs coded B4XPC_1156==9 (INAPP) were not taking any meds---*;
tab B4XTM  if B4XPC_1156==9, missing;
tab BPmed_M2 B4XPC_1156, missing;
/*
tab B4XCHD;
rename B4XCHD LIPmed;
*/
********Biomarkers******;
mvdecode B4PWHR, mv(8 9);
mvdecode B4BHA1C B4BHOMAIR B4BIL6 B4BCRP B4BEPCRE B4BSCREA, mv(98 99);
mvdecode B4P1B B4P1F* B4P1D B4PBMI B4P2A B4BCHOL B4BHDL B4BLDL B4BGLUC B4BHOMAIR
  B4BFGN B4BSESEL B4BUCREA B4BCORTL B4BCLCRE B4BNOCR B4BDHEAS, mv(997 998 999);
mvdecode B4BTRIGL B4BSICAM, mv(9997 9998 9999);
mvdecode B4BEPIN, mv(99997 9998 9999);
mvdecode B4BSIL6R, mv(999999);
***********************************
*  Undetectable values for Lab assays
*   (see p. 8 of "29282-0001-Documentation-Blood_Urine.pdf")
**************************************;

*******************************
*   BP (Clinic)
*   - Code to mean of the 2nd & 3rd readings
******************************;
desc B4P1F*;
summ B4P1F*;
*lab list B4P1F1S;
egen SBP = rmean(B4P1F2S B4P1F3S);
egen DBP = rmean(B4P1F2D B4P1F3D);
label var SBP "Systolic BP (mean of 2nd & 3rd readings)";
label var DBP "Diastolic BP (mean of 2nd  & 3rd readings)";
list SBP B4P1F2S B4P1F3S DBP B4P1F2D B4P1F3D in 1/10;
summ SBP DBP B4P1F*;

***********************************
*  Undetectable values for Lab assays
*   (see p. A3 of Blood Urine Saliva Data 11-1-11.pdf)
**************************************;

****HDL:  n=3 reported as >120 mg/dL, were recoded to 121 mg/dL***;
tab B4BHDL, missing;

***U. Cort:  n=7 reported as BAS, were recoded to 0.019 ug/dL according to documentation)***;
tab B4BCORTL, missing;

rename B4P1D HR;
rename B4BCHOL CH;
rename B4BHDL HDL;
rename B4BLDL LDL;
rename B4BTRIGL TG;
rename B4BHA1C HBA;
rename B4BGLUC GLU;
rename B4BHOMAIR IR;

****Ratio TC/HDL*****;
gen ChoHDL = CH/HDL;

****CRP (ug/mL = mg/L)***;
desc B4BCRP;
summ B4BCRP;
rename B4BCRP CRP;
lab var CRP "CRP (mg/L)";
desc CRP;
summ CRP;

rename B4BIL6 IL6;
rename B4BSIL6R sIL6r;
rename B4BFGN FGN;
rename B4BSICAM ICAM;
rename B4BSESEL ESEL;

rename B4BDHEAS DHEAS;
rename B4BCLCRE CORT;
rename B4BEPCRE EPIU;
rename B4BNOCR NEPIU;

*******************************************
*  Estimated Creatinine Clearance
*   (based on Cockcroft-Gault Formula)
*******************************************;
desc age_M2P4 B4P1B B4BSCREA;
summ age_M2P4 B4P1B B4BSCREA;
gen CRCL = ((140-age_M2P4)*B4P1B)/(72*B4BSCREA);
replace CRCL = CRCL*0.85 if female==1;
list CRCL female age_M2P4 B4P1B B4BSCREA in 1/10;
list CRCL female age_M2P4 B4P1B B4BSCREA if CRCL>=.;
lab var CRCL "Est. Cr Clearance (ml/min), Cockcroft-Gault";
summ CRCL, d;

*****Anthropometry*****;
mvdecode B4PBMI B4P2A, mv(9999.98 999997 999998 99999.8 999999);
mvdecode B4P1B, mv(99997 99998 99999);
mvdecode B4P1A B4PWHR, mv(999997 999998 999999);
gen height = B4P1A/100;
lab var height "R's height in m (measured)";
rename B4P1B weight;
lab var weight "R's weight in kg (measured)";
rename B4PBMI bmi;
lab var bmi "R's BMI (based on measured height & weight)";
rename B4P2A waist;
lab var waist "R's waist in cm (measured)";
rename B4PWHR whr;
lab var whr "R's waist/hip ratio (measured)";
desc height* weight* bmi* waist* whr*;
summ height* weight* bmi* waist* whr*;

****Check Ranges for bmi, waist, etc.*****;
summ height* weight* bmi* waist waistS whr, d;
list M2ID height heightS BACAS39 weight weightS bmi bmiS BACBMI waist waistS
	if !missing(bmiS) & bmiS>50;

summ SBP DBP HR ChoHDL CH HDL LDL TG HBA GLU IR bmi height weight waist whr
   CRP IL6 sIL6r CRP FGN ICAM ESEL CORT EPIU NEPIU DHEAS CRCL;

keep M2ID SAMPLMAJ CAPI_M2 SAQ_M2 ym_M2 *phone_M2 EXAM_M2 ym_M2P4 B4ZSITE
   sex female age_M2 age_M2P4 cohort_M2
   FOREIGN hisp RACEbest white RACETHNC NHwhite 
   marstat marstatP1_M2 marprtP1_M2 marprtP4_M2 HHsize numkids anykidle18 SexOrient
   chd_lang chd_urban famstat noMOM noDAD CTIpar CTIoth
   educD educM OCC_D OCC_M SEI_D SEI_M 
   chd_fin chd_nowelf
   SES SES1 SES2 educ educat edu5 edu3 educsp
   WORK WORKING NOTWORK RETIRED 
   WORKSP NOTWORKSP RETIREDSP
   OCCP_cat OCCSP_cat SEI_R SEIP_R SEI_SP
   HHINC HHINC_flag HHINC95 INC INC_ln INC_sqrt ihs_INC 
	HHINCe HHINCe95 INCe INCe_ln INCe_sqrt ihs_INCe
	INCw INCw_ln INCw_sqrt ihs_INCw
	INCw_R INCw_R_ln INCw_R_sqrt ihs_INCw_R
	INCw_S INCw_S_ln INCw_S_sqrt ihs_INCw_S
	INCw_OF95 INCss_FH95 INCoth_FH95
	ASSETS_cat NOassets ASSETS ASSETS*95 WLTH ihs_WLTH
   HInsure max_nowork_c4 max_nowork_c laddr
   PercFin FinNow Fin10yfuture FinControl FinNeed FinDiff Fin_idx WorkNow Work10yfuture
   smoke yrsmoked EXER* exerfreq exerJOB exerOTH
   freqdrk numdrk drksperwk AlcProb* MAST DrugAny DrugProb* MEDITATE MoveRx
   heightS height weightS weight wgt1yrS wgt10yrS bmiS bmi1yrS bmi10yrS waistS 
	marprtP1 talkSP family cntfam friend cntfrd nbor cntnbor fchurch socgrp socgrp_c volun volun_c
	married contact church othgrp socint 
	JCDA_* JCDS_* JCSD_* JCSS_* JCCS_* 
	loc mast const LONE30 
   B4H25* B4H33 B4H34 B4H35 B4H54C B4H55 B4S*
   BACJS2A-BACJS2D BACJS4A-BACJS4D 
   BACJS2G-BACJS2J BACJS4E-BACJS4H B4P1F* 
   BPmed_M2
   SBP DBP HR ChoHDL CH HDL LDL TG HBA GLU IR height weight bmi waist whr
   CRP IL6 sIL6r CRP FGN ICAM ESEL CORT EPIU NEPIU DHEAS CRCL
   B4BCORTL B4BEPIN B4BNOREP
   B4VB1LF B4VB1HF B4VB1SD B4VB1RM
   B4VB2LF B4VB2HF B4VB2SD B4VB2RM
   B4Q4*R PSS 
   CIDI_MDD* sadmuch sadfreq DEPAF anhemuch anhefreq ANHED depmuch depfreq
	nointerest lowenergy chgappetit probsleep nosleepfreq noconcen down thkdeath
   NEGAF NAsad NAnervous NArestless NAhopeless NAeffort NAworthless 
   Pessimist NoWorth NoContrib NoProgress NoImprove DoneAll GaveUp Disappoint LifeFuture ContFuture
   POSAF* LIFERATE* LIFESAT* PWB* SWB* 
   JSS* AMPLI HLOCS altRx*
   Conscien* Neurot Extrover Openness Agreeable Agency
   B4P3A* B4P3C* B4P3H* B4P3I*
   LFDI*_M2 BACLFEDI DAYDI*_M2 BACDAYDI DI_* BACPS4 BACPS5
   HighBP RxHighCH RxHighBP HYPERTEN 
   HEART AMI HxCHD CANCER HxSTROKE STROKE RespUpper TB LungOthr LungYr NEUROL CurrDM
   Urinary HEARING SAH nhosp 
   ADL PLlift PLstairs PLkneel PLwlk1mi PLwlkblks PLwlk1blk PLvig PLmod
	lift stairs walk kneel PLidx8 PLidx9
   BackAche JointAche HeadAche RxPain OTCPain ChrPain B4HMETMW
   B4Q3*;
foreach X of varlist hisp RACEbest RACETHNC CTIpar CTIoth
	marstat numkids anykidle18 HHsize SexOrient
	SES SES1 SES2 educ educat edu5 edu3 educsp 
	WORK NOTWORK RETIRED WORKSP NOTWORKSP RETIREDSP
	OCCP_cat OCCSP_cat SEI_R SEIP_R SEI_SP
	INC INC_ln INC_sqrt ihs_INC INCe INCe_ln INCe_sqrt ihs_INCe
	INCw INCw_ln INCw_sqrt ihs_INCw
	INCw_R INCw_R_ln INCw_R_sqrt ihs_INCw_R
	INCw_S INCw_S_ln INCw_S_sqrt ihs_INCw_S
	ASSETS_cat WLTH ihs_WLTH
	max_nowork_c4 max_nowork_c HInsure
	FinNow Fin10yfuture FinControl FinNeed FinDiff WorkNow Work10yfuture	
	Conscien* Neurot Extrover Openness Agreeable Agency
	family friend nbor fchurch socgrp 
	married contact church othgrp socint 
	LONE30 POSAF LIFERATE LIFESAT PWB* SWB* CIDI_MDD* NEGAF 
	smoke EXER* exerfreq 
	freqdrk numdrk drksperwk AlcProb* MAST DrugAny DrugProb* MEDITATE MoveRx
	heightS height weightS weight wgt1yrS wgt10yrS bmiS bmi1yrS bmi10yrS waistS 
	HighBP RxHighCH RxHighBP HYPERTEN 
	HEART AMI HxCHD CANCER HxSTROKE STROKE RespUpper TB LungOthr LungYr NEUROL CurrDM
	Urinary HEARING SAH nhosp 
	ADL PLlift PLstairs PLkneel PLwlk1mi PLwlkblks PLwlk1blk PLvig PLmod
	lift stairs walk kneel PLidx8 PLidx9
	BackAche JointAche HeadAche RxPain OTCPain ChrPain {; 
		rename `X' `X'_M2;
};

sort M2ID;
lab data "MIDUS2 Milwaukee Oversample, CAPI/SAQ, n=592";
save "${MIDUS2}M2_MKE.dta", replace;
*need to find and fix BPmed LIPmed;

log close;
