# Supplementary material for: Daily exposure to stressors, daily perceived severity of stress, and mortality risk among US adults
Source: PLoS One. 2024 May 15;19(5):e0303266. doi: 10.1371/journal.pone.0303266 (PMC11095670; doi:10.1371/journal.pone.0303266)
Supplement: S1 File — (ZIP) [file pone.0303266.s006.zip › S6_file/Related/M3_3294.do]

#delimit ;
*set more off;	 
version 16.1;
capture log close;
global ROOT "C:\Users\dglei\";
global DIR "${ROOT}Box\MIDUS\";
global MIDUS3 "${DIR}M3\";
global wgt_M3 "${MIDUS3}LINUS\Weights\";

*log using "stata.smcl", replace;
log using "${DIR}Do-Files\M3_3294.log", replace;
**********************************************
*  Program:     ${DIR}Do-Files\M3_3294.do
*  Programmer:  Dana A. Glei
*  Task:   Extract and Code Vars from MIDUS3
*     (excluding Milwaukee oversample)
*
*  Input Data:  ${MIDUS3}ICPSR_36346\DS0001\36346-0001-Data.dta 
*			     ${MIDUS3}LINUS\M3_P1_AGGREGATE_N3294_20180130.dta 
*  Output Data:  ${MIDUS3}MIDUS3_3294.dta
*    (n=3294 from MIDUS 1 who participated in P1 of MIDUS 3)
*               
*  Notes:   Unique Key = M2ID
*
*  Date created:  8/24/15
*  Date updated:  2/13/2024
*  Related Programs: 
*************************************************;
program drop _all; 

********Program Library*******;
global PROGLIB "${ROOT}Documents\Stata\Programs\";

do "${PROGLIB}DUMMY.do";
 
********************************
*  MIDUS Cohort, Wave 3 (aged 39-93), Phone Interview Sample (n=3294)
*********************************;

****Phone & Main SAQ***;
use M2ID M2FAMNUM SAMPLMAJ C1STATUS C1PWGHT* C1PRAGE C1PBYEAR C1PRSEX C1PIDATE_* 
	C1PAA2* C1PA1 C1PA6* C1PA7* C1PA8	
	C1PA24* C1PA26 C1PA37 C1PA38A C1PA38B C1PA39 C1PA40 C1PA42 C1PA43 
	C1PA60-C1PA81 
	C1PB1 C1PB2 C1PB2BDN C1PB3* C1PB19 C1PB20 C1PA24C C1PB26* C1PB30 
	C1PB33* C1PB34* C1PB35N
	C1PC2 C1PC4 C1PCHR* C1PCHH* C1PCHA* C1PF1 C1PF7A C1PF7B C1PF8* C1PG9 
	C1SP1A-C1SP1K C1SP2A-C1SP2I C1SLFEDI C1SDAYDI C1SP4A-C1SP4I C1SP4M 
	C1SA1 C1SA10A C1SA10B C1SA10F C1SA10J
	C1SA11* C1SA12* C1SA15 C1SA16* C1SA20* C1SA22* C1SA24* 
	C1SA26* C1SA27* C1SA28* C1SA31 
	C1SA32 C1SA33* C1SA34 C1SA35 C1SA36 C1SA37 C1SBMI C1SA42 C1SA52*
	C1SA58A-C1SA58J C1SA59* C1SA60 C1SA61 C1SA62*
	C1SA63 C1SA64A-C1SA64E C1SA65-C1SA66 
	C1PB2 C1SC3* C1SE1A-C1SE1QQ C1SE6*
	C1SF1 C1SF4 C1SF7 C1SF11 C1SF12* 
	C1SG1 C1SG4 C1SG5 C1SG7 C1SG9 C1SG11* C1SG13 C1SG14* C1SG16 C1SG17* 
	C1SSEC C1SG19 C1SG21 C1SG22 C1SG23 C1SG59* 
	C1SH3 C1SH16* C1SH7* C1SH8* C1SI2 C1SJ* C1SN3D C1SQ3 C1SQ6
	C1SPOSAF C1SQ1 C1PG1 C1SPWB* C1PDEPA* C1PANH* C1PDEP* C1SNEGAF 
	C1SSWB* C1STINC 
	C1POCC C1PIND C1POCMAJ C1POCCP C1PINDP C1POCPMJ C1POCCS 
	C1PINDS C1PSOCMJ C1SALCOH
	C1SCONS* C1SNEURO C1SEXTRA C1SOPEN C1SAGREE C1SAGENC
	using "${MIDUS3}P1\ICPSR_36346-V7\DS0001\36346-0001-Data.dta", clear;
foreach X of varlist C1SA63 C1SA64A-C1SA64E C1SA65-C1SA66 {;
	rename `X' `X'_old;
};
save temp.dta, replace;

****This include the main cohort only (not MKE)*****;
tab SAMPLMAJ, missing;

tab C1SA64B_old C1SA63_old, missing;
*********************************************************************************************************************
*    [Note:  There was a logical inconsistency in the ICPSR dataset, A64* should be coded INAPP
* 		only if A63=NO, but there are 1285 Rs for whom A63=YES, but A64* is coded INAPP.]
*   Corrected version of the data from Barry:  In this version it looks like all the of missing codes 
*   	have been converted to .a, .b, etc. and in some cases information was lost.  
*		Use this file only for the vars Barry corrected (C1SA63 C1SA64A-C1SA64E C1SA65-C1SA66)
*******************************************************************************************************************;	
use M2ID C1SA63 C1SA64A-C1SA64E C1SA65-C1SA66 using
	"${MIDUS3}LINUS\M3_P1_AGGREGATE_N3294_20180130.dta";
merge 1:1 M2ID using temp.dta;
drop _merge;	
tab C1SA64B_old C1SA64B, missing;
drop C1SA6*_old;

tab SAMPLMAJ, missing;

****************************************************************
*      Weight Vars (Avail only for RDD sample -- SAMPLMAJ=1)
*      Documentation indicates that the biggest differences b/w MIDUS and CPS were in the distributions of
*          region, age, race & educ)
*      So, we will use C1PWGHT3, which adjusts for age, race, & educ (but not region)
*******************************************************************************************;
desc  C1PWGHT*;
lab list C1PWGHT1;
mvdecode C1PWGHT*, mv(99);
summ C1PWGHT*;
rename C1PWGHT3 wgtPS;
*---There are no SAQ weights---*;
*****Weights only for RDD sample*****;
bysort SAMPLMAJ:  summ wgtPS;

gen PHONE = 1;
lab var PHONE "Completed M3 Phone Interview";

*****Date of Phone Interview*******;
tab1 C1PIDATE_MO C1PIDATE_YR, missing;
gen ym = ym(C1PIDATE_YR, C1PIDATE_MO);
lab var ym "Mo/Yr of Phone Interview, MIDUS3";
format ym %tm;
list C1PIDATE_* ym in 1/10;
list C1PIDATE_* ym if missing(ym);
tab ym, missing;
rename C1PIDATE_YR yrphone;
rename C1PIDATE_MO mophone;
tab yrphone mophone;

****Only 2924 completed the SAQ (either Part 1 or Part 2)****;
gen SAQ=(C1STATUS>=2 & C1STATUS<=7);
lab var SAQ "Completed M3 SAQ";
tab SAQ C1STATUS, missing;
tab SAQ SAMPLMAJ, missing;

***Among Rs completed the SAQ (99.6% gave valid response to 1st Q, 97.5% valid to last Q in SAQ)******;
tab C1SA1 SAQ,  missing;
tab1 C1SA1 C1SQ6 if SAQ==1, missing;

rename C1PRAGE age_M3;
summ age_M3, d;  

*********************************************************************
*  Merge on corrected Age @ M3 from Survival file
*********************************************************************;
merge 1:1 M2ID using "${DIR}Mortality\Core\COREmortality.dta", 
	keepusing(M2ID ageadj_M3 FLAG_age_M3);
keep if _merge==3;
drop _merge;
tab FLAG_age_M3;
desc ageadj_M3 FLAG_age_M3;
*---List Rs for whom age was corrected (based on info from other waves)---*;
list age*_M3 FLAG_age_M3 if FLAG_age_M3!=.;

****Only have Year of Birth (not day & mo)*****;
gen cohort_M3 = C1PBYEAR if C1PBYEAR<9998;
lab var cohort_M3 "R's birth cohort";
summ cohort_M3 C1PBYEAR;
list C1PBYEAR cohort_M3 age* if cohort_M3!=C1PBYEAR & !missing(cohort_M3);

***Inconsistencies between Age and Cohort? NO*****;
gen check = (yrphone - cohort_M3) - age_M3;
tab check;
list cohort yrphone age_M3 check if abs(check)>1 & check<.;
drop check*;

rename C1PRSEX sex;
gen female  = (sex==2);
tab sex female;

*------------------------------------------------------
*    Race/Ethnicity
*-------------------------------------------------------;
lab def RACE
	1 "White"
	2 "Black"
	4 "Other";
lab def RACETHNC
		1 "NH White"
		2 "NH Black"
		3 "Hispanic"
		4 "NH Other";
		
**********************************
*    Latino vs. Non-Latino
**********************************;
gen hisp = (C1PF1>=2 & C1PF1<=7) if C1PF1<=7;
lab var hisp "R identifies as Latino/Hispanic";
tab C1PF1 hisp, missing;

************************************
*   Race (based on all mentions, if multiple races mentioned, coded as "mixed")
*************************************;
lab def race
	1 "White"
	2 "Black"
	3 "Native American"
	4 "Asian/PI"
	5 "Other/mixed";
recode C1PF7A (6=5) (4 5=4) (7 8 9=.), gen(race);
****Reports more than 1 race****;
replace race = 5 if C1PF7B<=6;
lab var race "Race (based on all mentions)";
lab val race race;
bysort race: tab C1PF7A C1PF7B, missing;
****Missing data******;
list C1PF1 C1PF7* C1PF8* if missing(race);
tab race, missing;

***********************************
*    Race/Ethnicity
*     (based on all races mentioned, if multiple races mentioned, coded as "mixed")
***********************************;
lab def racethnc
  1 "NH White"
  2 "NH Black"
  3 "Hispanic" 
  4 "Native American"
  5 "Asian"
  6 "Other/Mixed";
recode race 3=4 4=5 5=6, gen(racethnc);
replace racethnc = 3 if hisp==1;
lab var racethnc "Race/ethnicity (based on all mentions)";
lab val racethnc racethnc;
bysort racethnc:  tab race hisp, missing;
****If missing(hisp), assumed non-Hispanic (n=10)****;
tab race racethnc if missing(hisp), missing;
****Missing data*****;
list hisp race racethnc C1PF1 C1PF7* C1PF8* if missing(racethnc), compress;
tab racethnc, missing;

***********************************
*    Race (based on race that "best" describes R's background)
***********************************;
recode C1PF8A (4 5=4) (6=5) (7 8 9=.), gen(RACEbest);
****Allowed multiple mentions to "best" race in F8A, so F8A1 asks "which is best?"****;
recode C1PF8A1 (4 5=4) (6=5) (7 8 9=.), gen(RACEbest2);
gen racebest = race;
replace racebest = RACEbest2 if C1PF7B<9;
replace racebest = RACEbest if C1PF7B<9 & missing(RACEbest2);
replace racebest = 5 if missing(racebest) & race==5;
lab var racebest "Race R best identifies with";
lab val RACEbest RACEbest2 racebest race;
tab RACEbest C1PF8A, missing;
tab RACEbest2 C1PF8A1, missing;
bysort racebest:  tab RACEbest RACEbest2 if C1PF7B<9, missing;
*****Reported more than 1 race, but DK which one is "best"-->coded to other****;
list hisp race racebest C1PF1 C1PF7* C1PF8* if C1PF7B<9 & missing(RACEbest), compress;
****Differences between race (all mentions) and racebest****;
tab racebest race, missing;
tab racebest, missing;

drop RACEbest*;
recode racebest 3/5=4, gen(RACEbest);
lab var RACEbest "Race that R best identifies with";
lab val RACEbest RACE;
tab RACEbest racebest, missing;

***********************************
*    Race/Ethnicity
*     (based on race that "best" describes R's background)
***********************************;
recode racebest 3=4 4=5 5=6, gen(racethnc2);
replace racethnc2 = 3 if hisp==1;
lab var racethnc2 "Race/ethnicity (based on race best identifies with)";
lab val racethnc2 racethnc;
bysort racethnc2:  tab racebest hisp, missing;
****If missing(hisp), assumed non-Hispanic (n=10)****;
tab racebest racethnc2 if missing(hisp), missing;
****Missing data*****;
*list hisp racebest racethnc2 C1PF1 C1PF7* C1PF8* if missing(racethnc2), compress;
tab racethnc2, missing;

tab racethnc racethnc2, missing;
list racethnc C1PF1 C1PF7* C1PF8* if racethnc<. & racethnc2>=., compress;
list racethnc C1PF1 C1PF7* C1PF8* if racethnc>=. & racethnc2<., compress;

***********************************************
*    Race/Ethnicity in 4 categories (use racebest because at M1 they did not allow multiple answers)
***********************************************;
recode racethnc2 4/6=4, gen(RACETHNC);
lab var RACETHNC "Race (self-reported, 'best') & ethnicity (self-reported)";
lab val RACETHNC RACETHNC;
tab RACETHNC racethnc2, missing;

**********************************************
*  White vs. Non-White (based on "Best Describes Race")
**********************************************************;
DUMMY white "racebest<." "racebest==1"  "Best Race=White (vs. non-white)";
tab white racebest, missing;
 
DUMMY NHwhite "racethnc2<." "racethnc2==1"  "Best race/ethnicity race is non-Hispanic white";
tab racethnc2 NHwhite, missing;

tab white NHwhite, missing;

*****Marital Status (at P1 Phone Interview)*****;
recode C1PB19 2/3=4 4=3 7/9=., gen(marstat);
replace marstat = 2 if C1PB30==1;
lab var marstat "Marital Status, Wave 3";
lab def marstat
  1 "Married"
  2 "Partnered"
  3 "Widowed"
  4 "Divorced/separated"
  5 "Never married";
lab val marstat marstat;
bysort marstat:  tab C1PB19 C1PB30, missing;

****Dummy for Married (at P1 Phone Interview)***;
gen married = (marstat==1) if marstat<.;
lab var married "Married at P1";
tab marstat married, missing;
tab married, missing;

recode C1PB19 2/3=3 4=2 5=4 7/9=., gen(marstatP1);
replace marstatP1 = 1 if C1PB30==1;
lab var marstatP1 "Marital Status, Wave 3";
lab def marstatP1
  1 "Married/partner"
  2 "Widowed"
  3 "Divorced/separated"
  4 "Never married";
lab val marstatP1 marstatP1;
bysort marstatP1:  tab C1PB19 C1PB30, missing;
tab marstat marstatP1, cell;

****Married/Partner (at P1 Phone Interview)***;
gen marprtP1 = (marstatP1==1) if marstatP1<.;
lab var marprtP1 "Married/partner at P1";
tab marstatP1 marprtP1, missing;
list C1PB19 C1PB30 marstatP1 marprtP1 if missing(marprtP1) & !missing(marstatP1);
tab marprtP1, missing;

****Number of Living Children****;
rename C1PC2 numkids;
tab numkids, missing;

****Any children currently below age 18?*****;
desc C1PCHA*;
lab list C1PCHA1;
gen anykidle18 = 0;
forvalues i=1/22 {;
	*---Any child < age 18?----*;
    replace anykidle18 = 1 if C1PCHR`i'>=3 & C1PCHR`i'<=8 & C1PCHA`i'<18;
	replace anykidle18 = . if C1PCHR`i'>=3 & C1PCHR`i'<=8 & (C1PCHA`i'>=997 & C1PCHA`i'<=998);

};
lab var anykidle18 "R has any children below age 18";
tab numkids anykidle18, missing;
***Child < 18 but numkids=0? NO****;
list numkids anykidle18 C1PCHR* C1PCHA* if numkids==0 & anykidle18==1;

*****************************************************************************************
*	C1PC4:  # of HH members (excluding R and children but including spouse) [includes all non-children who lives
*			there at least half time. Also includes HH members who are temporarily in a hospital/institution.]
*   In the HH Roster, R is asked to list all children (even if they do not live in the HH) 
*		and all other members of the HH
*		C1PCHR*:  Asks the relationship of each person listed in the roster to R
*			[3-8=Child, 1=Spouse, 2=Partner/Lover, 9-23=Other, 97=DK, 98=Refused, 99=INAPP]
*		[If C1PCHR*=Child (3-8)] C1PCHH*: Asks whether that child lives in the HH (1=Yes)
*			If B1PCHR* != Child, they do NOT ask B1PCHH* (b/c already listed as a member of HH)
*	Thus, we count HHsize as follows:
*		1) Add 1 for R
*		2) Add 1 for each Child (C1PCHR*=3-8) who lives in the HH (C1PCHH*=1)
*		3) Add 1 for each other HH member (C1PCHR*=1,2,9-97) 
*					[in which case C1PCHH* is coded to 9=INAPP] 
*****************************************************************************************;
desc C1PC4 C1PCHR* C1PCHH*;
gen check = C1PC4+1;
gen check2 = numkids+check;
****Add 1 for R****;
gen HHsize = 1;
****Add 1 for each Child that lives in the HH****;
forvalues i=1/22 {;
      replace HHsize = HHsize + 1
        if C1PCHR`i'>=3 & C1PCHR`i'<=8 & C1PCHH`i'==1;
};
****Add 1 for each other HH member****;
forvalues i=1/29 {;
     replace HHsize = HHsize + 1
        if C1PCHR`i'<=2 | (C1PCHR`i'>=9 & C1PCHR`i'<98);
};
*tab HHsize check, missing;
****HHsize smaller than # given in C1PC4 (excluding kids)+1 (R):  Recode HHsize = C1PC4 + 1****;
tab HHsize check if HHsize<(check), missing;
list HHsize check C1PCHR1 C1PCHH1 C1PCHR2 C1PCHH2 C1PCHR3 C1PCHH3
	C1PCHR4 C1PCHH4 C1PCHR5 C1PCHH5 C1PCHR6 C1PCHH6 C1PCHR7 C1PCHH7
	if HHsize<(check), compress;
list HHsize check C1PCHR* C1PCHH* if HHsize==2 & check==5;
replace HHsize = check if HHsize<(check);
****HHsize bigger than check2 (numkids + C1PC4 (other HH members) + R):  NONE****;
*tab HHsize check2, missing;
list HHsize numkids check2 C1PCHR* C1PCHH*
   if !missing(HHsize) & HHsize>check2, compress;
*****Check if HHsize 10+****;
list HHsize numkids C1PC4 C1PCHR* C1PCHH* if HHsize>9 & HHsize<., compress;
*****Check if Relationship missing for HH member****;
list HHsize C1PC4 C1PCHR* C1PCHH* if (C1PCHR1==97 | C1PCHR1==98);
list HHsize C1PC4 C1PCHR* C1PCHH* if (C1PCHR2==97 | C1PCHR2==98);
tab HHsize, missing;
drop check*;

*------------------------------------------------------
* Adult SES (objective)
*-------------------------------------------------------;

*****Education*****;
rename C1PB1 educ;
mvdecode educ, mv(97 98 99);
tab educ, missing;

recode educ 1/3=1 4/5=2 6/8=3 9/12=4, gen(educat);
lab def educat
  1 "<H.S./GED"
  2 "H.S. grad/GED"
  3 "Some college"
  4 "College grad+";
lab val educat educat;
tab educ educat, missing row col;

recode educ 1/5=0 6/8=1 9/12=2, gen(edu3);
lab def edu3
  0 "H.S. grad or less"
  1 "Some college"
  2 "College grad+";
lab val edu3 edu3;
tab edu3 educ, missing row col;

recode educ 1/3=1 4/5=2 6/8=3 9/10=4 11/12=5, gen(edu5);
lab def edu5
  1 "<H.S./GED"
  2 "H.S. grad/GED"
  3 "Some college"
  4 "BA/BS"
  5 "MA+";
lab val edu5 edu5;
tab educ edu5, missing row col;

*****Spouses's Education*****;
lab list C1PB33;
rename C1PB33 educsp;
mvdecode educsp, mv(97 98 99);
tab educsp marprtP1, missing;

recode educsp 1/3=1 4/5=2 6/8=3 9/10=4 11/12=5, gen(edusp5);
lab val edusp5 edu5;
tab edusp5 educsp, missing row col;

save temp.dta, replace;

*********Annual HH Total Income (Was top-coded at 300K)****;
lab list C1STINC;
mvdecode C1STINC, mv(-1 999998);
summ C1STINC, d;
gen HHINC_orig =  C1STINC if C1STINC<=300000;
lab var HHINC_orig "Pre-coded var:  HH Total Annual Income (top-coded at 300K)";
lab def HHINC 300000 "300K+";
lab val HHINC_orig HHINC;
summ HHINC_orig, d;
********************************************************************************************************************
*   Recompute HH income from all sources (G11, G14, G17), each source top-coded at $300K
*      Note:  C1STINC included only earned income reported in G11/G14/G17, 
*       it did not include income from govt assistance (G21), investments (G22), or other sources (G23)
********************************************************************************************************************;
desc C1SG11* C1SG13 C1SG14* C1SG16 C1SG17* C1SSEC C1SG21;
gen HHINC_flag = 0;
lab var HHINC_flag "Income from 1+ sources was top-coded";
lab list C1SG11A;
******If no S/P, recode those income vars to $0*****;
foreach X in A B C D {;
	replace C1SG14`X' = 2 if (marprtP1==0 & C1SG14`X' >=98);
	bysort marprtP1:  tab C1SG14`X' C1SG13, missing;
};
*****Code to midpoint w/i each income category*****;
foreach X in 11A 11B 11C 11D 14A 14B 14C 14D 17A 17B 17C 17D {;
	replace HHINC_flag = 1 if C1SG`X'==44;
	recode C1SG`X' -1=. 1/2=0 3=1 4=3 5=5 6=7 7=9 8=11 9=13 10=15 11=17 12=19 13=21.25 14=23.75 15=26.25
		16=28.75 17=31.25 18=33.75 19=36.25 20=38.75 21=41.25 22=43.75 23=46.25 24=48.75 25=52.5 26=57.5
		 27=62.5 28=67.5 29=72.5 30=77.5 31=82.5 32=87.5 33=92.5 34=97.5 35=105 36=115 37=125 38=135 39=145
		 40=162.5 41=187.5 42=225 43=275 44=350 98=. 99=0, gen(G`X'_m); 
	lab var G`X'_m "C1SG`X' in $1K, top cat (300K+)-->$350K";
	lab def G`X'_m 350 "$300,000+";
	lab val G`X'_m G`X'_m;
	tabstat G`X'_m, by(C1SG`X') stats(N min max);
	****Recode Top Category to harmonic mean of Pareto distribution (see Von Hippel 2016)***;
	qui summ C1SG`X'  [aweight=wgt] if C1SG`X' ==43;
	local N_B_1 = r(sum_w);
	qui summ C1SG`X'  [aweight=wgt] if C1SG`X' ==44;
	local N_B = r(sum_w);
	global alpha = max(1,(ln(`N_B_1'+`N_B')-ln(`N_B'))/(ln(300)-ln(250)));
	display "****Estimate of alpha-hat = " $alpha "*****";
	gen G`X'_p = G`X'_m;
	replace G`X'_p = 300*(1+1/$alpha) if C1SG`X'==44;
	lab var G`X'_p "C1SG`X' in $1K, top cat (300K+)-->harmonic mean of Pareto dist (alpha=`alpha')";
	display "*****Top-coded category******";
	tab G`X'_m G`X'_p if C1SG`X'==44, missing;
	summ G`X'_m G`X'_p;
	display "*****Check missing data*****";
	tab C1SG`X' SAQ if missing(G`X'_p), missing;
};
*****Check original top-coding vs. Pareto*****;
summ G*_m G*_p;
****Among Rs where any income source is top-coded*****;
summ G*_m G*_p if HHINC_flag==1;
drop G*_m;

*****If no spouse/partner, G14* should be $0****;
tab1 G14*_* if SAQ==1 & marprtP1!=1, missing;
list SAQ marprtP1 C1SG14A C1SG13 G14A_p if SAQ==1 & marprtP1!=1 & G14A_p>=.;

*****If no income from other family members, G17* should be $0****;
tab1 G17*_p if SAQ==1 & C1SG16>1, missing;
tab1 C1SG16 C1SG17C G17C_p if C1SG16>1 & G17C_p>=.;
*****Lots missing for G17* (income from other family members)--coded refused****;
misschk G17*_* if SAQ==1;
tab C1SG17D G17D_p if SAQ==1 & missing(G17D_p), missing;

****39% of SAQ Rs refused 1+ income Qs (esp. "any other source" for R & S/P, maybe not filling it out b/c $0?)****;
misschk G11*_p G14*_p  G17*_p if SAQ==1, gen(miss_);
tab miss_number marprtP1 if SAQ==1, missing col;
tab C1SG11D if missing(G11D_p), missing;

****88% reported no wage/salary income for other family in HH (and another 5% refused)******;
tab G17A_p C1SG16 [aweight=wgt] if SAQ==1, missing cell;
/*
*****R's income from all sources*****;
gen INC_R = G11A_p+G11B_p+G11C_p+G11D_p;
lab var INC_R "Annual income from all sources, Resp";

*****S/P's income from all sources*****;
gen INC_SP = G14A_p+G14B_p+G14C_p+G14D_p;
lab var INC_SP "Annual income from all sources, Sp/Partner";

*****Income from other family members all sources*****;
gen INC_OF = G17A_p+G17B_p+G17C_p+G17D_p;
lab var INC_OF "Annual income from all sources, other family in HH";
*/
*****R's wage/salary income*****;
gen INCw_R = G11A_p;
lab var INCw_R "Annual income from wages/salary, Resp";

*****S/P's wage/salary income*****;
gen INCw_SP = G14A_p;
lab var INCw_SP "Annual income from wages/salary, Sp/Partner";
tab INCw_SP if marprtP1==0, missing;

*****Other family in HH wage/salary income*****;
gen INCw_OF = G17A_p;
lab var INCw_OF "Annual income from wges/salary, other family in HH";

summ G11A_p INCw_R G14A_p INCw_SP G17A_p INCw_OF;

*****All Family in HH:  Soc Security Income******;
gen INCss_FH = G11C_p+G14C_p+G17C_p;
lab var INCss_FH "Annual income from soc sec, all family in HH";
list G11C_p G14C_p G17C_p INCss_FH if !missing(INCss_FH) in 1/100;
mvdecode C1SSEC, mv(-1 999998);
summ G11C_p G14C_p G17C_p INCss_FH C1SSEC;
list G11C_p G14C_p G17C_p INCss_FH C1SSEC 
	if !missing(INCss_FH) & abs(C1SSEC-INCss_FH*1000)>1;

*****All Family in HH:  All other income******;
gen INCoth_FH = G11B_p+G14B_p+G17B_p+G11D_p+G14D_p+G17D_p;
lab var INCoth_FH "Annual income from all other sources, all family in HH";
list G11B_p G14B_p G17B_p G11D_p G14D_p G17D_p INCoth_FH if !missing(INCoth_FH) in 1/600;
summ G11B_p G14B_p G17B_p G11D_p G14D_p G17D_p INCoth_FH;

*****Total Income (all family members in HH), coded missing if any income source is missing*******;
egen HHINC = rsum(G11A_p G11B_p G11C_p G11D_p G14A_p G14B_p G14C_p G14D_p 
	G17A_p G17B_p G17C_p G17D_p);
replace HHINC = . if SAQ==0 | miss_number>0;
lab var HHINC "Total Family HH Income (Pareto top-coded), past 12 mos (in $1000s)";
replace C1STINC = C1STINC/1000;
*scatter C1STINC HHINC;
preserve;
keep if SAQ==1;
misschk HHINC;
list HHINC C1STINC G11A_p G11B_p G11C_p G11D_p G14A_p G14B_p G14C_p G14D_p 
	G17A_p G17B_p G17C_p G17D_p if !missing(C1STINC) in 1/50;
restore;
summ HHINC HHINC_orig, d;
list miss_number HHINC C1STINC G11A_p G11B_p G11C_p G11D_p G14A_p G14B_p G14C_p G14D_p G17A_p G17B_p 
	G17C_p G17D_p if abs(HHINC-C1STINC)>10 & C1STINC<300 & HHINC>=. in 1/600;
list HHINC C1STINC G11A_p G11B_p G11C_p G11D_p G14A_p G14B_p G14C_p G14D_p G17A_p G17B_p 
	G17C_p G17D_p if abs(HHINC-C1STINC)>10 & C1STINC<300 & HHINC<.;
****39.3% (n=1074) of SAQ  missing data for HHINC (most often G11D:  Other income for Oth Fam in HH)****;
tab HHINC if SAQ==1, missing;
summ SAQ C1STINC G11A_p G11B_p G11C_p G11D_p G14A_p G14B_p G14C_p G14D_p G17A_p G17B_p 
	G17C_p G17D_p if SAQ==1 & missing(HHINC);
list C1STINC G11A_p G11B_p G11C_p G11D_p G14A_p G14B_p G14C_p G14D_p G17A_p G17B_p 
	G17C_p G17D_p if SAQ==1 & missing(HHINC) in 1/50;

*****MIDUS pre-coded var for HHINC (18% missing), My HHINC var (46% missing)*****;
summ HHINC HHINC_orig;
misschk HHINC_orig HHINC;
****Pre-coded var MUCH less missing data (b/c they treated missing data as $0)******;
drop HHINC_orig;
/*
gen check = HHINC-(INC_R+INC_SP+INC_OF);
summ check;
list HHINC INC_R INC_SP INC_OF if abs(check)>1 & check<.;
drop check;
summ HHINC INC_R INC_SP INC_OF;
*/
gen check = HHINC-(INCw_R+INCw_SP+INCw_OF+INCss_FH+INCoth_FH);
summ check;
list HHINC INCw_R INCw_SP INCw_OF INCss_FH INCoth_FH if abs(check)>1 & check<.;
drop check;

*misschk INC* if missing(HHINC);

*****Income from 1+ source Top-coded for only n=33 (2% of SAQ Rs with valid income data)*****;
replace HHINC_flag = . if missing(HHINC);
summ HHINC*;
tab HHINC_flag SAQ, missing col;
list HHINC HHINC_flag G11*_p G14*_p G17*_p C1SG21 C1SG22 C1SG23 if HHINC_flag==1 in 1/200;
drop miss_*;

*************************************************************
*   Wage/Salary Income for R & Spouse/Partner 
**************************************************************;
gen INCw_RSP = INCw_R+INCw_SP;
lab var INCw_RSP "Annual income from wages/salary, R & S/P ($1Ks)";
tabstat INCw_RSP  INCw_R INCw_SP, by(marprtP1) stats(N mean sd min max);
list marstatP1 INCw_RSP  INCw_R INCw_SP if marprtP1==0 & INCw_SP>0 & INCw_SP<.;

gen INCw_RSP_flag = ((INCw_R>=300 & INCw_R<.) | (INCw_SP>=300 &  INCw_SP<.));
lab var INCw_RSP_flag "R or S/P's wage/salary income was top-coded";
tab INCw_R INCw_RSP_flag, missing;
tab INCw_SP INCw_RSP_flag if INCw_R<300, missing;
tab INCw_RSP_flag HHINC_flag, missing;

******Missing R&SP income, but have valid data for R?****;
list INCw_RSP INCw_R INCw_SP marprtP1 C1SG11A C1SG14A if missing(INCw_RSP) & !missing(INCw_R);

**************************************************************************
*    Current Assets (R & Spouse), bottom-coded at Debt <= -$300K & top-coded at $1M+  
**************************************************************************;
desc C1SG59*;
tab1 C1SG59*;
lab list C1SG59;
recode C1SG59 -1=. 1=-1 2=0 3=1 8=., gen(ASSETS_cat);
lab def ASSETS_cat
	-1 "Owes money"
	0 "Net $0 assets"
	1 "Positive assets";
lab val ASSETS_cat ASSETS_cat;
tab ASSETS_cat C1SG59, missing;

*****ASSETS_cat missing but valid data for C1SG59A/C1SG59B*****;
tab C1SG59A C1SG59B if missing(ASSETS_cat), missing;
*----If C1SG59 missing but C1SG59A/C1SG59B=0, recode ASSETS_cat=0----*;
list C1SG59* ASSETS_cat if C1SG59==8 & (C1SG59A==0 | C1SG59B==0);
replace ASSETS_cat = 0 if C1SG59==8 & (C1SG59A==0 | C1SG59B==0);
*---If C1SG59 missing but valid data for C1SG59A (Amt Owed), recode ASSETS_cat=-1----*;
list C1SG59* ASSETS_cat if C1SG59==8 & C1SG59A>0 & C1SG59A<999998;
replace ASSETS_cat = -1 if C1SG59==8 & C1SG59A>0 & C1SG59A<999998;
*----If C1SG59 missing but valid data for C1SG59B (Amt Have), recode ASSETS_cat=1-----*;
list C1SG59* ASSETS_cat if C1SG59==8 & C1SG59B>0 & C1SG59B<9999998;
replace ASSETS_cat = 1 if C1SG59==8 & C1SG59B>0 & C1SG59B<9999998;

lab list C1SG59A;
lab list C1SG59B;
preserve;
mvdecode C1SG59A, mv(-1 999998 999999);
mvdecode C1SG59B, mv(-1 9999998 9999999);
tabstat C1SG59A C1SG59B, by(ASSETS_cat) stats(N mean min max);
tab C1SG59A C1SG59B if missing(ASSETS_cat), missing;
restore;

gen ASSETS = 0 if ASSETS_cat==0;
replace ASSETS = -(C1SG59A/1000) if ASSETS_cat==-1 & C1SG59A>=0 & C1SG59A<999998;
replace ASSETS = C1SG59B/1000 if ASSETS_cat==1 & C1SG59B>=0 & C1SG59B<9999998;
lab var ASSETS "Current Assets (R & Spouse) in $1K, top-coded at $1M+";
lab def ASSETS
	-300 "<= -$300K"
	1000 ">= $1M";
lab val ASSETS ASSETS;
tabstat C1SG59A C1SG59B ASSETS, by(ASSETS_cat) stats(N min max);
*****If ASSETS=$0, Recode ASSETS_cat=0 (net zero)*****;
list C1SG59 C1SG59A C1SG59B ASSETS_cat ASSETS
	if (ASSETS_cat==-1 | ASSETS_cat==1) & ASSETS==0;
replace ASSETS_cat = 0 if (ASSETS_cat==-1 | ASSETS_cat==1) & ASSETS==0;
*****ASSETS_cat=0 (net zero), but ASSETS>$0?  Recode ASSETS=0*****;
list C1SG59 C1SG59A C1SG59B ASSETS_cat ASSETS
	if ASSETS_cat==0 & ASSETS>0 & ASSETS<.;
replace ASSETS = 0 if ASSETS_cat==0;
tabstat ASSETS, by(ASSETS_cat) stats(N mean min max);
summ ASSETS, d;
****Bottom-coded to -$300K, we coded as -$300K****;
*tabstat ASSETS if ASSETS_cat==-1, by(C1SG59A) stats(N mean min max);
summ ASSETS if C1SG59A==300000;
*****Among SAQ:  Check those missing for ASSETS (n=701, 27%)****;
tab ASSETS if SAQ==1, missing;
bysort C1SG59: tab1 C1SG59A C1SG59B if missing(ASSETS), missing;

****Assets top-coded at $1M+ for 17% of SAQ Rs*****;
gen ASSETS_flag = (ASSETS==1000)  if !missing(ASSETS);
lab var ASSETS_flag "Assets (R & S/P) were top-coded at $1M";
tabstat ASSETS*, by(ASSETS_flag) stats(N min max);
tab ASSETS_flag, missing;
tab ASSETS_flag if !missing(ASSETS), missing;

****Recode top-coded Assets category to harmonic mean of Pareto distrib (min alpha=1)****;
qui summ ASSETS [aweight=wgt] if ASSETS>=500 & ASSETS<1000;
local N_B_1 = r(sum_w);
qui summ ASSETS [aweight=wgt] if ASSETS==1000;
local N_B = r(sum_w);
global alpha = round(max(1,(ln(`N_B_1'+`N_B')-ln(`N_B'))/(ln(1000)-ln(500))),0.01);
display "*****Estimate of alpha-hat = " $alpha "*****";
replace ASSETS = 1000*(1+1/$alpha) if ASSETS_flag==1;
lab var ASSETS "Assets in $1K, top cat ($1M+)-->harmonic mean(Pareto dist, alpha=$alpha)";
display "*****Top-coded category******";
tab ASSETS if ASSETS_flag==1, missing;
summ ASSETS, d;

*****************************************************************
*   Convert HHINC & ASSETS to real dollars (April 1995 $s)
*       (based on https://data.bls.gov/cgi-bin/cpicalc.pl for median month of phone interview for each year
*        where the reference is 1995 (April), median month of MIDUS phone interviews conducted in 1995)
*			Multipliers:  	2013 (July)=0.65
*							2014 (March)=0.64
*    NOTE:  Because of bottom- and top-coding, we cannot get a true measure of the change in income/assets 
*          for the lowest earners/poorest and highest earners/wealthiest.
*****************************************************************;
bysort yrphone:  tab ym;
foreach X in HHINC INCw_RSP INCw_R INCw_SP INCw_OF INCss_FH INCoth_FH ASSETS {;
	display "****Not adjusted for inflation*****";
	tabstat `X', stats(N mean min max);
	*graph box `X';
	*more;
	*****Convert to 1995 real dollars*****;
	gen `X'95 = `X'*0.65 if yrphone==2013;
	replace `X'95 = `X'*0.64 if yrphone==2014;
	lab var `X'95 "`X' in 1995 $1K";
	sort `X' yrphone;
	list yrphone `X' `X'95 if `X'>10 & `X'<. in 2000/2050;
	display "****Adjusted for inflation*****";
	tabstat `X' `X'95, by(yrphone) stats(N mean min max);
	*histogram `X'95;
	*more;
};
*summ HHINC HHINC95 ASSETS ASSETS95;

recode ASSETS_cat (-1 0=1) (1=0), gen(NOassets);
lab var NOassets "R & spouse have no assets (or a deficit)";
tab ASSETS_cat NOassets, missing;

***************************************
*     R's Work Status
***************************************;
lab list C1PB2;
lab list C1PB2BDN;
gen WORK = 1 if C1PB3A==1 | C1PB3B==1;
replace WORK = 2 if (C1PB2BDN==996 | C1PB3C==1 | C1PB3D==1);
replace WORK = 3 if missing(WORK) & C1PB3E==1;
replace WORK = 4 if missing(WORK) & C1PB3F==1;
replace WORK = 5 if missing(WORK) & (C1PB3G==1 | C1PB3H==1);
replace WORK = 6 if missing(WORK) & C1PB3I==1;
replace WORK = 7 if missing(WORK) & C1PB3J==1;
replace WORK = 8 if missing(WORK) & C1PB3K==1;
replace WORK= 0 if C1PB2==96;
lab var WORK "Current Work Status";
lab def WORK 
	0 "Never employed"
	1 "Currently employed"
	2 "Unemployed"
	3 "Retired"
	4 "Homemaker"
	5 "Student"
	6 "On Leave"
	7 "Disabled"
	8 "Other";
lab val WORK WORK;
tab C1PB2 if WORK==0, missing;
bysort WORK:  tab C1PB3A C1PB3B, missing;
****Reports both working AND unemployed (b/c looking for work or temporarily laid off)???*****;
tab C1PB3C C1PB3D if WORK==2 & (C1PB3A==1 | C1PB3B==1), missing;
bysort WORK:  tab C1PB3C C1PB3D, missing;
tab C1PB2BDN if WORK==2 & C1PB3C==9, missing;
****Retired****;
bysort WORK:  tab C1PB3E C1PB3F, missing;
****Reports being employed AND retired???*****;
list WORK C1PB3A-C1PB3K if WORK==1 &  C1PB3E==1;
****Students****;
tab C1PB3G C1PB3H if WORK==5, missing;
****On Leave****;
tab C1PB3I WORK, missing;
****Disabled****;
tab C1PB3J WORK, missing;
****Other****;
tab C1PB3K WORK, missing;
****Missing data (if coded C1PB2=99, probably skipped Qs b/c of C1PB1Z, which is not in the public use file)****;
tab1 C1PB2 C1PB3A-C1PB3K if missing(WORK);
*list  WORK C1PB3A-C1PB3K if missing(WORK);
*****Code as Retired if NO to all C1PB3* and C1PB2=99 (Q skipped?)****;
replace WORK =  3 if missing(WORK) & C1PB2==99;
tab C1PB3WK WORK, missing;

****Currently Employed**********;
DUMMY WORKING "WORK<." "WORK==1" "R is currently employed";
tab WORKING WORK, missing;

****Currently NOT working****;
DUMMY NOTWORK "WORK<." "WORKING!=1" "R is not employed (includes retired)";
tab NOTWORK WORK, missing;

******Retired*****;
DUMMY RETIRED "WORK<." "WORK==3" "R is retired";
tab RETIRED WORK, missing;

***************************************
*     Spouse's Work Status
***************************************;
desc C1PB33BDN C1PB34* C1PB35N;
summ C1PB34*;
lab list C1PB35N;
gen WORKSP = 1 if C1PB34A==1 | C1PB34B==1;
replace WORKSP = 2 if (C1PB33BDN==996 | C1PB34C==1 | C1PB34D==1);
replace WORKSP = 3 if missing(WORKSP) & C1PB34E==1;
replace WORKSP = 4 if missing(WORKSP) & C1PB34F==1;
replace WORKSP = 5 if missing(WORKSP) & (C1PB34G==1 | C1PB34H==1);
replace WORKSP = 6 if missing(WORKSP) & C1PB34I==1;
replace WORKSP = 7 if missing(WORKSP) & C1PB34J==1;
replace WORKSP = 8 if missing(WORKSP) & C1PB34K==1;
*****S/P never worked*****;
replace WORKSP= 0 if C1PB35N==996;
*****R has no spouse/partner****;
replace WORKSP= .a if missing(WORKSP) & marstatP1>1 & marstatP1<=4;
lab var WORKSP "Spouse's Current Work Status";
lab def WORKSP
	0 "Never employed"
	1 "Currently employed"
	2 "Unemployed"
	3 "Retired"
	4 "Homemaker"
	5 "Student"
	6 "On Leave"
	7 "Disabled"
	8 "Other"
	.a "No S/P";
lab val WORKSP WORKSP;
tab WORKSP marstatP1, missing;
tab WORKSP C1PB35N if WORKSP==0, missing;
bysort WORKSP:  tab C1PB34A C1PB34B, missing;
bysort WORKSP:  tab C1PB34C C1PB34D, missing;
tab C1PB33BDN if WORKSP==2 & C1PB34C==9, missing;
bysort WORKSP:  tab C1PB34E C1PB34F, missing;
tab C1PB34G C1PB34H if WORKSP==5, missing;
tab C1PB34I WORKSP, missing;
tab C1PB34J WORKSP, missing;
tab C1PB34K WORKSP, missing;
****Coded as unemployed but reports "working now" or "self-employed"*****;
list WORKSP C1PB34A-C1PB34D if WORKSP==2 & (C1PB34A==1 | C1PB34B==1);
****Reports being employed AND retired???*****;
list WORKSP C1PB34A C1PB34B C1PB34E if WORKSP==1 &  C1PB34E==1;
****Missing Data****;
tab C1PB34WK if marstatP1==1 & missing(WORKSP);
tab1 C1PB34A-C1PB34K if marstatP1==1 & missing(WORKSP) & C1PB34WK==99;
*****Code as Retired if NO to all C1PB34* and C1PB34WK=NA****;
replace WORKSP = 3 if marstatP1==1 & missing(WORKSP) & C1PB34WK==99;
tab C1PB34WK WORKSP, missing;

DUMMY NOTWORKSP "WORKSP<." "WORKSP!=1" "S/P is not employed (includes retired)";
tab NOTWORKSP WORKSP, missing;

DUMMY RETIREDSP "WORKSP<." "WORKSP==3" "S/P is retired";
tab RETIREDSP WORKSP, missing;
*********************************************************************************************************************
*   R's Current Occupation (Type of Occupation)
*      Coded Occupations (C1POCC):  Appears to correspond with 2010 Census Occupational codes 
*      (see https://www.bls.gov/cps/cenocc2010.htm), which we group as follows:
*			1) Farming/Construction/Maintenance/Production/Transportation/Military (codes 6000-9750 
*				plus Miltary, for where there are no census codes)
*			2) Service/Sales/Clerical (codes 3600-5940)
*			3) Management/Business/Financial (codes 10-950)
*			4) Professional (codes 1000-3540)
*********************************************************************************************************************;
desc C1POCC C1PIND C1POCMAJ C1POCCP C1PINDP C1POCPMJ;
bysort C1POCMAJ:  tab C1POCC, missing;
*lab list C1POCMAJ;
lab list C1POCC;
mvdecode C1POCC, mv(9920 9996 9997 9998 9999);
recode C1POCMAJ 2=4 1=3 3/5=2 6/11=1 96=0 97/99=., gen(OCC_cat);
replace OCC_cat = 0 if missing(OCC_cat) & WORK!=1 & WORK<.;
lab var OCC_cat "R's type of current occupation";
lab def OCC_cat
	0 "Not currently employed"
	1 "Farming/Construction/Maintenance/Production/Transportation/Military"
	2 "Service/Sales/Clerical"
	3 "Management/Business/Financial"
	4 "Professional";
lab val OCC_cat OCC_cat;
tab OCC_cat C1POCMAJ, missing;
tab OCC_cat WORK, missing col;
tab OCC_cat, missing;
tabstat C1POCC, by(OCC_cat) stats(N min max);
tab C1POCC OCC_cat if OCC_cat==1 & C1POCC>9750;

******R's current/previous occupation (type)*****;
*lab list C1POCCP;
lab list C1POCPMJ;
recode C1POCPMJ 2=4 1=3 3/5=2 6/11=1 96=0 97/99=., gen(OCCP_cat);
tabstat C1POCCP, by(OCCP_cat) stats(N min max);
replace OCCP_cat = OCC_cat if OCC_cat>0 & OCC_cat<.;
******Never employed*****;
replace OCCP_cat = .b if missing(OCCP_cat) & WORK==0;
******If not currently employed and occupation for prior job is "NOT IN LABOR FORCE" code as never employed****;
replace OCCP_cat = .b if OCCP_cat==0 & C1POCCP==9996;
lab var OCCP_cat "R's type of current/previous occupation";
lab def OCCP_cat
	1 "Farming/Construction/Maintenance/Production/Transportation/Military"
	2 "Service/Sales/Clerical"
	3 "Management/Business/Financial"
	4 "Professional"
	.b "Never employed";
lab val OCCP_cat OCCP_cat;
tab OCCP_cat OCC_cat, missing;
tab OCCP_cat WORK, missing;
bysort OCCP_cat:  tab WORK C1POCCP if missing(OCCP_cat), missing;
*list OCC_cat WORK C1POCC C1PIND C1POCMAJ C1POCCP C1PINDP C1POCPMJ if WORK>0 & missing(OCCP_cat);       
****NOTE:  They skipped work questions if R was not working b/c retired or permanently disabled @M2 and R has not worked since
*                  (see Notes on questionnaire for B1Z, which is NOT on the data file);

*****Spouse's Type of Occupation--see NOTE below******;
desc C1POCCS C1PINDS C1PSOCMJ;
lab list C1POCCS;
lab list C1PSOCMJ;
recode C1PSOCMJ 2=4 1=3 3/5=2 6/11=1 96=.b 97/99=., gen(OCCSP_cat);
****R has no spouse/partner****;
replace OCCSP_cat= .a if missing(OCCSP_cat) & marstatP1>1 & marstatP1<=4;
****Spouse never employed****;
replace OCCSP_cat = .b if missing(OCCSP_cat) & WORKSP==0;
lab var OCCSP_cat "Spouse's type of occupation";
lab def OCCSP_cat
	1 "Farming/Construction/Maintenance/Production/Transportation/Military"
	2 "Service/Sales/Clerical"
	3 "Management/Business/Financial"
	4 "Professional"
	.a "No spouse/partner"
	.b "Never employed";
lab val OCCSP_cat OCCSP_cat;
tab OCCSP_cat C1PSOCMJ, missing;
*---We have OCCSP_cat for some S/P's that are not currently employed---*;
tab OCCSP_cat WORKSP, missing col;
tab OCCSP_cat marstatP1, missing col;
tab OCCSP_cat, missing;
tabstat C1POCCS, by(OCCSP_cat) stats(N min max);
****Missing OCCSP_cat (Mostly b/c not currently employed)****;
tab1 WORKSP marstatP1 C1POCCS C1PSOCMJ if OCCSP_cat==., missing;
****NOTE:  They skipped work questions if same spouse as in M2 AND
*			Spouse was not working b/c retired or permanently disabled @M2 AND
*			Spouse has not worked since (see Notes on questionnaire for B33Z, which is NOT on the data file);
/*
*****Is R still married to the same spouse as in M2???******;
tab1 C1PB20 C1PB26*, missing;
*/
*******************************************************************************************
*    R's Single longest period of unemployment (when not a student or retired)
******************************************************************************************;
*tab C1SF12A;
lab list C1SF12A;
*mvdecode C1SF12A, mv(-1 998 999);
*****If never employed for 6+ mos (C1SF7==2), R instructed to skip F8-F42*****;
tab C1SF7 WORK, missing;
tab C1SF12A if C1SF7==2, missing;
*******Valid response for some Rs who were never employed?*****;
list SAQ C1PB2 WORK C1SF7 C1SF11 C1SF12* if WORK==0 & C1SF7==1;
***If C1SF11=NO (never unemployed), R instructed to skip F12-F14****;
tab C1SF12A if C1SF11==2, missing;
*****Convert to months of unemployment****;
gen max_nowork = C1SF12A/4.33 if C1SF12B==1 & C1SF12A>=0 & C1SF12A<998;
replace max_nowork = C1SF12A if C1SF12B==2 & C1SF12A>=0 & C1SF12A<998;
replace max_nowork = C1SF12A*12 if C1SF12B==3 & C1SF12A>=0 & C1SF12A<998;
*****Never been unemployed****;
replace max_nowork = 0 if C1SF11==2;
*****If R never worked for 6+ mos, recode=.a*****;
replace max_nowork = .a if missing(max_nowork) & (WORK==0 | C1SF7==2);
lab var max_nowork "Max period of unemployment (when not a student) in mos";
lab def max_nowork .a "Never worked for 6+ mos";
lab val max_nowork max_nowork ;
list C1SF7 C1SF11 C1SF12A C1SF12B max_nowork in 1/20;
tabstat C1SF12A max_nowork if max_nowork<., by(C1SF12B) stats(N mean min max);
****Skipped b/c never worked for 6+ mos*****;
tab WORK C1SF7 if max_nowork==.a, missing;
list WORK max_nowork C1SF11 C1SF12* if WORK==0 & C1SF11==1 & C1SF12A<99 & C1SF12B<8;
****Missing for max_nowork****;
tab1 WORK C1SF7 C1SF11 if missing(max_nowork), missing;
*****Ever employed = YES (C1SF11==1) but missing(max_nowork)****;
tab C1SF12A C1SF12B if C1SF11==1 & missing(max_nowork), missing;
list max_nowork C1SF11 C1SF12* if C1SF11==1 & missing(max_nowork) & C1SF12A<99 & C1SF12B<8;
*****Ever employed = INAPP (C1SF11==9)****;
bysort WORK:  tab C1SF7 max_nowork if C1SF11==9, missing;
*****Ever employed = REFUSED (C1SF11==8)****;
bysort WORK:  tab C1SF7 max_nowork if C1SF11==8, missing;
tab max_nowork WORK, missing;

recode max_nowork 0=0 0.1/5.99=1 6/11.999=2 12/23.999=3 24/59.999=4 60/max=5, gen(max_nowork_c);
lab var max_nowork_c "Max period of unemployment (when not a student)";
lab def max_nowork_c
	0 "Never"
	1 "< 6 mos"
	2 "6 mos but < 1 yr"
	3 "1-1.9 years"
	4 "2-4.9 years"
	5 "5+ years"
	.a "Never worked for 6+ mos";
lab val max_nowork_c max_nowork_c;
tabstat max_nowork, by(max_nowork_c) stats(N min max);
tab max_nowork_c if SAQ==1, missing;

****Lots of missing for max_nowork_c*****;
recode max_nowork_c 2/3=2 4/5=3 .a=0, gen(max_nowork_c4);
lab def max_nowork_c4
	0 "Never (including never worked 6+ mos)"
      1 "< 6 mos"
	2 ">=6 mos but < 2 yr"
	3 "2+ years";
lab val max_nowork_c4 max_nowork_c4;
tab max_nowork_c4 max_nowork_c, missing;
tab max_nowork_c4 WORK, missing;
tab max_nowork_c4 SAQ, missing;

*---------------------------------------------------------------------------
*      Overall Adult SES Index
*---------------------------------------------------------------------------;

*----Convert Income & Assets back to original units----*;
drop INCw_R INCw_SP;
gen INC = HHINC95*1000;
gen INCw = INCw_RSP95*1000;
gen INCw_R = INCw_R95*1000;
gen INCw_S = INCw_SP95*1000;
gen WLTH = ASSETS95*1000;
summ HHINC95 INC INCw_RSP95 INCw
	INCw_R95 INCw_R INCw_SP95 INCw_S ASSETS95 WLTH;

*************************************************
*    Log-Transform Income & Assets (after adding $1--0.001 of $1K--to everyone's income/assets)
**************************************************;
*gladder INC;
gen INC_ln = ln(INC+0.001);
gen INCw_ln = ln(INCw+0.001);
*gladder INCw_R;
gen INCw_R_ln = ln(INCw_R+0.001);
*gladder INCw_S;
gen INCw_S_ln = ln(INCw_S+0.001);
*gladder INCw_RSP95;
*----Cannot log negative values!!!----*;
*gen WLTH_ln = ln(WLTH+0.001);

*************************************************
*    Square Root Transform Income & Assets 
**************************************************;
gen INC_sqrt = sqrt(INC);
gen INCw_sqrt = sqrt(INCw);
gen INCw_R_sqrt = sqrt(INCw_R);
gen INCw_S_sqrt = sqrt(INCw_S);
*----Cannot take the sqrt of negative values!!!----*;
*gen WLTH_sqrt = sqrt(WLTH);
*scatter INC_ln INC_sq INC;

****************************************************************************************
*    Apply Inverse-Hyperbolic Sine Transformation (see Friedline et al. 2015, Killewald et al. 2017)
*		 for Income and Wealth
***************************************************************************************;
gen ihs_INC = ln(sqrt(INC^2+1)+INC);
gen ihs_INCw = ln(sqrt(INCw^2+1)+INCw);
gen ihs_INCw_R = ln(sqrt(INCw_R^2+1)+INCw_R);
gen ihs_INCw_S = ln(sqrt(INCw_S^2+1)+INCw_S);
gen ihs_WLTH = ln(sqrt(WLTH^2+1)+WLTH);
summ INC INC_ln INC_sqrt ihs_INC 
	INCw INCw_ln INCw_sqrt ihs_INCw
	INCw_R INCw_R_ln INCw_R_sqrt ihs_INCw_R
	INCw_S INCw_S_ln INCw_S_sqrt ihs_INCw_S
	WLTH ihs_WLTH;

***************************************************************************
*   Compare skewness of various transformations of income/wealth
* 		-> IHS-transformation sometimes reduces skewness, but not always
*		-> Square-root transformation often works better than IHS at reducing skeweness
*			but cannot be used for wealth (b/c we have negative values)
*		-> Log-transform doesn't help as much in most cases (and again, we cannot use it for wealth)
*		-> Conclusion:  If we are going to use a transformation, IHS is probably the most defensible
****************************************************************************;
tabstat INC INC_ln INC_sqrt ihs_INC 
	INCw INCw_ln INCw_sqrt ihs_INCw
	INCw_R INCw_R_ln INCw_R_sqrt ihs_INCw_R
	INCw_S INCw_S_ln INCw_S_sqrt ihs_INCw_S
	WLTH ihs_WLTH, stats(N skew);

*******************************************************
*   Recode Wage/Salary Income and Assets into Deciles
*     [Note:  30% of Rs have no assets, so not really deciles.]
*****************************************************************;
xtile INCw_c = INCw_RSP95, nq(10);
replace INCw_c = 2 if INCw_RSP95==0;
lab def INCw_c
	2 "No income (~28% of sample)";
lab val INCw_c INCw_c;
lab var INCw_c "Wage/Salary Income (R & S/P) in 1995 $s, categorical";
tabstat INCw_RSP95, by(INCw_c) stats(N min max);
tab INCw_c;

xtile HHINC_c = HHINC95, nq(10);
lab var HHINC_c "HH Income in 1995 $s, deciles";
tabstat HHINC95, by(HHINC_c) stats(N min max);
tab HHINC_c;

xtile ASSETS_c = ASSETS95, nq(10);
replace ASSETS_c = 2 if ASSETS95==0;
lab var ASSETS_c "Assets (R & S/P) in 1995 $s, categorical";
lab def ASSETS_c
	2 "No assets (~26% of sample)";
lab val ASSETS_c ASSETS_c;
tabstat ASSETS95, by(ASSETS_c) stats(N min max);
tab ASSETS_c;

****Strong Assocations between Education & Occupational Categories*****;
*pwcorr educ OCCP_cat educsp OCCSP_cat INCw_RSP_ln ASSETS_ln  HHINC_c INCw_c ASSETS_c;
tab edu5 OCCP_cat, col;
tab edusp5 OCCSP_cat, col;

*---------------------------------------------------------------------------
*      Overall Adult SES Index
*---------------------------------------------------------------------------;

*********************************************************************************************************************
*      SES Index:  based on R & Sp educ, R & Sp occupation SEI, HH income, & R/Sp Net Wealth,  
*          (Only Rs who are currently married w/both R & spouse ever employed could have 6 valid items)
*		[CANNOT COMPUTE BECAUSE WE DO NOT HAVE SEI AT M3]
********************************************************************************************************************;

*********************************************************************************************************************
*      SES Index: substitute categorical occupation in place of continuous SEI 
********************************************************************************************************************;
global SES1 "educ educsp OCCP_cat OCCSP_cat INC WLTH";
summ ${SES1};
tab OCCP_cat OCCSP_cat, row col missing;
misschk ${SES1}, gen(miss_);
*****OCCP_cat missing if R never employed****;
tab OCCP_cat if WORK==0, missing nolab;
*****Spouses' educ & OCCSP_cat missing if R not married/partnered****;
tab1 educsp OCCSP_cat if marprtP1==0, missing nolab;
*****Spouses' OCCSP_cat missing if s/p never employed****;
tab OCCSP_cat if WORKSP==0, missing nolab;
tab miss_number marstatP1, col;
*****If not employed, wage/salary income = $0???****;
pwcorr INC INCw;
tabstat INC INCw INCw_R, by(WORK) stats(N mean min max);
*****High INC but wage/salary income=$0 (income is from SS or others in HH)*****;
*list WORK HHINC INCw_RSP INCw_OF INCss_FH INCoth_FH 
	if HHINC>125 & HHINC<. & INCw_RSP==0;

****Untransformed Income & Assets (alpha=0.76)****;
alpha ${SES1}, item lab std gen(temp);
****IHS-transform of Income & Assets (Alpha=0.73)*****;
alpha educ educsp OCCP_cat OCCSP_cat ihs_INC ihs_WLTH, item lab std;
*****If married/partner & missing more than 2 items, code to missing****;
replace temp = . if marstatP1==1 & miss_number>2;
*****If not married/partner & missing more than 4 items (2 missing by design), code to missing*****;
replace temp = . if marstatP1!=1 & miss_number>4;
egen SES1 = std(temp);
lab var SES1 "Std Index of SES (based on educ, occupation, HH income, & assets)";
summ SES1, d;
list temp SES1 ${SES1} if miss_number>5;
drop temp miss_*;
*****Very high wage/salary income, but SES below average****;
list SES1 ${SES1} INCw if SES1<0 & INCw>140000 & INCw<., nolab compress;
*****$1M+ in net wealth, but SES below average****;
list SES1 ${SES1} if SES1<0 & WLTH>=1000000 & WLTH<., nolab compress;

*******Convert SES score to %ile Rank [SAQ national sample only--b/c post-strat weights N/A]******;
xtile SES1p = SES1 [aweight=wgtPS], nq(100);
lab var SES1p "SES1 %ile Rank within Survey Wave [national sample only]";
*scatter SES1 SES1p;
tabstat SES1 [aweight=wgtPS], by(SES1p) stats(N min max);
tab SES1p [aweight=wgtPS], missing;
list SES1 SES1p wgtPS if SAMPLMAJ==1 & SAQ==1 & !missing(SES1) & missing(SES1p);
/*
******************************************************************************************************************
*      SES Index:  substitute equiv-adj HH income in place of unadjusted HH income
*****************************************************************************************************************;
global SES2 "educ educsp SEIP_R SEI_SP INCe WLTH";
summ ${SES2};
misschk ${SES2}, gen(miss_);
****Untransformed income and assets (Alpha=0.72)****;
alpha ${SES2}, item lab std  gen(temp);
****IHS-transform of Income & Assets (Alpha=0.72)*****;
alpha educ educsp SEIP_R SEI_SP ihs_INCe ihs_WLTH, item lab std;
*****If married/partner & missing more than 2 items, code to missing****;
replace temp = . if marstatP1==1 & miss_number>2;
*****If not married/partner & missing more than 4 items (2 missing by design), code to missing*****;
replace temp = . if marstatP1!=1 & miss_number>4;
egen SES2 = std(temp);
lab var SES2 "Std Index of SES (based on educ, SEI, equiv-adj HH income, & net wealth)";
summ SES2, d;
list temp SES2 ${SES2} if miss_number>=5;
drop temp miss_*;
*/
*------------------------------------------------------
*   Health Insurance Coverage
*-------------------------------------------------------;
desc C1SC3*;
egen HInsure = anymatch(C1SC3*), values(1);
egen check = anycount(C1SC3*), values(2);
replace HInsure = . if SAQ==0 | (HInsure==0 & check==0);
lab var HInsure "R has any health insurance coverage";
tabstat C1SC3*, by(HInsure) stats(N min max);
tab HInsure check, missing;
tab1 C1SC3* if missing(HInsure);
tab HInsure C1SC3E, missing;
list HInsure C1SC3* if HInsure==0 & C1SC3E==8;
tab C1SC3A C1SC3B if HInsure==1 & C1SC3E==8, missing;
list HInsure C1SC3* if HInsure==1 & C1SC3E==8 & C1SC3A==2 & C1SC3B==2;
tab HInsure;
drop check;

*------------------------------------------------------
*   Subjective measures related to R's Financial Situation
*-------------------------------------------------------;

********Perceived Financial Situation:  Now********;
gen FinNow = C1SG1 if C1SG1>=0 & C1SG1<=10;
lab var FinNow "Rating of Financial situation now (0-10=Best)";
tab FinNow C1SG1, missing;

********Perceived Financial Situation:  10 years in future********;
gen Fin10yfuture = C1SG4 if C1SG4>=0 & C1SG4<=10;
lab var Fin10yfuture "Rating of Financial situation 10 years in the future (0-10=Best)";
tab Fin10yfuture C1SG4, missing;

*****Control over Financial Situation Now*****;
gen FinControl = C1SG5 if C1SG5>=0 & C1SG5<=10;
lab var FinControl "Control over Financial situation now (0-10=Very Much)";
tab FinControl C1SG5, missing;

****You (& your family) have enough money to meet your needs?*****;
gen FinNeed = 3-C1SG7 if C1SG7>=1 & C1SG7<=3;
lab var FinNeed "Enough money to meet needs?";
lab def FinNeed
	0 "Not enough"
	1 "Just enough"
	2 "More than enough";
lab val FinNeed FinNeed;
tab FinNeed C1SG7, missing;

****Difficulty paying monthly bills*****;
gen FinDiff = C1SG9-1 if C1SG9>=1 & C1SG9<=4;
lab var FinDiff "How difficult to pay monthly bills?";
lab def FinDiff
	0 "Very difficult"
	1 "Somewhat"
	2 "Not very"
	3 "Not at all difficult";
lab val FinDiff FinDiff;
tab FinDiff C1SG7, missing;

***************************************************
*   (Subjective)  Index of Perceived Current Financial Situation 
***************************************************;
summ FinNow Fin10yfuture FinControl FinNeed FinDiff;
****Loads on 1 factor (loadings >=0.40 for all 5 items)****;
factor FinNow Fin10yfuture FinControl FinNeed FinDiff;
*****Mean of 5 standardized items if min 3 valid items (alpha=0.87)****;
alpha FinNow Fin10yfuture FinControl FinNeed FinDiff, item lab std min(3) gen(temp);
egen Fin_idx = std(temp);
lab var Fin_idx "Subjective financial situation, current (mean of 5 std items)"; 
summ Fin_idx, d;
drop temp*;

******Intergenerational Perceived Deprivation (Didn't ask at M3)********;

*------------------------------------------------------
*   Subjective measures related to R's Work Situation
*-------------------------------------------------------;

********Perceived Work Situation:  Now ********;
gen WorkNow = C1SF1 if C1SF1>=0 & C1SF1<=10;
lab var WorkNow "Rating of current Work situation (0-10=Best)";
tab WorkNow C1SF1, missing;
tab WorkNow WORK if SAQ==1, col missing;
****Working now but missing data?*****;
list WORK C1SF1 WorkNow if WORK==1 & SAQ==1 & missing(WorkNow);

********Expected Work Situation:  10 years from Now****;
gen Work10yfuture = C1SF4 if C1SF4>=0 & C1SF4<=10;
lab var Work10yfuture "Rating of Work situation 10 years in the future (0-10=Best)";
tab Work10yfuture C1SF4, missing;
****LOTS of missing data for Work10yfuture (esp. if retired or disabled or never employed)******;
tab Work10yfuture WORK if SAQ==1, col missing;

*------------------------------------------------------
*   Social Integration
*-------------------------------------------------------;

*****Social Contact with Family/Friends/Nbors****;
*lab list C1SJ1;
lab def interact
  0 "Never/hardly ever"
  1 "< once/mo"  
  2 "1-3x/mo"
  3 "once to several times/wk"
  4 "almost every day";
recode C1SJ1 1/2=4 3/4=3 5/6=2 7=1 8=0 -1=. 98=., gen(family);
lab var family "Freq contact any family";
lab val family interact;
tab family C1SJ1, missing;

recode C1SJ5 1/2=4 3/4=3 5/6=2 7=1 8=0 -1=. 98=., gen(friend);
lab var friend "Freq contact any friends";
lab val friend interact;
tab friend C1SJ5, missing;

recode C1SI2 1=4 2/3=3 4=2 5=1 6=0 -1=. 8=., gen(nbor);
lab var nbor "Freq chat/socialize with n'bors";
lab val nbor interact;
tab nbor C1SI2, missing;

DUMMY contact "family<. & friend<."
  "family>=3 & friend>=3" 
  "Weekly contact w/family AND friends (1=yes)";
bysort contact:  tab family friend, missing;
tab contact;

*****Church Attendance****;
gen fchurch = 6-C1SN3D if C1SN3D>=1 & C1SN3D<=6;
replace fchurch = 4 if fchurch==5;
lab var fchurch "Freq attend church";
lab def fchurch
   0 "Never"
   1 "<1x/mo"
   2 "1-3x/mo"
   3 "1x/wk"
   4 ">1x/wk";
lab val fchurch fchurch;
tab fchurch C1SN3D, missing;

*****Attends church service at least monthly****;
DUMMY church "fchurch<." "fchurch>=2"
  "Attends church at least monthly";
tab fchurch church, missing;
tab church, missing;
 
****Attends Meetings of Social Groups (professional, sports/social, other)****;
lab list C1SH8A;
foreach X in A B C {;
    gen C1SH8`X'r = C1SH8`X' if C1SH8`X'>=0 & C1SH8`X'<98;
    *****If no answer, recode to 0*****;
    replace C1SH8`X'r = 0 if C1SH8`X'==98;
    *tab1 C1SH8`X' C1SH8`X'r;
};
gen socgrp = C1SH8Ar+C1SH8Br+C1SH8Cr;
lab var socgrp "# of Social group meetings per mo";
summ C1SH8*r socgrp;
list socgrp C1SH8Ar C1SH8Br C1SH8Cr  if socgrp>50 & socgrp<.;

***Other social org/club (at least monthly)**********;
DUMMY othgrp "socgrp<." "socgrp>0" "Attends prof/soc/sport/other group at least once/mo";
tabstat socgrp, by(othgrp) stats(N min max); 
tab othgrp, missing;

**********************************************************
*  Social Integration (Berkman-Syme SNI, 1979, AJE)
*	-> We count marriage (but not partnership),
*		 same as Berkman & Syme (1979) & Loucks et al. (2006)
**********************************************************;
summ married contact church othgrp;
gen socint = married+contact+church+othgrp;
lab var socint "Social Network Index (0-4)";
bysort married contact church: tab socint othgrp, missing;
tab socint, missing;

DUMMY low_socint "socint<." "socint<=1" "Low social integration (<=1 out of 4)";
tab low_socint socint, col missing;

*-----------------------------------------------
*     Index of Civic Obligation [NOT ASKED AFTER M1]
*-----------------------------------------------;

*-----------------------------------------------
*      Health Behaviors
*-----------------------------------------------;

*****************************************
*      Smoking Hx
*****************************************;
gen smoke = 2-C1PA38A if C1PA38A<=2;
replace smoke = 2 if C1PA39==1;
replace smoke = 0 if missing(smoke) & C1PA37==96;
lab var smoke "Smoking Hx";
lab def smoke
  0 "Never"
  1 "Former"
  2 "Current";
lab val smoke smoke;
bysort smoke:  tab C1PA38A C1PA39 if C1PA37!=96, missing;
tab C1PA37 smoke if C1PA38A==9, missing;
tab smoke, missing;

****Age smoked first cigarette***;
recode C1PA37 96=.a 97/98=., gen(age1cig);
*---If never smoked, recode age1cig=.a----*;
replace age1cig = .a if smoke==0;
lab var age1cig "Age smoked 1st cigarette";
lab def nevsmk .a "Never smoked", modify;
lab val age1cig nevsmk;
*---Never smoked or missing(smoke)----*;
tab age1cig smoke if smoke==0 | missing(smoke), missing;
tabstat C1PA37 age1cig if !missing(age1cig) & smoke>0 & smoke<., by(smoke) stats(N mean min max);
*---Missing Age began smoking reguarly---*;
list smoke C1PA37 C1PA38B age1cig if smoke>0 & smoke<. & missing(age1cig);
*---Used age began smoking regularly b/c age 1st cig missing---*;
*list smoke C1PA37 C1PA38B age1cig if C1PA37==97 & C1PA38B<97;
tab age1cig;

****Age first smoked regularly***;
recode C1PA38B 97/98=. 99=.a, gen(age1smk);
*---If never smoked, recode age1cig=.a----*;
replace age1smk = .a if smoke==0;
lab var age1smk "Age first smoked regularly";
lab val age1smk nevsmk;
tabstat C1PA38B age1smk if !missing(age1smk) & smoke>0 & smoke<., by(smoke) stats(N mean min max);
tab age1smk C1PA38B if C1PA38B>=97, missing;
*---Never smoked or missing(smoke)----*;
tab age1smk smoke if smoke==0 | missing(smoke), missing;
*---Missing Age began smoking reguarly---*;
list smoke C1PA37 age1cig C1PA38B age1smk if smoke>0 & smoke<. & missing(age1smk);
tab age1smk;

****Age last smoked regularly (current age for current smokers)*******;
recode C1PA42 97/99=., gen(smklast);
*---Recode never smokers to missing (.a)----*;
replace smklast = .a if smoke==0;
*---Recode current smokers to current age----*;
replace smklast = age_M3 if smoke==2;
lab var smklast "Age last smoked regularly";
lab val smklast nevsmk;
tab smklast smoke if smoke==0 | missing(smoke), missing;
summ C1PA42 smklast if smoke==1;
summ age_M3 smklast if smoke==2;
*list smoke age_M3 C1PA42 if smoke>0 & smoke<. & missing(smklast);
tab C1PA42 smoke if smoke==1 & missing(smklast), missing;
tab1 smoke age_M3 C1PA42 if smoke==2 & missing(smklast), missing;
tab smklast;

***************************************
*     Duration Smoking (Age last smoked regularly - Age started smoking regularly)
***************************************;
gen yrsmk = 0 if smoke==0;
replace yrsmk = smklast - age1smk if smoke==1 | smoke==2;
lab var yrsmk "Years smoked";
list smoke yrsmk age1smk smklast age_M3 in 1/10;
list smoke yrsmk age1smk smklast age_M3 if yrsmk>=60 & yrsmk<.;
****If Age last smoked is < Age first smoked regularly, code yrsmk=smklast - age1cig****;
list smoke yrsmk age1cig age1smk smklast age_M3 if yrsmk<0;
replace yrsmk = smklast - age1cig if (smoke==1 & yrsmk<0 & age1cig<smklast);
*---If age 1st smoked a cig is also < smklast, code yrsmk=0----*;
replace yrsmk = 0 if (smoke==1 & yrsmk<0 & age1cig>smklast);
*****n=9 missing (mostly b/c age stopped smoking is missing)****;
tab age1smk smklast if missing(yrsmk), missing;
list smoke yrsmk age1smk smklast age_M3 if missing(yrsmk);
tabstat yrsmk, by(smoke) stats(min max);
tab yrsmk, missing;

***************************************
*     How long ago quit smoking (Current Age - Age last smoked regularly)
***************************************;
mvdecode C1PA42, mv(97 98 99);
gen yrsquit = age_M3 - smklast if smoke==1 & smklast<.;
replace yrsquit = .a if smoke==0;
replace yrsquit = .b if smoke==2;
lab var yrsquit "Former smoker:  How many years ago quit smoking";
lab def yrsquit 
	.a "Never smoker"
	.b "Current smoker", modify;
lab val yrsquit yrsquit;
list smoke smklast age_M3 yrsquit if smoke==1 in 1/50;
****1 R says quit smoking at an age older than current age???? Recode yrsquit=0****;
list smoke age_M3 ageadj_M3 C1PA42 smklast yrsquit if yrsquit<0;
replace yrsquit = 0 if yrsquit<0;
****Former smoker but missing data for yrsquit****;
list smoke age_M3 smklast yrsquit if smoke==1 & yrsquit==.;
****Missing for Never/Current smokers****;
bysort smoke:  tab yrsquit, missing;

*****# Cigs smoked per day (when smoked most heavily)*****;
*tab1 C1PA40 C1PA43, missing;
lab list C1PA40;
lab list C1PA43;
gen ncig = 0 if smoke==0;
replace ncig = C1PA40 if smoke==2 & C1PA40<97;
replace ncig = C1PA43 if smoke==1 & C1PA43<97;
lab var ncig "# cigs smoked per day (when smoked most heavily)";
lab def ncig	96 "96+ cigs/day";
lab val ncig ncig;
list smoke C1PA40 C1PA43 ncig in 1/20;
bysort smoke:  summ ncig, d;

****************************************************
*    Count of Alcohol Problems (0-6)
*       (based on 6 of the 7 items used in the CIDI-SF scale for Alcohol Dependence,
*        4 of which are also included in the Michigan Alcohol Screening Test (MAST))
****************************************************;
*****Binary alcohol problem vars from MAST (Recode as 0=No, 1=Yes)*****;
foreach X of varlist C1SA64B-C1SA64E {;
	recode `X' (2 .c=0) (.a .b=.), gen(`X'_r);
	****A64 is skipped if A63=NO****;
	bysort C1SA63:  tab `X'_r `X', missing;
};
*****1 R who refused A63, but answered A64*?*****;
*list C1SA63 C1SA64* if C1SA63==.b & C1SA64B<=2;

*****Recode the 2 other items from CIDI-SF as dummy (0=Never, 1=All else)*****;
recode C1SA65 (1 .c=0) (2/6=1) (.a .b=.), gen(C1SA65_r);
bysort C1SA63:  tab C1SA65_r C1SA65, missing;
recode C1SA66 (1 .c=0) (2/6=1) (.a .b=.), gen(C1SA66_r);
bysort C1SA63:  tab C1SA66_r C1SA66, missing;

****Count # of Alcohol Problems******;
global AlcProbs "C1SA64B_r C1SA64C_r C1SA64D_r C1SA64E_r C1SA65_r C1SA66_r";
summ ${AlcProbs};
misschk ${AlcProbs}, gen(miss_);
egen AlcProbN  = anycount(${AlcProbs}), values(1);
tab AlcProbN miss_number, missing;
****If No problems reported, but 1+ item is missing, recode as missing****;
replace AlcProbN = . if AlcProbN==0 & miss_number>0;
lab var AlcProbN "# of Alcohol-related problems (out of 6)";
list AlcProbN ${AlcProbs} in 1/10;
summ AlcProbN ${AlcProbs} if AlcProbN==0;
*****Reported 1+ problem (even though some items missing)*****;
list  AlcProbN ${AlcProbs} if miss_number>0 & AlcProbN!=.;
drop miss_*;
tab AlcProbN SAQ, col missing;

******Any Alcohol-related problems? (19%)******;
DUMMY AlcProb "AlcProbN<." "AlcProbN>0" "Any Alcohol-Related Problems (out of 6)";
tab AlcProbN AlcProb, cell;

****************************************************
*    MAST (Michigan Alcohol Screening Test)
*        Counts # of alcohol abuse problems reported (out of 4 from C1SA64B-C1SA64E)
*			and creates a dummy for any alcohol problems
*    Notes:  This appears to be an abbreviated form of the MAST (Selzer, 1971)
* 		       see https://www.integration.samhsa.gov/clinical-practice/sbirt/Mast.pdf 
*              for the full MAST, which includes 25 Qs.
*       	  The SMAST (Selzer et al., 1975) includes 13 items.  
****************************************************;
global MASTitems "C1SA64B_r C1SA64C_r C1SA64D_r C1SA64E_r";
misschk ${MASTitems}, gen(miss_);
egen cnt = anycount(${MASTitems}), values(1);
tab cnt miss_number, missing;
****If No problems reported, but 1+ item is missing, recode as missing****;
replace cnt = . if cnt==0 & miss_number>0;
summ cnt ${MASTitems} if cnt==0;
*****Reported 1+ problem (even though some items missing)*****;
list cnt ${MASTitems} if miss_number>0 & cnt!=.;

DUMMY MAST "cnt<." "cnt>0" "Past 12 mos:  MI Alcohol Screening Test (Any problems out of 4)";
tab MAST cnt, col missing;
drop miss_* cnt;
tab MAST SAQ, col missing;
*****Any alcohol problems based on MAST? (4%)****;
tab MAST;

*********************************************************
*  Did R report misuse of the listed drugs?
********************************************************;
mvdecode C1SA58*, mv(-1 8);
****Why are there Rs marked "NO" on C1SA59 who checked "YES" on 1+ Qs in C1SA58*?****;
*tab1 C1SA58* if C1SA59==2;
*list C1SA58* C1SA59 if C1SA59==2 & C1SA58A==1;
*****Code my own version of A59 (1 if "Yes" to any A58*)*******;
egen DrugAny = anymatch(C1SA58*), values(1);
egen nummiss = rowmiss(C1SA58*);
replace DrugAny = . if SAQ==0 | (DrugAny==0 & nummiss>0);
lab var DrugAny "R reported use of any listed drugs (on his/her own)";
list DrugAny C1SA58* if DrugAny==1 in 1/100;
****Check that everyone with DrugAny=0 is coded 2 (No) for all Qs A58*****;
summ C1SA58* if DrugAny==0;
****Check missing cases******;
tab C1SA58A C1SA58B if SAQ==1 & missing(DrugAny), missing;
list nummiss C1SA58* if SAQ==1 & missing(DrugAny) & C1SA58A!=8 & C1SA58B!=8, compress;
drop nummiss;
******5 Rs coded C1SA59=YES, but C1SA58* all NO (N=2 reported drug prob in C1SA62*)*****;
list M2ID C1SA58* C1SA59 DrugAny C1SA60-C1SA62E if DrugAny==0 & C1SA59==1, compress;
******29 Rs coded C1SA59=NO, but at least one Q in C1SA58* is YES (DrugAny=YES)*****;
list C1SA58* C1SA59 DrugAny C1SA60-C1SA62E if DrugAny==1 & C1SA59==2, compress;
******23 Rs coded C1SA59=NO but at least one Q in C1SA58* was refused (DrugAny=MISSING)****;
list C1SA58* C1SA59 DrugAny if DrugAny==. & C1SA59==2, compress;
*****14% of the sample reported non-medical Drug Use*****;
tab DrugAny SAQ, col missing;
tab DrugAny;

recode C1SA58G 2=0, gen(DrugHASH);
lab var DrugHASH "R reported misuse of marijuana";
tab C1SA58G DrugHASH, missing;

recode C1SA58D 2=0, gen(DrugPPK);
lab var DrugPPK "R reported misuse of prescription painkillers (e.g., opioids)";
tab C1SA58D DrugPPK, missing;

egen DrugSED = anymatch(C1SA58A C1SA58B), values(1);
replace DrugSED = . if DrugSED==0 & (missing(C1SA58A) | missing(C1SA58B));
lab var DrugSED "R reported misuse of sedatives/tranquilizers";
bysort DrugSED:  tab C1SA58A C1SA58B, missing;

recode C1SA58E 2=0, gen(DrugDEP);
lab var DrugDEP "R reported misuse of prescription anti-depressants";
tab C1SA58E DrugDEP, missing;

recode C1SA58H 2=0, gen(DrugCOC);
lab var DrugCOC "R reported misuse of cocaine/crack/free base";
tab C1SA58H DrugCOC, missing;

recode C1SA58C 2=0, gen(DrugMETH);
lab var DrugMETH "R reported misuse of amphetamines or other stimulants";
tab C1SA58C DrugMETH, missing;

recode C1SA58J 2=0, gen(DrugHRN);
lab var DrugHRN "R reported misuse of heroin";
tab C1SA58J DrugHRN, missing;

recode C1SA58I 2=0, gen(DrugLSD);
lab var DrugLSD "R reported misuse of LSD or other hallucinogens";
tab C1SA58I DrugLSD, missing;

recode C1SA58F 2=0, gen(DrugINH);
lab var DrugINH "R reported misuse of inhalants";
tab C1SA58F DrugINH, missing;

*****Collapse Heroin, Hallucinogens & Inhalants (n<35 in each)****;
egen DrugOTH = anymatch(DrugHRN DrugLSD DrugINH), values(1);
replace DrugOTH = . if DrugOTH==0 & 
	(missing(DrugHRN) | missing(DrugLSD) |  missing(DrugINH));
lab var DrugOTH "R reported misuse of other drugs (heroin, hallucinogens, or inhalants)";
bysort DrugOTH:  tab DrugHRN DrugLSD, missing;
tab DrugOTH DrugINH if DrugHRN!=1 & DrugLSD!=1, missing;

*****Combine users of COC, METH & OTH*****;
egen DrugOTH3 = anymatch(DrugCOC DrugMETH DrugOTH), values(1);
replace DrugOTH3 = . if DrugOTH3==0 & (missing(DrugCOC) | missing(DrugMETH) | missing(DrugOTH));
lab var DrugOTH3 "Misuse of stimulants, heroin, hallucinogens, or inhalants";
bysort DrugOTH3 DrugCOC:  tab DrugMETH DrugOTH, missing;
tabstat DrugCOC DrugMETH DrugOTH, by(DrugOTH3) stats(N mean min max) missing;
list Drug* if !missing(DrugAny) & missing(DrugOTH3);
tab DrugOTH3, missing;

*****Combine users of DEP, COC, METH & OTH*****;
egen DrugOTH4 = anymatch(DrugDEP DrugCOC DrugMETH DrugOTH), values(1);
replace DrugOTH4 = . if DrugOTH4==0 & 
	(missing(DrugDEP) | missing(DrugCOC) | missing(DrugMETH) | missing(DrugOTH));
lab var DrugOTH4 "Misuse of anti-depressants, stimulants, heroin, hallucinogens, or inhalants";
bysort DrugOTH4 DrugDEP DrugCOC:  tab DrugMETH DrugOTH, missing;
tabstat DrugDEP DrugCOC DrugMETH DrugOTH, 
	by(DrugOTH4) stats(N mean min max) missing;
list Drug* if !missing(DrugAny) & missing(DrugOTH4);
tab DrugOTH4, missing;

*********************************************************
*  Count # of Drug Types used non-medically 
********************************************************;
global DrugTypes "DrugHASH DrugPPK DrugSED DrugDEP  
	DrugCOC DrugMETH DrugHRN DrugLSD DrugINH";
misschk ${DrugTypes}, gen(miss_);
egen NDrugType = rsum(${DrugTypes});
replace NDrugType = . if miss_number>0;
lab var NDrugType "# of Types of Drugs used non-medically (out of 9)";
tab NDrugType;
tabstat ${DrugTypes}, by(NDrugType);
drop miss_*;

recode NDrugType 2/max=2, gen(NDrugType2);
lab var NDrugType2 "# of Types of Drugs used non-medically (top-coded at 2+)";
lab def NDrugType2 2 "2+";
lab val NDrugType2 NDrugType2;
tab NDrugType2 NDrugType, col missing;
tab NDrugType2;

****************************************************
*    Count of Drug Problems (0-7)
*       (based on 7 symptoms included in the CIDI-SF scale for Drug Dependence)
****************************************************;
*****Recode Items on 6-point scale as dummy (0=Never, 1=All else)*****;
recode C1SA60 (1=0) (2/6=1) (-1 8 9=.), gen(C1SA60_r);
recode C1SA61 (1=0) (2/6=1) (-1 8 9=.), gen(C1SA61_r);
*****If missing b/c didn't use any drugs, recode to 0 (Never)****;
replace C1SA60_r = 0 if missing(C1SA60_r) & DrugAny==0;
replace C1SA61_r = 0 if missing(C1SA61_r) & DrugAny==0;
tab C1SA60_r C1SA60, missing;
tab C1SA61_r C1SA61, missing;
*****Coded INAPP****;
tab DrugAny C1SA60_r if C1SA60==9, missing;
tab DrugAny C1SA61_r if C1SA61==9, missing;
*****1 R coded DrugAny=0, but valid response to C1SA61 (recode DrugAny=1)*****;
*list DrugAny C1SA58* C1SA59 C1SA60 C1SA61 C1SA62A-C1SA62E
	if DrugAny==0 & C1SA61_r==1;
*replace DrugAny = 1 if DrugAny==0 & C1SA61_r==1;

*****Binary items (Recode as 0=No, 1=Yes)*****;
foreach X of varlist C1SA62A-C1SA62E {;
	recode `X' (2=0) (-1 8 9=.), gen(`X'_r);
	*****If missing b/c didn't use any drugs, recode to 0 (No)****;
	replace `X'_r = 0 if missing(`X'_r) & DrugAny==0;
	tab `X'_r `X', missing;
	disp "*****Coded `X'==INAPP******";
	tab `X'_r DrugAny if `X'==9, missing;
};

global DrugProbs "C1SA60_r C1SA61_r C1SA62A_r C1SA62B_r C1SA62C_r 
	C1SA62D_r C1SA62E_r";
*****Verify that Everyone coded DrugAny=0, is also coded 0 on the Drug Problems Qs*****;
summ ${DrugProbs} if DrugAny==0;
****Count # of Drug Problems******;
summ ${DrugProbs};
misschk ${DrugProbs}, gen(miss_);
egen DrugProbN  = anycount(${DrugProbs}), values(1);
****1+ item is missing, recode as missing****;
replace DrugProbN = . if miss_number>0;
lab var DrugProbN "# of Drug-related problems (out of 7)";
tab DrugProbN miss_number, missing;
list DrugProbN ${DrugProbs} in 1/10;
summ DrugProbN ${DrugProbs} if DrugProbN==0;
*****Missing(DrugProbN)********;
tab C1SA60_r C1SA61_r if SAQ==1 & missing(DrugProbN), missing;
list DrugAny ${DrugProbs} if SAQ==1 & missing(DrugProbN) & C1SA60_r<=1 & C1SA61_r<=1;
drop miss_*;
tab DrugProbN SAQ, col missing;	

******Any Drug-related problems? (4%)******;
DUMMY DrugProb "DrugProbN<." "DrugProbN>0" "Any Drug-Related Problems (out of 7)";
tab DrugProbN DrugProb, cell;
tab DrugProb;

*******************************************************
*   Relaxation Practice/Meditation in the past 12 mos
*******************************************************;
tab C1SA52N, missing;
gen MEDITATE = 5-C1SA52N if C1SA52N>=1 & C1SA52N<=5;
lab var MEDITATE "Freq of relaxation practice/meditation in the past 12 mos";
lab def MEDITATE
	0 "Never"
	1 "A little"
	2 "Some"
	3 "Often"
	4 "A lot";
lab val MEDITATE MEDITATE;
tab MEDITATE C1SA52N, missing;

*******************************************************
*   Exercise/movement Rx (yoga, pilates, Tai Chi, Feldenkrais, etc.) in the past 12 mos
*******************************************************;
gen MoveRx = 5-C1SA52F if C1SA52F>=1 & C1SA52F<=5;
lab var MoveRx "Exercise/movement Rx (yoga, pilates, Tai Chi, Feldenkrais, etc.) past 12 mos";
lab val MoveRx MEDITATE;
tab MoveRx C1SA52F, missing;

**********************************************************************************************
*  Rector et al. (2020, JGMS,
*		https://academic.oup.com/biomedgerontology/article/75/1/168/5298942?login=false)
*		uses freq of vigorous & moderate activity (coded 0=Never to 5=Several times per week)
*		during summer & winter as indicators (2 intensities x 2 seasons) to estimate 
*		a continuous latent physical activity variable at each wave
*		[They don't say anything about whether they used activity at work, home, & leisure time]
**********************************************************************************************;
*lab list C1SA26A;
****Recode Exer Vars to:  0 (Never) to 5 (Several Times per Week)****;
lab def EXER
	0 "Never"
	1 "< 1/mo"
	2 "1/mo"
	3 "Several times/mo"
	4 "Once/week"
	5 "Several times/week";
program def EXERVARS;
args ORIGVAR NEWVAR LABEL;

    recode `ORIGVAR' (1=5) (2=4) (3=3) (4=2) (5=1) (6=0) (-1 8=.), gen(`NEWVAR');
    lab var `NEWVAR' "Freq `LABEL'";
	lab val `NEWVAR' EXER;
    tab `NEWVAR' `ORIGVAR', missing;

end;

EXERVARS C1SA26A EXERvjs "vigorous work activity (summer)";
EXERVARS C1SA26B EXERvjw "vigorous work activity (winter)";
EXERVARS C1SA26C EXERvhs "vigorous chores activity (summer)";
EXERVARS C1SA26D EXERvhw "vigorous chores activity (winter)";
EXERVARS C1SA26E EXERvls "vigorous leisure activity (summer)";
EXERVARS C1SA26F EXERvlw "vigorous leisure activity (winter)";
EXERVARS C1SA27A EXERmjs "moderate work activity (summer)";
EXERVARS C1SA27B EXERmjw "moderate work activity (winter)";
EXERVARS C1SA27C EXERmhs "moderate chores activity (summer)";
EXERVARS C1SA27D EXERmhw "moderate chores activity (winter)";
EXERVARS C1SA27E EXERmls "moderate leisure activity (summer)";
EXERVARS C1SA27F EXERmlw "moderate leisure activity (winter)";

misschk EXER*, gen(miss_);
factor EXER*;
***Loads on 3 factors: 1) job activity, 2) moderate chores/leisure, 3) vigorous chores/leisure****;
rotate, f(3);
***Alpha=0.92 for all 12 items****;
alpha EXER*, item label min(8) gen(exerfreq);
lab var exerfreq "Index of vigorous/moderate physical activity";
summ exerfreq, d;
tabstat EXER* if exerfreq==0, stats(N min max);
tabstat EXER* if exerfreq==5, stats(N min max);
***Missing 5-12 items****;
tab miss_number exerfreq if missing(exerfreq), missing;
drop miss_*;

****************************************************************
*  BMI based on self-reported height & weight
****************************************************************;
desc C1SA33* C1SA35 C1SA36 C1SA37;
mvdecode C1SA33A, mv(-1 8);
mvdecode C1SA33B  C1SBMI, mv(-1 98);
mvdecode C1SA35 C1SA36 C1SA37, mv(-1 998);
summ C1SA33* C1SA35 C1SA36 C1SBMI;
gen heightS = C1SA33A*0.3048+C1SA33B*0.0254;
lab var heightS "R's height in m (self-reported)";
gen weightS = C1SA35*0.453592;
lab var weightS "R's weight in kg (self-reported)";
gen bmiS = weightS / heightS^2;
lab var bmiS "BMI (based on self-reported height & weight)"; 
list heightS C1SA33* weightS C1SA35 bmiS C1SBMI in 1/10 if SAQ==1;
*list heightS C1SA33* weightS C1SA35  bmiS C1SBMI if missing(bmiS) & SAQ==1;
misschk C1SA33* C1SA35;
summ bmiS C1SBMI, d;
****2 Rs where MIDUS computed BMI but weight missing, 1 R where they computed BMI wrong?****;
list heightS C1SA33* weightS C1SA35 bmiS C1SBMI 
	if abs(bmiS-C1SBMI)>0.1 & (!missing(bmiS) | !missing(C1SBMI));
list heightS C1SA33* weightS C1SA35 bmiS C1SBMI if !missing(bmiS) & bmiS>50;

gen wgt1yrS = C1SA36*0.453592;
lab var wgt1yrS "R's weight in kg one year ago (self-reported)";
gen wgt10yrS = C1SA37*0.453592;
lab var wgt10yrS "R's weight in kg 10 years ago (self-reported)";
list weightS C1SA35 wgt1yrS C1SA36 wgt10yrS C1SA37 in 1/10 if SAQ==1;

gen bmi1yrS = wgt1yrS / heightS^2;
lab var bmi1yrS "BMI 1 year ago (based on self-reported height & weight)"; 
gen bmi10yrS = wgt10yrS / heightS^2;
lab var bmi10yrS "BMI 10 years ago (based on self-reported height & weight)"; 
misschk C1SA33* C1SA36 C1SA37;
summ bmi1yrS bmi10yrS, d;

*******************************************************
*   Self-reported waist circumference
*******************************************************;
*tab C1SA31, missing;
gen waistS = C1SA31*2.54 if C1SA31>0 & C1SA31<97;
lab var waistS "Self-reported waist circumference (in cm)";
list C1SA31 waistS in 1/10;
summ waistS, d;
tab waistS C1SA31 if C1SA31<0 | C1SA31>=97, missing;

*******************************************************
*   Self-reported hips circumference
*******************************************************;
tab C1SA32, missing;
gen hipS = C1SA32*2.54 if C1SA32>0 & C1SA32<97;
lab var hipS "Self-reported hips circumference (in cm)";
list C1SA32 hipS in 1/10;
summ hipS, d;
tab hipS C1SA32 if C1SA32>=97, missing;

*************************************************
*  Self-reported overweight-underweight
*************************************************;
gen overwgt = 5-C1SA34 if C1SA34>=1 & C1SA34<=5;
lab var overwgt "R's subjective eval of overweight-underweight";
lab def overwgt 
	0 "Very underweight"
	1 "Somewhat underweight"
	2 "About the right weight"
	3 "Somewhat overweight"
	4 "Very overweight";
lab val overwgt overwgt;
tab overwgt C1SA34, missing;

*-------------------------------------------------------------------
*   Well-being
*-------------------------------------------------------------------;

********************************************
*  Positive Affect
********************************************;
****Reverse code so that high=more positive****;
mvdecode C1SA22*, mv(-1);
gen PAcheerful = 5-C1SA22A if C1SA22A<=5;
tab PAcheerful C1SA22A, missing;
gen PAgspirits = 5-C1SA22B if C1SA22B<=5;
tab PAgspirits C1SA22B, missing;
gen PAhappy = 5-C1SA22C if C1SA22C<=5;
tab PAhappy C1SA22C, missing;
gen PAcalm = 5-C1SA22D if C1SA22D<=5;
tab PAcalm C1SA22D, missing;
gen PAsatis = 5-C1SA22E if C1SA22E<=5;
tab PAsatis C1SA22E, missing;
gen PAfulllife = 5-C1SA22F if C1SA22F<=5;
tab PAfulllife C1SA22F, missing;

mvdecode C1SPOSAF, mv(-1 8);
misschk PAcheerful PAgspirits PAhappy PAcalm PAsatis PAfulllife;
****Computed as average of 6 items (if all valid), alpha=0.91****;
alpha PAcheerful PAgspirits PAhappy PAcalm PAsatis PAfulllife, item label gen(POSAF) min(6);
lab var POSAF "Positive affect index (0-4, based on 6 items)";
summ C1SPOSAF POSAF;
list C1SPOSAF POSAF PAcheerful PAgspirits PAhappy PAcalm PAsatis PAfulllife 
	if abs(C1SPOSAF-(POSAF+1))>0.5 & !missing(C1SPOSAF);
	
********************************************
*  Life Satisfaction
********************************************;
tab C1SQ1, missing;
mvdecode C1SQ1, mv(-1 98);
rename C1SQ1 LIFERATE;
tab LIFERATE, missing;

****Reverse-code so 0=Not at all satisfied and 3=Very satisfied****;
tab C1PG1, missing;
lab list C1PG1;
gen LIFESAT = 4-C1PG1 if C1PG1<=4;
lab var LIFESAT "Life satisfaction (0=Not at all to 3=Very)";
tab LIFESAT, missing;

pwcorr LIFE*;

********************************************
*  Ryff Psych Well-Being Subscales
********************************************;
desc C1SE1A-C1SE1QQ;
drop C1SE1II;
lab list C1SE1A;
mvdecode C1SE1A-C1SE1QQ, mv(-1 8 9);
summ C1SE1A-C1SE1QQ;

******Reverse Code the Positive Items******;
foreach X in A G S KK B T LL I U AA D V BB NN K CC OO F L X PP {;
	gen C1SE1`X'_orig =  C1SE1`X';
	replace C1SE1`X'= 8-C1SE1`X'_orig;
	lab var C1SE1`X' "C1SE1`X' reverse-coded so that high=more well-being";
	pwcorr C1SE1`X' C1SE1`X'_orig;
};

*****Version like M1 based on only 18 items (alpha=0.83)*****;
global PWB "C1SE1M C1SE1S C1SE1KK C1SE1B C1SE1H C1SE1T C1SE1I C1SE1AA C1SE1GG 
	C1SE1J C1SE1BB C1SE1HH C1SE1E C1SE1OO C1SE1QQ C1SE1F C1SE1X C1SE1DD";
egen nummiss = rmiss(${PWB});
tab nummiss;
summ ${PWB};
factor ${PWB};
****Compute only if all 18 items are valid****;
alpha ${PWB}, item label min(18) gen(PWB1);
lab var PWB1 "Psychological Well-being scale (Ryff), M1 version, 18 items";
summ PWB1, d; 
list PWB1 ${PWB} in 1/10, nolab;
summ PWB1 ${PWB} if PWB1==7;
list PWB1 ${PWB} if PWB1<2.5, nolab;
drop nummiss;
****Note:  They code Subscale based on average of valid items (ignoring missing items), I code subscaled to missing if any item missing****;
/*
lab list C1SPWBA2;
mvdecode C1SPWB*2, mv(-1 98);
summ C1SPWB*2;

rename C1SPWBA2 PWB2aut;
rename C1SPWBE2 PWB2env;
rename C1SPWBG2 PWB2gro;
rename C1SPWBR2 PWB2rel;
rename C1SPWBU2 PWB2pur;
rename C1SPWBS2 PWB2acc;
summ PWB2*;
*/
program def PWB;
args OUTVAR INVARS PRECODE LABEL;

	tempvar numval;
	egen `numval' = rownonmiss(`INVARS');
	tab `numval';
	alpha `INVARS', item lab min(4) gen(`OUTVAR');
	*replace `OUTVAR' = `OUTVAR'*7 if `numval'>=4;
	lab var `OUTVAR' "Psych Well-being:  `LABEL' subscale";
	list `numval' `PRECODE' `OUTVAR' `INVARS' in 1/10, nolab compress;
	list `numval' `PRECODE' `OUTVAR' `INVARS' if `numval'>=4 & `numval'<7 in 1/100, nolab compress;
	display "****Check that `OUTVAR' is missing for those with <4 items****";
	summ `OUTVAR' if `numval'<4;
	summ `PRECODE' `OUTVAR';
end;

****Autonomy Subscale (alpha=0.69)****;
PWB PWBaut "C1SE1A C1SE1G C1SE1M C1SE1S C1SE1Y C1SE1EE C1SE1KK" C1SPWBA2 autonomy;

****Environ Mastery subscale (alpha=0.79)****;
PWB PWBenv "C1SE1B C1SE1H C1SE1N C1SE1T C1SE1Z C1SE1FF C1SE1LL" 
	C1SPWBE2 "environ mastery";

****Personal Growth subscale (alpha=0.75)****;
PWB PWBgro "C1SE1C C1SE1I C1SE1O C1SE1U C1SE1AA C1SE1GG C1SE1MM" 
	C1SPWBG2 "personal growth";

****Positive Relations with Others subscale (alpha=0.77)****;
PWB PWBrel "C1SE1D C1SE1J C1SE1P C1SE1V C1SE1BB C1SE1HH C1SE1NN" 
	C1SPWBR2 "positive relations";

****Purpose in Life subscale (alpha=0.72)****;
PWB PWBpur "C1SE1E C1SE1K C1SE1Q C1SE1W C1SE1CC C1SE1OO C1SE1QQ" 
	C1SPWBU2 "purpose in life";

****Self-Acceptance subscale (alpha=0.84)****;
PWB PWBacc "C1SE1F C1SE1L C1SE1R C1SE1X C1SE1DD C1SE1JJ C1SE1PP" 
	C1SPWBS2 "self-acceptance";

*****Overall (42 items, alpha=0.93)****;
summ PWBaut PWBenv PWBgro PWBrel PWBpur PWBacc;
*factor C1SE1A-C1SE1QQ;
alpha C1SE1A-C1SE1QQ, item nolab min(32) gen(PWBchk);
gen PWB = (PWBaut+PWBenv+PWBgro+PWBrel+PWBpur+PWBacc)/6;
lab var PWB "Pyschological well-being:  overall (42 items)";
list PWB* in 1/10, nolab;
summ PWBchk PWB;
drop PWBchk;

*******************************************************************
*   Keyes Social Well-Being Subscales 
***********************************************************************;
lab list C1SSWBMS;  
mvdecode C1SSWB*, mv(-1 98);

desc C1SH16*;
lab list C1SH16A;
mvdecode C1SH16*, mv(-1 8 9);
summ C1SH16*;

******Reverse Code the Positive Items******;
foreach X in F K C N D E {;
	gen C1SH16`X'_r = 8-C1SH16`X';
	lab var C1SH16`X'_r "c1SH16`X' reverse-coded so that high=more well-being";
	pwcorr C1SH16`X'_r C1SH16`X';
};

*****Overall (14 items, alpha=0.83)****;
global SWB "C1SH16A C1SH16H C1SH16B C1SH16F_r C1SH16K_r C1SH16C_r C1SH16J C1SH16N_r
	C1SH16D_r C1SH16G C1SH16O C1SH16E_r C1SH16I C1SH16M";
factor ${SWB};
rotate, f(2);
****Compute only if all 14 items are valid****;
alpha ${SWB}, item nolab min(14) gen(SWB);
lab var SWB "Social well-being index (Keyes), overall (14 items)";
list SWB* ${SWB} in 1/10, nolab;
summ SWB, d;

alpha C1SH16B C1SH16F_r C1SH16K_r, item label gen(SWBint) min(3);
lab var SWBint "SWB:  Social Integration index";
summ C1SSWBSI SWBint;

alpha C1SH16D_r C1SH16G C1SH16O, item label gen(SWBcontr) min(3);
lab var SWBcontr "SWB:  Social contribution index";
summ C1SSWBSC SWBcontr;

summ SWB*;
pwcorr SWB*;
/*
****Meaningfulness of Society Subscale (alpha=0.67)****;
egen nummiss = rmiss(C1SH16A C1SH16H);
tab nummiss;
alpha C1SH16A C1SH16H, item lab gen(SWBmean);
replace SWBmean = SWBmean*2 if nummiss<2;
lab var SWBmean "Social Well-being:  meaningfulness of society subscale";
list C1SSWBMS SWBmean C1SH16A C1SH16H in 1/10, nolab;
list nummiss SWBmean C1SH16A C1SH16H if nummiss>0 & nummiss<2, nolab;
summ C1SSWBMS SWBmean C1SH16A C1SH16H;
****No discrepancies*****;
list C1SSWBMS SWBmean C1SH16A C1SH16H if abs(SWBmean-C1SSWBMS)>0.1 & C1SSWBMS<., nolab;
pwcorr SWBmean C1SH16A C1SH16H;
drop nummiss;

****Social Integration Subscale(alpha=0.79)****;
egen nummiss = rmiss(C1SH16B C1SH16F C1SH16K);
tab nummiss;
alpha C1SH16B C1SH16F C1SH16K, item lab gen(SWBint);
replace SWBint = SWBint*3 if nummiss<3;
lab var SWBint "Social Well-being:  Social Integration subscale";
list C1SSWBSI SWBint C1SH16B C1SH16F C1SH16K in 1/10, nolab;
list nummiss SWBint C1SH16B C1SH16F C1SH16K if nummiss>0 & nummiss<2, nolab;
summ C1SSWBSI SWBint C1SH16B C1SH16F C1SH16K;
****No discrepancies*****;
list C1SSWBSI SWBint C1SH16B C1SH16F C1SH16K if abs(SWBint-C1SSWBSI)>0.1 & C1SSWBSI<., nolab;
pwcorr SWBint C1SH16B C1SH16F C1SH16K;
drop nummiss;

****Acceptance of Others Subscale (alpha=0.42)****;
egen nummiss = rmiss(C1SH16C C1SH16J C1SH16N);
tab nummiss;
alpha C1SH16C C1SH16J C1SH16N, item lab gen(SWBacc);
replace SWBacc = SWBacc*3 if nummiss<3;
lab var SWBacc "Social Well-being:  acceptance of others subscale";
list C1SSWBAO SWBacc C1SH16C C1SH16J C1SH16N in 1/10, nolab;
list nummiss SWBacc C1SH16C C1SH16J C1SH16N if nummiss>0 & nummiss<2, nolab;
summ C1SSWBAO SWBacc C1SH16C C1SH16J C1SH16N;
****No discrepancies*****;
list C1SSWBAO SWBacc C1SH16C C1SH16J C1SH16N if abs(SWBacc-C1SSWBAO)>0.1 & C1SSWBAO<., nolab;
pwcorr SWBacc C1SH16C C1SH16J C1SH16N;
drop nummiss;

****Social Contribution Subscale (alpha=0.72)****;
egen nummiss = rmiss(C1SH16D C1SH16G C1SH16O);
tab nummiss;
alpha C1SH16D C1SH16G C1SH16O, item lab gen(SWBcontr);
replace SWBcontr = SWBcontr*3 if nummiss<3;
lab var SWBcontr "Social Well-being:  social contribution subscale";
list C1SSWBSC SWBcontr C1SH16D C1SH16G C1SH16O in 1/10, nolab;
list nummiss SWBcontr C1SH16D C1SH16G C1SH16O if nummiss>0 & nummiss<2, nolab;
summ C1SSWBSC SWBcontr C1SH16D C1SH16G C1SH16O;
****No discrepancies*****;
list C1SSWBSC SWBcontr C1SH16D C1SH16G C1SH16O if abs(SWBcontr-C1SSWBSC)>0.1 & C1SSWBSC<., nolab;
pwcorr SWBcontr C1SH16D C1SH16G C1SH16O;
drop nummiss;

****Social Actualization Subscale (alpha=0.70)****;
egen nummiss = rmiss(C1SH16E C1SH16I C1SH16M);
tab nummiss;
alpha C1SH16E C1SH16I C1SH16M, item lab gen(SWBact);
replace SWBact = SWBact*3 if nummiss<3;
lab var SWBact "Social Well-being:  social actualization subscale";
list C1SSWBSA SWBact C1SH16E C1SH16I C1SH16M in 1/10, nolab;
list nummiss SWBact C1SH16E C1SH16I C1SH16M if nummiss>0 & nummiss<2, nolab;
summ C1SSWBSA SWBact C1SH16E C1SH16I C1SH16M;
****No discrepancies*****;
list C1SSWBSA SWBact C1SH16E C1SH16I C1SH16M if abs(SWBact-C1SSWBSA)>0.1 & C1SSWBSA<., nolab;
pwcorr SWBact C1SH16E C1SH16I C1SH16M;
drop nummiss C1SSWB*;

rename C1SSWBMS SWBmean;
rename C1SSWBSI SWBint;
rename C1SSWBAO SWBacc;
rename C1SSWBSC SWBcontr;
rename C1SSWBSA SWBact;
summ SWB*;
*/
*-------------------------------------------------------------------
*    Psychological Distress
*-------------------------------------------------------------------;

*******************************************
*    CIDI-SF (Depression)
*******************************************;
*-----Depression----*;
DUMMY sad2wks "C1PA60<=6" "C1PA60==1" "Felt sad/blue/depressed for 2+ weeks in a row w/i past 12 mos";
tab sad2wks C1PA60, missing;

gen sadmuch = 5-C1PA61 if C1PA61<=4;
replace sadmuch = 0 if sad2wks==0;
lab var sadmuch "Past 12 mos:  during worst time, how much of the time felt sad/blue/depressed";
tab sadmuch C1PA61, missing;

gen sadfreq = 4-C1PA62 if C1PA62<=3;
replace sadfreq = 0 if sadmuch<=2;
lab var sadfreq "During those 2 wks (in past 12 mos), how often felt sad/blue/depressed";
bysort C1PA61:  tab sadfreq C1PA62, missing;
tab sadmuch sadfreq, missing;

DUMMY nointerest "C1PA63<=2 | sadfreq<=1" "C1PA63==1" "During those 2 wks (in past 12 mos), lost interest in most things?";
tab nointerest C1PA63, missing;
list C1PA60-C1PA63 sad2wks sadfreq nointerest if missing(nointerest);

DUMMY lowenergy "C1PA64<=2 | sadfreq<=1" "C1PA64==1" "During those 2 wks (in past 12 mos), felt more tired out or low energy than usual?";
tab lowenergy C1PA64, missing;
list C1PA60-C1PA62 C1PA64 sad2wks sadfreq lowenergy if missing(lowenergy);

DUMMY noappetit "C1PA65<=2 |  sadfreq<=1" "C1PA65==1" "During those 2 wks (in past 12 mos), lost appetite?";
tab noappetit C1PA65, missing;

DUMMY eatmore "C1PA65A<=2 | C1PA65==1 | sadfreq<=1" "C1PA65A==1" "During those 2 wks (in past 12 mos), increased appetite?";
bysort eatmore:  tab C1PA65 C1PA65A, missing;

****Standard coding for CIDI-SF MDD subscale counts EITHER decrease or increase in appetite****;
gen chgappetit = (noappetit==1 | eatmore==1) if noappetit<. & eatmore<.;
bysort chgappetit:  tab noappetit eatmore, missing;
list C1PA60-C1PA62 C1PA65* sad2wks sadfreq chgappetit if missing(chgappetit);

DUMMY probsleep "C1PA66<=2 | sadfreq<=1" "C1PA66==1" "During those 2 wks (in past 12 mos), trouble falling asleep?";
tab probsleep C1PA66, missing;

gen nosleepfreq = 4-C1PA66A if C1PA66A<=3;
replace nosleepfreq = 0 if sadfreq<=1 | probsleep==0;
lab var nosleepfreq "During those 2 wks (in past 12 mos), how often had trouble falling asleep?";
tab nosleepfreq C1PA66A, missing;

****Standard coding for CIDI-SF MDD subscale counts sleep prob only if nearly every night****;
DUMMY dprobsleep "probsleep<. & nosleepfreq<." "probsleep==1 & nosleepfreq>=2" 
	"During those 2 wks (in past 12 mos), trouble falling asleep nearly every night";
bysort dprobsleep:  tab C1PA66 C1PA66A, missing;

DUMMY noconcen "C1PA67<=2 | sadfreq<=1" "C1PA67==1" "During those 2 wks (in past 12 mos), more trouble concentrating than usual?";
tab noconcen C1PA67, missing;

DUMMY down "C1PA68<=2 | sadfreq<=1" "C1PA68==1" "During those 2 wks (in past 12 mos), felt worthless";
tab down C1PA68, missing;

DUMMY thkdeath "C1PA69<=2 | sadfreq<=1" "C1PA69==1" "During those 2 wks (in past 12 mos), thought a lot about death?";
tab thkdeath C1PA69, missing;

gen sadnwks = C1PA70 if C1PA70<97;
replace sadnwks = 0 if sad2wks==0 & C1PA70==99;
replace sadnwks = 2 if sad2wks==1 & C1PA70==99;
lab var sadnwks "Total # weeks in past 12 mos felt sad/blue/depressed";
tab sad2wks sadnwks if C1PA70==99, missing;
tabstat sadnwks C1PA70 if C1PA70<97, stats(N min max);
list sad2wks sadmuch sadfreq C1PA70 sadnwks if missing(sadnwks);
list sad2wks sadmuch sadfreq C1PA70 sadnwks if C1PA70>=97 & C1PA70<99;
tab sadnwks, missing;

gen DEPAF = nointerest + lowenergy + chgappetit + dprobsleep + noconcen + down + thkdeath;
list DEPAF C1PDEPAF nointerest lowenergy chgappetit dprobsleep noconcen down thkdeath in 1/10;
list DEPAF C1PDEPAF nointerest lowenergy chgappetit dprobsleep noconcen down thkdeath
	if DEPAF!=C1PDEPAF & DEPAF>=.;
list DEPAF C1PDEPAF C1PA61 sadmuch C1PA72  sadfreq C1PA63 nointerest C1PA64 lowenergy 
	C1PA65 C1PA65A chgappetit  C1PA66 C1PA66A dprobsleep C1PA67 noconcen C1PA68 down C1PA69 thkdeath
	if DEPAF!=C1PDEPAF & DEPAF<.;
lab var DEPAF "# of symptoms (out of 7) related to MDD";
tab DEPAF C1PDEPAF, missing;
summ DEPAF C1PDEPAF;

gen DEPAD = (sadmuch>=3 & sadfreq>=2 & DEPAF>=4) if sadmuch<. & sadfreq<. & DEPAF<.; 
lab var DEPAD "CIDI-SF subscale:  Dx of depressed affect";
tab C1PDEPAD DEPAD, missing;
****n=9: I code as missing but C1PDEPAD coded as valid (ignored missing values?)****;
list C1PDEPAD DEPAD C1PA60-C1PA69 DEPAF C1PDEPAF if !missing(C1PDEPAD) & missing(DEPAD), compress;

*----Anhedonia----*;
DUMMY anhe2wks "C1PA72<=6 | sad2wks==1" "C1PA72==1" "Anhedonia for 2+ weeks in a row w/i past 12 mos";
tab anhe2wks C1PA72, missing;
tab sad2wks anhe2wks if C1PA72==9, missing;

gen anhemuch = 5-C1PA73 if C1PA73<=4;
replace anhemuch = 0 if anhe2wks==0;
lab var anhemuch "Past 12 mos:  during worst time, how much of the time felt Anhedonia";
tab anhemuch C1PA73, missing;

gen anhefreq = 4-C1PA74 if C1PA74<=3;
replace anhefreq = 0 if anhemuch<=2;
lab var anhefreq "During those 2 wks (in past 12 mos), how often felt Anhedonia";
bysort C1PA73:  tab anhefreq C1PA74, missing;
tab anhemuch anhefreq, missing;

DUMMY lowenergy2 "C1PA75<=2 | anhefreq<=1" "C1PA75==1" 
	"During those 2 wks (in past 12 mos), felt more tired out or low energy than usual?";
tab lowenergy2 C1PA75, missing;
list C1PA72-C1PA74 anhe2wks anhefreq lowenergy2 if missing(lowenergy2);

DUMMY noappetit2 "C1PA76<=2 |  anhefreq<=1" "C1PA76==1" "During those 2 wks (in past 12 mos), lost appetite?";
tab noappetit2 C1PA76, missing;

DUMMY eatmore2 "C1PA76A<=2 | C1PA76==1 | anhefreq<=1" "C1PA76A==1" 
	"During those 2 wks (in past 12 mos), increased appetite?";
bysort eatmore2:  tab C1PA76 C1PA76A, missing;
list anhe2wks anhemuch anhefreq C1PA76 C1PA76A if missing(eatmore2);

****Standard coding for CIDI-SF MDD subscale counts EITHER decrease or increase in appetite****;
gen chgappetit2 = (noappetit2==1 | eatmore2==1) if noappetit2<. & eatmore2<.;
bysort chgappetit2:  tab noappetit2 eatmore2, missing;

DUMMY probsleep2 "C1PA77<=2 | anhefreq<=1" "C1PA77==1" "During those 2 wks (in past 12 mos), trouble falling asleep?";
tab probsleep2 C1PA77, missing;

gen nosleepfreq2 = 4-C1PA77A if C1PA77A<=3;
replace nosleepfreq2 = 0 if anhefreq<=1 | probsleep2==0;
lab var nosleepfreq2 "During those 2 wks (in past 12 mos), how often had trouble falling asleep?";
tab nosleepfreq2 C1PA77A, missing;
*list A1PA69-A1PA71 anhe2wks anhemuch anhefreq C1PA77* probsleep2 nosleepfreq2 if missing(nosleepfreq2);

****Standard coding for CIDI-SF MDD subscale counts sleep prob only if nearly every night****;
DUMMY dprobsleep2 "probsleep2<. & nosleepfreq2<." "probsleep2==1 & nosleepfreq2>=2" 
	"During those 2 wks (in past 12 mos), trouble falling asleep nearly every night";
bysort dprobsleep2:  tab C1PA77 C1PA77A, missing;

DUMMY noconcen2 "C1PA78<=2 | anhefreq<=1" "C1PA78==1" 
	"During those 2 wks (in past 12 mos), more trouble concentrating than usual?";
tab noconcen2 C1PA78, missing;

DUMMY down2 "C1PA79<=2 | anhefreq<=1" "C1PA79==1" "During those 2 wks (in past 12 mos), felt worthless";
tab down2 C1PA79, missing;

DUMMY thkdeath2 "C1PA80<=2 | anhefreq<=1" "C1PA80==1" "During those 2 wks (in past 12 mos), thought a lot about death?";
tab thkdeath2 C1PA80, missing;

****Check coding of C1PANHED****;
gen ANHED = lowenergy2 + chgappetit2 + dprobsleep2 + noconcen2 + down2 + thkdeath2;
list ANHED C1PANHED anhemuch anhefreq lowenergy2 chgappetit2 dprobsleep2 noconcen2 down2 thkdeath2 in 1/10;
list ANHED C1PANHED anhemuch anhefreq lowenergy2 chgappetit2 dprobsleep2 noconcen2 down2 thkdeath2
	if ANHED!=C1PANHED & ANHED>=.;
list ANHED C1PANHED anhemuch anhefreq lowenergy2 chgappetit2 dprobsleep2 noconcen2 down2 thkdeath2
	if ANHED!=C1PANHED & ANHED<.;
lab var ANHED "# of symptoms (out of 6) related to Anhedonia";
tab ANHED C1PANHED, missing;

****Check coding C1PANHDX****;
gen ANHDX = (anhemuch>=3 & anhefreq>=2 & ANHED>=4) if anhemuch<. & anhefreq<. & ANHED<.; 
lab var ANHDX "CIDI-SF subscale:  Dx of anhedonia";
tab C1PANHDX ANHDX, missing;
****n=7: I code as missing but A1PANHDX coded as valid (ignored missing values?)****;
list C1PANHDX ANHDX anhe2wks C1PA72-C1PA80 ANHED C1PANHED 
	if !missing(C1PANHDX) & missing(ANHDX), compress;

*****Here I code it using the standard coding of CIDI-SF MDD as described in Steffick 2000 
*     (which matches C1PDEPRE, except for missing cases)***;
gen CIDI_MDD7 = DEPAF + ANHED;
lab var CIDI_MDD7 "CIDI-SF, MDD subscale (0-7)";
list DEPAF ANHED CIDI_MDD7 in 1/20;
tab CIDI_MDD7 C1PDEPRE, missing;
*****Met screening criteria, but reported no symptoms******;
list sad2wks C1PA61 C1PA62 anhe2wks C1PA72 C1PA73 DEPAF ANHED CIDI_MDD7 
	if CIDI_MDD7==0 & ((sadmuch>=3 & sadfreq>=2) | (anhemuch>=3 & anhefreq>=2));
****No dysphoria/anhedonia for 2+ weeks, Make sure CIDI_MDD7=0****;
tab CIDI_MDD7 if sad2wks==0 & anhe2wks==0;

gen CIDI_MDD = (DEPAD==1 | ANHDX==1) if DEPAD<. & ANHDX<.;
lab var CIDI_MDD "CIDI-SF subscale:  Dx of MDD";
tab C1PDEPDX CIDI_MDD, missing;
tab CIDI_MDD7 CIDI_MDD, missing;
summ C1PDEPRE CIDI_MDD7 C1PDEPDX CIDI_MDD;

****Combine symptoms from Dysphoria and Anhedonia Qs (e.g., cannot be 1 for both lowenergy & lowenergy2)***;
gen depmuch = max(sadmuch, anhemuch);
lab var depmuch "Past 12 mos:  during worst time, how much of the time felt dysphoria/anhedonia?";
lab def depmuch
	0 "No depressed period"
	1 "Less than half the day"
	2 "About half the day"
	3 "Most of the day"
	4 "All day long";
lab val depmuch depmuch;
bysort depmuch:  tab sadmuch anhemuch, missing;
tab depmuch, missing;

gen depfreq = max(sadfreq, anhefreq);
lab var depfreq "Past 12 mos:  during worst time, how often felt dysphoria/anhedonia?";
lab def depfreq
	0 "No depressed period"
	1 "Less than almost every day"
	2 "Almost every day"
	3 "Every day";
lab val depfreq depfreq;
bysort depfreq:  tab sadfreq anhefreq, missing;
tab depfreq, missing;

foreach X in lowenergy chgappetit probsleep nosleepfreq dprobsleep noconcen down thkdeath {;
	rename `X' `X'1;
	gen `X' = `X'1+`X'2;
	bysort `X':  tab `X'1 `X'2, missing;
	drop `X'1 `X'2;
};

********************************************
*    Negative Affect
*******************************************;
****Reverse code so that high=more negative****;
gen NAsad = 5-C1SA20A if C1SA20A>0 & C1SA20A<=5;
tab NAsad C1SA20A, missing;
gen NAnervous = 5-C1SA20B if C1SA20B>0 & C1SA20B<=5;
tab NAnervous C1SA20B, missing;
gen NArestless = 5-C1SA20C if C1SA20C>0 & C1SA20C<=5;
tab NArestless C1SA20C, missing;
gen NAhopeless = 5-C1SA20D if C1SA20D>0 & C1SA20D<=5;
tab NAhopeless C1SA20D, missing;
gen NAeffort = 5-C1SA20E if C1SA20E>0 & C1SA20E<=5;
tab NAeffort C1SA20E, missing;
gen NAworthless = 5-C1SA20F if C1SA20F>0 & C1SA20F<=5;
tab NAworthless C1SA20F, missing;

lab list C1SNEGAF;
mvdecode C1SNEGAF, mv(-1 8);
misschk NAsad NAnervous NArestless NAhopeless NAeffort NAworthless;
****Computed as average of 6 items (if all valid), alpha=0.85****;
alpha NAsad NAnervous NArestless NAhopeless NAeffort NAworthless, item label gen(NEGAF) min(6);
lab var NEGAF "Negative affect index (0-4, based on 6 items)";
summ C1SNEGAF NEGAF;
list C1SNEGAF NEGAF NAsad NAnervous NArestless NAhopeless NAeffort NAworthless 
	if abs(C1SNEGAF-(NEGAF+1))>0.5 & !missing(C1SNEGAF);

****Pessimism****;
gen Pessimist = C1PG9-1 if C1PG9<=4;
lab var Pessimist "Pessimism (0=a lot of optimism to 3=Not at all optimistic)";
tab Pessimist C1PG9, missing;

****Reverse-code positively coded items (so high=more despair)****;
foreach X in C1SE1J C1SE1E C1SE1N C1SH16G C1SH16O C1SH16I C1SH16M {;
	gen `X'_r = 7-`X';
	lab var `X'_r "`X' (reverse-coded so high=more despair)";
	tab `X'_r `X', missing;
};
rename C1SE1J_r DoneAll;
rename C1SE1E_r Disappoint;
rename C1SE1N_r  GaveUp;
rename C1SH16G_r NoWorth;
rename C1SH16O_r NoContrib;
rename C1SH16I_r  NoProgress;
rename C1SH16M_r NoImprove;

****Rating for life 10 years in future****;
gen LifeFuture = 10-C1SQ3 if C1SQ3>=0 & C1SQ3<=10;
lab var LifeFuture "Rating for life 10 years in future (0=Best to 10=Worst)";
tab LifeFuture C1SQ3, missing;

****Rating for contribution  to others 10 years in future****;
gen ContFuture = 10-C1SH3 if C1SH3>=0 & C1SH3<=10;
lab var ContFuture "Rating for contribution to others 10 years in future (0=Best to 10=Worst)";
tab ContFuture C1SH3, missing;

******************************************************
*    Personality Traits
******************************************************;
lab list C1SE6A;
mvdecode C1SCONS1 C1SCONS2 C1SNEURO C1SEXTRA C1SOPEN C1SAGREE C1SAGENC
	C1SE6A-C1SE6EE, mv(-1 8);
summ C1SCONS1 C1SCONS2 C1SNEURO C1SEXTRA C1SOPEN C1SAGREE C1SAGENC
	C1SE6A-C1SE6EE;

*----Reverse-code positively worded item [Except Neuroticism items] so that 4=A lot and 1=Not at all----*;
foreach X in A B D E F G I J K L N O P Q R T U V W Y Z AA BB CC DD EE {;
	gen C1SE6`X'_orig = C1SE6`X';
	replace C1SE6`X' = 5-C1SE6`X';
	*tab C1SE6`X' C1SE6`X'_orig, missing;
};
*----Reverse-code negatively worded Neuroticism items so that 4=A lot and 1=Not at all----*;
foreach X in C H M {;
	gen C1SE6`X'_orig = C1SE6`X';
	replace C1SE6`X' = 5-C1SE6`X';
	*tab C1SE6`X' C1SE6`X'_orig, missing;
};

****Conscientiousness (alpha=0.56), min 2 valid items****;
*misschk C1SE6D C1SE6I C1SE6P C1SE6X, gen(miss);
alpha C1SE6D C1SE6I C1SE6P C1SE6X, item lab min(2) gen(Conscien);
lab var Conscien "Conscientiousness (1=Not at all to 4=a lot)";
summ Conscien C1SCONS1;
pwcorr Conscien C1SCONS1;
list Conscien C1SCONS1 C1SE6D C1SE6I C1SE6P C1SE6X
	if Conscien<. & abs(Conscien-C1SCONS1)>0.1, nolab;

****Conscientiousness with new item added in M2 (alpha=0.67), min 3 valid items****;
misschk C1SE6D C1SE6I C1SE6P C1SE6X C1SE6EE, gen(miss);
alpha C1SE6D C1SE6I C1SE6P C1SE6X C1SE6EE, item lab min(3) gen(Conscien2);
lab var Conscien2 "Conscientiousness, 5 items (1=Not at all to 4=a lot)";
summ Conscien2 C1SCONS2;
pwcorr Conscien2 C1SCONS2;
list Conscien2 C1SCONS2 C1SE6D C1SE6I C1SE6P C1SE6X C1SE6EE
	if Conscien2<. & abs(Conscien2-C1SCONS2)>0.1, nolab;

****Neuroticism (alpha=0.72), min 2 valid items****;
alpha C1SE6C C1SE6H C1SE6M C1SE6S, item lab min(2) gen(Neurot);
lab var Neurot "Neuroticism (1=Not at all to 4=a lot)";
summ Neurot C1SNEURO;
pwcorr Neurot C1SNEURO;
list Neurot C1SNEURO C1SE6C C1SE6H C1SE6M C1SE6S
	if Neurot<. & abs(Neurot-C1SNEURO)>0.1, nolab;

****Extroversion (alpha=0.75), min 3 valid items****;
alpha C1SE6A C1SE6F C1SE6K C1SE6W C1SE6AA, item lab min(3) gen(Extrover);
lab var Extrover "Extroversion (1=Not at all to 4=a lot)";
summ Extrover C1SEXTRA;
pwcorr Extrover C1SEXTRA;
list Extrover C1SEXTRA C1SE6A C1SE6F C1SE6K C1SE6W C1SE6AA
	if Extrover<. & abs(Extrover-C1SEXTRA)>0.1, nolab;

****Openness (alpha=0.77), min 4 valid items****;
*misschk C1SE6N C1SE6Q C1SE6U C1SE6V C1SE6Y C1SE6BB C1SE6CC;
alpha C1SE6N C1SE6Q C1SE6U C1SE6V C1SE6Y C1SE6BB C1SE6CC, item lab min(4) gen(Openness);
lab var Openness "Openness (1=Not at all to 4=a lot)";
summ Openness C1SOPEN;
pwcorr Openness C1SOPEN;
list Openness C1SOPEN C1SE6N C1SE6Q C1SE6U C1SE6V C1SE6Y C1SE6BB C1SE6CC
	if Openness<. & abs(Openness-C1SOPEN)>0.1, nolab;

****Agreeableness (alpha=0.77), min 3 valid items****;
*misschk C1SE6B C1SE6G C1SE6L C1SE6R C1SE6Z;
alpha C1SE6B C1SE6G C1SE6L C1SE6R C1SE6Z, item lab min(3) gen(Agreeable);
lab var Agreeable "Agreeableness (1=Not at all to 4=a lot)";
summ Agreeable C1SAGREE;
pwcorr Agreeable C1SAGREE;
list Agreeable C1SAGREE C1SE6B C1SE6G C1SE6L C1SE6R C1SE6Z
	if Agreeable<. & abs(Agreeable-C1SAGREE)>0.1, nolab;

****Agency (alpha=0.80), min 3 valid items****;
alpha C1SE6E C1SE6J C1SE6O C1SE6T C1SE6DD, item lab min(3) gen(Agency);
lab var Agency "Agency (1=Not at all to 4=a lot)";
summ Agency C1SAGENC;

summ Conscien Neurot Extrover Openness Agreeable Agency;

*-----------------------------------------------
*      Physical Health Status
*-----------------------------------------------;

***************************************
*     SAH
***************************************;
tab C1PA1;
gen SAH = 6-C1PA1 if C1PA1<=5;
lab var SAH "Self-assessed health status";
label define SAH
  1 "Poor"
  2 "Fair"
  3 "Good"
  4 "Very Good"
  5 "Excellent";
label values SAH SAH;
tab C1PA1 SAH, missing;
/*
***************************************
* Physical Function (recode each item to range from 0=No limitation to 3=A lot of limitation)
***************************************;
lab def PhysLim 
  0 "No limitations"
  1 "A little"
  2 "Some"
  3 "A lot";
foreach X in A B C D E F G H I J {;
  recode C1SA24`X' -1=. 1=3 3=1 4=0 8/9=., gen(C1SA24`X'_R);
  lab var C1SA24`X'_R "Recoded physical limitations:  0=none,1=a little,2=some,3=a lot";
  lab val C1SA24`X'_R PhysLim;
  tab C1SA24`X' C1SA24`X'_R, missing;
};
*misschk C1SA24A_R C1SA24C_R C1SA24D_R C1SA24E_R C1SA24F_R C1SA24G_R C1SA24H_R 
	C1SA24I_R C1SA24J_R if SAQ==1;

***************************************
*  ADL Limitations
***************************************;
rename C1SA24B_R ADL;
lab var ADL "ADL limitations:  bathing/dressing";
tab ADL C1SA24B, missing;

*******************************************
*  Physical Limitations
*******************************************;
rename C1SA24A_R PFlift;
lab var PFlift "Physical limitation: lifting/carrying";
rename C1SA24C_R PFstairs;
lab var PFstairs "Physical limitation: climbing stairs";
rename C1SA24D_R PF1stair;
lab var PF1stair "Physical limitation:  climbing 1 flight stairs";
rename C1SA24E_R PFkneel;
lab var PFkneel "Physical limitation: bending/kneeling/stooping";
rename C1SA24F_R PFwlk1mi;
lab var PFwlk1mi "Physical limitation:  walking 1 mile";
rename C1SA24G_R PFwlkblks;
lab var PFwlkblks "Physical limitation:  walking several blocks";
rename C1SA24H_R PFwlk1blk;
lab var PFwlk1blk "Physical limitation: walk 1 block";
rename C1SA24I_R PFvig;
lab var PFvig "Physical limitation:  vigorous activity (e.g., running)";
rename C1SA24J_R PFmod;
lab var PFmod "Physical limitation: moderate activity (e.g., vacuuming)";
summ PF*;

******************************************
*   Physical limitations Index (based on 9 tasks), as recommended by Long & Pavalko (2004)
******************************************;

*****1) Sum all 9 items****;
misschk PF* if SAQ==1;
gen sum9 = PFlift+PFstairs+PF1stair+PFkneel+PFwlk1mi+
	PFwlkblks+PFwlk1blk+PFvig+PFmod;
tab sum9, missing;

*****2) Add constant (0.5) and take log****;
gen mobidx9 = ln(sum9+0.5); 
lab var mobidx9 "Index of mobility limitations (9 items)";
list mobidx9 sum9 PF* in 1/10, nolab compress;
tab mobidx9, missing;

******************************************
*   Physical limitations Index (same 8 tasks asked in M1)
******************************************;

*****1) Sum all 8 items****;
gen sum8 = PFlift+PFstairs+PFkneel+PFwlk1mi+PFwlkblks+PFwlk1blk+
  PFvig+PFmod;
tab sum8, missing;

*****2) Add constant (0.5) and take log****;
gen mobidx8 = ln(sum8+0.5); 
lab var mobidx8 "Index of mobility limitations (8 tasks)";
list mobidx8 sum8 PFlift PFstairs PFkneel-PFmod in 1/10, nolab compress;
tab mobidx8, missing;

******************************************
*   Physical limitations Index (based on 5 tasks)
******************************************;

*****1) Sum all 5 items****;
gen sum5 = PFlift+PFstairs+PFkneel+PFwlkblks+PFvig;
tab sum5, missing;

*****2) Add constant (0.5) and take log****;
gen mobidx5 = ln(sum5+0.5); 
lab var mobidx5 "Index of mobility limitations (5 items)";
list mobidx5 sum5 PFlift PFstairs PFkneel PFwlkblks PFvig in 1/10, nolab compress;
tab mobidx5, missing;
pwcorr mobidx5 mobidx8 mobidx9;

****************************************************
*   # of Physical limitations (out of 9)
*       Note:  PF1stair (climbs 1 flight of stairs was NOT asked at M1)
****************************************************;
summ PF*;
misschk PF*, gen(miss_);
egen moblim9 = anycount(PF*), values(1 2 3);
replace moblim9 = . if miss_n>0;
lab var moblim9 "# of Mobility limitations (9 tasks)";
list moblim9 PF* in 1/10;
summ PF* if moblim9==0;
summ PF* if moblim9==9;
tab moblim9;
drop miss_*;

****************************************************
*   # of Physical limitations (out of 8)--Same Limitations asked at M1 (dropped PF1stair)
****************************************************;
global moblim8 "PFlift PFstairs PFkneel PFwlk1mi PFwlkblks PFwlk1blk PFvig PFmod";
misschk ${moblim8}, gen(miss_);
egen moblim8 = anycount(${moblim8}), values(1 2 3);
replace moblim8 = . if miss_n>0;
lab var moblim8 "# of Mobility limitations (8 tasks)";
list moblim8 ${moblim8} in 1/10;
summ ${moblim8} if moblim8==0;
summ ${moblim8} if moblim8==8;
tab moblim8;
drop miss_*;

****************************************************
*   # of Physical limitations (out of 5)
****************************************************;
summ PFlift PFstairs PFkneel PFwlkblks PFvig;
misschk PFlift PFstairs PFkneel PFwlkblks PFvig, gen(miss_);
egen moblim5 = anycount(PFlift PFstairs PFkneel PFwlkblks PFvig), values(1 2 3);
replace moblim5 = . if miss_n>0;
lab var moblim5 "# of Mobility limitations (5 tasks)";
list moblim5 PFlift PFstairs PFkneel PFwlkblks PFvig in 1/10;
summ PFlift PFstairs PFkneel PFwlkblks PFvig if moblim5==0;
summ PFlift PFstairs PFkneel PFwlkblks PFvig if moblim5==5;
tab moblim5, missing;
drop miss_*;
*/
***************************************
* Physical Limitations (recode similar to SF-36 coding
*		so that 0=No limitation, 33=A little, 67=Some, 100=a lot of limitation)
***************************************;
lab def PhysLim 
  0 "No limitations"
  33 "A little"
  67 "Some"
  100 "A lot";
foreach X in A B C D E F G H I {;
  recode C1SA24`X' 1=100 2=67 3=33 4=0 -1=. 8/9=., gen(C1SA24`X'_R);
  lab var C1SA24`X'_R "Phys Limitations recoded from 0=none to 100=a lot";
  lab val C1SA24`X'_R PhysLim;
  tab C1SA24`X' C1SA24`X'_R, missing;
};

***************************************
*  ADL Limitations
***************************************;
rename C1SA24B_R ADL;
lab var ADL "ADL limitations:  bathing/dressing";
tab ADL, missing;

*******************************************
*  Physical Limitations
*******************************************;
rename C1SA24A_R PLlift;
lab var PLlift "Physical limitation: lifting/carrying";
rename C1SA24C_R PLstairs;
lab var PLstairs "Physical limitation: climbing stairs";
rename C1SA24D_R PLkneel;
lab var PLkneel "Physical limitation: bending/kneeling/stooping";
rename C1SA24E_R PLwlk1mi;
lab var PLwlk1mi "Physical limitation:  walking 1 mile";
rename C1SA24F_R PLwlkblks;
lab var PLwlkblks "Physical limitation:  walking several blocks";
rename C1SA24G_R PLwlk1blk;
lab var PLwlk1blk "Physical limitation: walk 1 block";
rename C1SA24H_R PLvig;
lab var PLvig "Physical limitation:  vigorous activity (e.g., running)";
rename C1SA24I_R PLmod;
lab var PLmod "Physical limitation: moderate activity (e.g., vacuuming)";
summ PL*;

DUMMY lift "PLlift<." "PLlift>0" "R has any difficulty lifting/carrying groceries";
tab PLlift lift, missing;

DUMMY stairs "PLstairs<." "PLstairs>0" "R has any difficulty climbing several flights of stairs";
tab PLstairs stairs, missing;

DUMMY walk "PLwlkblks<." "PLwlkblks>0" "R has any difficulty walking several blocks";
tab PLwlkblks walk, missing;

DUMMY kneel "PLkneel<." "PLkneel>0" "R has any difficulty bending/kneeling/stooping";
tab PLkneel kneel, missing;

******************************************
*   Physical limitations Index (based on 8 physical tasks, same as M1), 
*		range 0=No limitations to 100=A lot of limitations on all tasks
******************************************;
gen PLidx8 = (PLlift+PLstairs+PLkneel+PLwlk1mi+PLwlkblks+PLwlk1blk+
  PLvig+PLmod)/8;
lab var PLidx8 "Physical Limitations index (based on 8 tasks)";
list PL* in 1/10, nolab;
summ PL* if PLidx8==0;
summ PL* if PLidx8==100;
tab PLidx8 if SAQ==1, missing;

******************************************
*   Physical limitations Index (based on 9 physical tasks), 
*		Note:  PF1stair (climbs 1 flight of stairs was NOT asked at M1)
******************************************;
gen PLidx9 = (PLlift+PLstair+PLstairs+PLkneel+PLwlk1mi+PLwlkblks+PLwlk1blk+
  PLvig+PLmod)/9;
lab var PLidx9 "Physical Limitations index (based on 9 tasks)";
list PL* in 1/10, nolab;
summ PL* if PLidx9==0;
summ PL* if PLidx9==100;
tab PLidx9 if SAQ==1, missing;
     
*****************************************
*    # Hospitalizations Past Year
*****************************************;
tab C1SA42, missing;
gen nhosp = C1SA42 if C1SA42>=0 & C1SA42<998;
label var nhosp "Number times in hospital in past year";
tab C1SA42 nhosp, row missing;

*************************************************************
*    Ever had heart trouble?
*************************************************************;
DUMMY HEART "C1PA7>=1 & C1PA7<=2" "C1PA7==1" 
	"Ever heart trouble suspected/confirmed by Dr.";
tab C1PA7 HEART, missing;

*************************************************************
*    Ever had an AMI?
*************************************************************;
DUMMY AMI "HEART==0 | C1PA7A==996 | C1PA7BA==1 | (C1PA8>=1 & C1PA8<=2)"
	"C1PA7BA==1 | C1PA8==1" "Ever had a heart attack";
bysort AMI:  tab C1PA7BA C1PA8, missing;

*************************************************************
*    Hx of Stroke [not asked at M1]
*************************************************************;
DUMMY HxSTROKE "C1PA6A<=2" "C1PA6A==1"
  "Ever had Stroke";
tab C1PA6A HxSTROKE, missing;

*************************************************************
*    Hx of Cancer
*************************************************************;
DUMMY CANCER "C1PA26<=2" "C1PA26==1"
  "Ever had cancer";
tab C1PA26 CANCER, missing;

*************************************************************
*    Asthma/Bronchitis/Emphysema/TB/Other Lung problem in past 12 mos
*************************************************************;
*tab1 C1SA11A-C1SA11C, missing;
gen RespUpper = 2-C1SA11A if C1SA11A>=1 & C1SA11A<=2;
lab var RespUpper "Asthma/Bronchitis/Emphysema in the past 12 mos";
tab RespUpper C1SA11A, missing;

gen TB = 2-C1SA11B if C1SA11B>=1 & C1SA11B<=2;
lab var TB "TB in the past 12 mos";
tab TB C1SA11B, missing;

gen LungOthr = 2-C1SA11C if C1SA11C>=1 & C1SA11C<=2;
lab var LungOthr "Other Lung problem in the past 12 mos";
tab LungOthr C1SA11C, missing;

DUMMY LungYr "C1SA11A>=1 & C1SA11A<=2 & C1SA11B>=1 & C1SA11B<=2 &
	C1SA11C>=1 & C1SA11C<=2" "C1SA11A==1 | C1SA11B==1 | C1SA11C==1" 
	"Respiratory/lung problem in the past 12 mos";
bysort C1SA11C:  tab C1SA11A C1SA11B if LungYr==1, missing;
summ C1SA11A-C1SA11C if LungYr==0;
tab C1SA11A SAQ if missing(LungYr), missing;
tab C1SA11B C1SA11C if missing(LungYr) & SAQ==1 & C1SA11A>=1 & C1SA11A<=2;
tab LungYr, missing;

*************************************************************
*    Current Diabetes (past 12 mos)
*************************************************************;
DUMMY CurrDM "C1SA11X>=1 & C1SA11X<=2" "C1SA11X==1"
  "Diabetes in the past 12 mos";
tab C1SA11X CurrDM, missing;
tab C1SA11X SAQ if missing(CurrDM), missing;

*************************************************************
*    Neurological disorder in the past 12 mos
*************************************************************;
DUMMY NEUROL "C1SA11Y>=1 & C1SA11Y<=2" "C1SA11Y==1" 
	"Neurological disorder in the past 12 mos";
tab C1SA11Y NEUROL, missing;
tab C1SA11Y SAQ if missing(NEUROL), missing;

*************************************************************
*    Stroke in the past 12 mos
*************************************************************;
DUMMY STROKE "C1SA11Z>=1 & C1SA11Z<=2" "C1SA11Z==1" 
	"Stroke in the past 12 mos";
tab C1SA11Z STROKE, missing;
tab C1SA11Z SAQ if missing(STROKE), missing;

***********************************************************
*    Arthritis/rheumatism/other bone/joint disease in past 12 mos
*************************************************************;
DUMMY ArthritYr "C1SA11D>=1 & C1SA11D<=2" "C1SA11D==1" 
	"Arthritis, rheumatism, or other bone/joint disease in the past 12 mos";
tab C1SA11D ArthritYr, missing;
tab C1SA11D SAQ if missing(ArthritYr), missing;

*************************************************************
*    Self-reported Hypertension (past 12 mos)
*************************************************************;
DUMMY HighBP "C1SA11S>0 & C1SA11S<=2" "C1SA11S==1" "Hypertension in the past 12 mos";
tab C1SA11S HighBP, missing;
tab C1SA11S SAQ if missing(HighBP), missing;

*************************************************************
*    Urinary Problems in the past 12 mos
*************************************************************;
DUMMY Urinary "C1SA11J>=1 & C1SA11J<=2" "C1SA11J==1" 
	"Urinary/bladder problems in the past 12 mos";
tab C1SA11J Urinary, missing;
tab C1SA11J SAQ if missing(Urinary), missing;

*------------------------------------------------
*   Prescription for high chol & hypertension in past 30 says
*------------------------------------------------;
gen RxHighCH = (C1SA12C<6) if C1SA12C>=1 & C1SA12C<=6;
lab var RxHighCH "Past 30 days:  taken prescription for high cholesterol";
tab C1SA12C RxHighCH, missing;

gen RxHighBP = (C1SA12A<6) if C1SA12A>=1 & C1SA12A<=6;
lab var RxHighBP "Currently or Past 30 days:  taking prescription for hypertension";
tab C1SA12A RxHighBP, missing;
tab RxHighBP SAQ, missing;
/*
*---187 Rs said taking BP meds at Phone Int but then said not taking BP meds at SAQ----*;
tab C1PA24C RxHighBP if RxHighBP==0, missing;
replace RxHighBP = 1 if RxHighBP==0 & C1PA24C==1;
tab C1PA24C C1SA12A if RxHighBP==1, missing;
*----435 Rs missing RxHighBP but at the Phone Int said never Dx or Rx for High BP---*;
tab C1PA24 C1PA24B if missing(RxHighBP), missing;
replace RxHighBP = 0 if missing(RxHighBP) & (C1PA24==2 | C1PA24B==2);
tab C1PA24 C1PA24B if RxHighBP==0 & (C1SA12A<1 | C1SA12A>6), missing;
tab RxHighBP SAQ, missing;
*/
**************************************************************
*  Treated for (in past 12 mos) or Taking Meds (now/past 30 days) for Hypertension 
***************************************************************;
DUMMY HYPERTEN "RxHighBP<." "HighBP==1 | RxHighBP==1"
	"R is being treated for or taking meds for hypertension";
bysort HYPERTEN:  tab HighBP RxHighBP, missing;
tab HYPERTEN, missing;

*------------------------------------------------
*   Pain (Back/Joint/Headache)
*------------------------------------------------;
lab def PAIN
	0 "Not at all"
	1 "Once a month"
	2 "Several times/mo"
	3 "Once/wk"
	4 "Several times/wk"
	5 "Almost every day";
*tab1 C1SA10B C1SA10F, missing;

gen HeadAche = 6-C1SA10A if C1SA10A>=1 & C1SA10A<=6;
lab var HeadAche "Past 30 day:  Freq HeadAche";
lab val HeadAche PAIN;
tab C1SA10A HeadAche, missing;

gen BackAche = 6-C1SA10B if C1SA10B>=1 & C1SA10B<=6;
lab var BackAche "Past 30 day:  Freq lower Back ache";
lab val BackAche PAIN;
tab C1SA10B BackAche, missing;

gen JointAche = 6-C1SA10F if C1SA10F>=1 & C1SA10F<=6;
lab var JointAche "Past 30 day:  Freq aches/stiffness in joints";
lab val JointAche PAIN;
tab C1SA10F JointAche, missing;

gen ExtrAche = 6-C1SA10J if C1SA10J>=1 & C1SA10J<=6;
lab var ExtrAche "Past 30 day:  Freq Pain in extremities (arms/hands/legs/feet)";
lab val ExtrAche PAIN;
tab C1SA10J ExtrAche, missing;

*------------------------------------------------
*   Any Chronic Pain 
*------------------------------------------------;
lab list C1SA15;
recode C1SA15 (2=0) (-1 8=.), gen(ChrPain);
lab var ChrPain "Any chronic pain? (0=No, 1=Yes)";
tab ChrPain C1SA15, missing;

*------------------------------------------------
*   Index of Pain Interference 
*		(Based on 5 of the 7 items from Short-Form of the Brief Pain Inventory (BPI),
*		https://www.mdanderson.org/research/departments-labs-institutes/
*			departments-divisions/symptom-research/symptom-assessment-tools/brief-pain-inventory.html)
*		Cleeland (2009, BPI: User Guide) indicates that pain interference is computed as the 
*			mean across the 7 items. [We do the same except only for the 5 items in MIDUS.]
*------------------------------------------------;
lab list C1SA16A;
lab def PainInt
	 0 "Did not interfere"
     10 "Completely interfered";
program PainInter;
args INVAR OUTVAR LABEL;
	recode `INVAR' (99=0) (-1 98=.), gen(`OUTVAR');
	lab var `OUTVAR' "How much pain interferes with: `LABEL'";
	lab val `OUTVAR' PainInt;
	bysort ChrPain:  tab `OUTVAR' `INVAR', missing;
end;

PainInter C1SA16A PainInt1 "General Activity";
PainInter C1SA16B PainInt2 "Mood";
PainInter C1SA16C PainInt3 "Relations with Others";
PainInter C1SA16D PainInt4 "Sleep";
PainInter C1SA16E PainInt5 "Enjoyment of Life";

tabstat PainInt1-PainInt5, by(ChrPain) stats(N mean min max);
*----Missing ChrPain but valid data for Pain Interference?---*;
list C1SA15 ChrPain PainInt* if missing(ChrPain) & !missing(PainInt1), nolab;

****Compute Average across 5 items (alpha=0.95)****;
alpha PainInt1-PainInt5, item lab min(3) gen(PainInt);
lab var PainInt "Index of Pain Interference (based on 5 items from BPI)";
bysort ChrPain: summ PainInt, d;
list ChrPain PainInt PainInt1-PainInt5 in 1/20, nolab;
*---Reports Chronic pain but no interference---*;
summ ChrPain PainInt PainInt1-PainInt5 if ChrPain==1 & PainInt==0;
*---Missing data for PainInt b/c fewer than 3 valid items---*;
list PainInt PainInt1-PainInt5 if missing(PainInt) & !missing(PainInt1);

******Check: Following vars should be missing for those who did not complete SAQ****;
tabstat ADL PL* nhosp
	RespUpper TB LungOthr LungYr CurrDM NEUROL STROKE 
    ArthritYr Urinary  HighBP RxHighCH RxHighBP HYPERTEN 
	BackAche JointAche HeadAche  
	if SAQ==0, stats(N);

***********************************************
*  Perceived Discrimination (asked in SAQ)
***********************************************;

*****Lifetime (11 items):  Top-code at 100+*****;
lab def DI_LF 100 "100+";
foreach X in A B C D E F G H I J K {;
	gen old_SP1`X' = C1SP1`X';
	rename C1SP1`X' DI_LF`X';
	replace DI_LF`X' = . if old_SP1`X'>=9997 | old_SP1`X'==-1;
	replace DI_LF`X' = 100 if DI_LF`X'>100 & DI_LF`X'<.;
	list DI_LF`X' old_SP1`X' if old_SP1`X'>=0 & old_SP1`X'<=100 & DI_LF`X'!=old_SP1`X';
	tab DI_LF`X' SAQ, missing;
	tab DI_LF`X' old_SP1`X' if missing(DI_LF`X') & SAQ==1, missing;
};	
drop old_*;
lab val DI_LF* DI_LF;
summ DI_LF*;

*****Daytime (9 items)*****;
lab def DI_DAY
  0 "Never"
  1 "Rarely"
  2 "Sometimes"
  3 "Often";
foreach X in A B C D E F G H I {;
	gen old_SP2`X' = C1SP2`X';
	rename C1SP2`X' DI_DAY`X';
	replace DI_DAY`X' = 4-DI_DAY`X' if DI_DAY`X'>=1 & DI_DAY`X'<=4;
	replace DI_DAY`X' = . if old_SP2`X'==-1 | old_SP2`X'>4;
	lab val DI_DAY`X' DI_DAY;
	bysort SAQ:  tab DI_DAY`X' old_SP2`X', missing; 
};	
drop old_*;
summ DI_DAY*;

*tab C1SP4A, missing;
****Looks like Inapplicable means no discrimination (code as no)****;
*summ DI_LF* DI_DAY* if C1SP4A==9;
*list DI_LF* DI_DAY* C1SP4* if C1SP4A==9 & DI_LFA>0;

****Reported any discrimination?****;
misschk DI_LF* DI_DAY*, gen(miss_);
egen DI_any = anymatch(DI_DAY*), values(1 2 3);
foreach X of varlist DI_LF* {;
	replace DI_any = 1 if `X'>0 & `X'<.;
};
replace DI_any = . if DI_any==0 & miss_number>0;
lab var DI_any "Ever experienced any discrimination?";
tabstat DI_LF* DI_DAY*, by(DI_any) stats(N min max);
tab DI_any SAQ, col missing;
list DI_any DI_LF* DI_DAY* if missing(DI_any) & miss_number==1;
drop miss_*;

DUMMY DI_age "C1SP4A==1 | C1SP4A==2 | C1SP4A==9" "C1SP4A==1" "R reported any age discrimination";
replace DI_age = 0 if missing(DI_age) & DI_any==0;
bysort DI_any:  tab C1SP4A DI_age, missing;

DUMMY DI_gender "C1SP4B==1 | C1SP4B==2  | C1SP4B==9" "C1SP4B==1" "R reported any gender discrimination";
replace DI_gender = 0 if missing(DI_gender) & DI_any==0;
bysort DI_any:  tab C1SP4B DI_gender, missing;

DUMMY DI_raceth "(C1SP4C==1 | C1SP4C==2  | C1SP4C==9) & (C1SP4D==1 | C1SP4D==2 | C1SP4D==9)" 
	"C1SP4C==1 | C1SP4D==1" 	"R reported any race/ethnic discrimination";
replace DI_raceth = 0 if missing(DI_raceth) & DI_any==0;
replace DI_raceth = 1 if missing(DI_raceth) & (C1SP4C==1 | C1SP4D==1);
bysort DI_any DI_raceth:  tab C1SP4C C1SP4D, missing;

DUMMY DI_relig "C1SP4E==1 | C1SP4E==2 | C1SP4E==9" "C1SP4E==1" "R reported any religious discrimination";
replace DI_relig = 0 if missing(DI_relig) & DI_any==0;
bysort DI_any:  tab DI_relig C1SP4E, missing;

DUMMY DI_htwgt "C1SP4F==1 | C1SP4F==2 | C1SP4F==9" "C1SP4F==1" "R reported any height/weight discrimination";
replace DI_htwgt = 0 if missing(DI_htwgt) & DI_any==0;
bysort DI_any:  tab DI_htwgt C1SP4F, missing;

DUMMY DI_disab "C1SP4H==1 | C1SP4H==2 | C1SP4H==9" "C1SP4H==1" "R reported any disability discrimination";
replace DI_disab = 0 if missing(DI_disab) & DI_any==0;
bysort DI_any:  tab DI_disab C1SP4H, missing;

DUMMY DI_sexor "C1SP4I==1 | C1SP4I==2 | C1SP4I==9" "C1SP4I==1" "R reported any sexual orientation discrimination";
replace DI_sexor = 0 if missing(DI_sexor) & DI_any==0;
bysort DI_any:  tab DI_sexor C1SP4I, missing;

************************************************************************
*   Hardships during Great Recession
************************************************************************;
desc C1PAA2*;

DUMMY GRLostJob "C1PAA2A<=2" "C1PAA2A==1" "Since 2008 Recession:  R lost job?";
tab GRLostJob C1PAA2A, missing;

DUMMY GRWorseJob "C1PAA2D<=2" "C1PAA2D==1" 
	"Since 2008 Recession:  Took job below educ/exp level?";
tab GRWorseJob C1PAA2D, missing;

DUMMY GRNewJob "C1PAA2B<=2 & C1PAA2E<=2" "C1PAA2B==1 | C1PAA2E==1" 
	"Since 2008 Recession:  New job disliked OR extra job?";
bysort GRNewJob:  tab C1PAA2B C1PAA2E, missing;

DUMMY GRLostHome "(C1PAA2K<=3 | C1PAA2K==9) & (C1PAA2L<=3 | C1PAA2L==9)" 
	"C1PAA2K==1 | C1PAA2L==1" 
	"Since 2008 Recession:  Lost home to foreclosure OR something else?";
replace GRLostHome = 1 if C1PAA2L==1;
bysort GRLostHome:  tab C1PAA2K C1PAA2L, missing;

DUMMY GRMissRent "C1PAA2F<=2" "C1PAA2F==1"
	"Since 2008 Recession:  Missed mortgage or rent pmt?";
tab GRMissRent C1PAA2F, missing;

DUMMY GRThreatEvict "C1PAA2G<=2" "C1PAA2G==1" 
	"Since 2008 Recession:  Threatened w/ foreclosure/eviction?";
tab GRThreatEvict C1PAA2G, missing;

DUMMY GRSoldHomeLoss "C1PAA2J<=3 | C1PAA2J==9" "C1PAA2J==1" "Since 2008 Recession:  Sold home for a loss?";
tab GRSoldHomeLoss C1PAA2J, missing;

DUMMY GRFamMovIn "C1PAA2O<=2 & C1PAA2P<=2" "C1PAA2O==1 | C1PAA2P==1" 
	"Since 2008 Recession:  Family/friends moved in OR vice versa?";
bysort GRFamMovIn:  tab C1PAA2O C1PAA2P, missing;

DUMMY GRBankrupt "C1PAA2M<=2" "C1PAA2M==1" "Since 2008 Recession:  Declared bankrupty?";
tab GRBankrupt C1PAA2M, missing;

DUMMY GRMissPmt "C1PAA2R<=2 & C1PAA2S<=2" "C1PAA2R==1 | C1PAA2S==1"  
	"Since 2008 Recession:  Missed credit card OR other debt payment?";
bysort GRMissPmt:  tab C1PAA2R C1PAA2S, missing;

DUMMY GRBorrow "C1PAA2Q<=2" "C1PAA2Q==1" "Since 2008 Recession:  Borrowed money?";
tab GRBorrow C1PAA2Q, missing;

DUMMY GRMoreDebt "C1PAA2T<=2" "C1PAA2T==1" "Since 2008 Recession:  Increased credit card debt?";
tab GRMoreDebt C1PAA2T, missing;

****GRBorrow & GRMoreDebt:  Some overlap (combine-->both involved increased debt)****;
tab GRBorrow GRMoreDebt, missing;
DUMMY GRMoreDebt2 "GRBorrow<. & GRMoreDebt<." "GRBorrow==1 | GRMoreDebt==1" 
  "Since 2008 Recession:  Borrowed OR increased credit card debt";
bysort GRMoreDebt2:  tab GRBorrow GRMoreDebt, missing;
tab GRMoreDebt2, missing;

DUMMY GRSoldStuff "C1PAA2X<=2" "C1PAA2X==1" 
	"Since 2008 Recession:  Sold possessions to make ends meet?";
tab GRSoldStuff C1PAA2X, missing;

DUMMY GRCutBack "C1PAA2Y<=2" "C1PAA2Y==1"
	"Since 2008 Recession:  Cut back on spending?";
tab GRCutBack C1PAA2Y, missing;

DUMMY GRExhaustUnemp "C1PAA2Z<=2" "C1PAA2Z==1" 
	"Since 2008 Recession:  Exhausted unemployment?";
tab GRExhaustUnemp C1PAA2Z, missing;

summ GRLostHome GRFamMovIn GRMissRent GRSoldHomeLoss GRThreatEvict 
	GRLostJob GRWorseJob GRNewJob 
	GRCutBack GRBorrow GRMoreDebt GRMoreDebt2 GRSoldStuff 
	GRMissPmt GRExhaustUnemp GRBankrupt;

keep M2ID M2FAMNUM SAMPLMAJ C1STATUS wgtPS PHONE SAQ ym *phone 
	sex female cohort_M3 age_M3 ageadj_M3 FLAG_age_M3
	hisp RACEbest RACETHNC white NHwhite 
	marstat marstatP1 numkids anykidle18 HHsize 
	SES* edu*  
	WORK WORKING NOTWORK RETIRED WORKSP NOTWORKSP RETIREDSP
	OCCP_cat OCCSP_cat
	HHINC HHINC_flag HHINC95 INC INC_ln INC_sqrt ihs_INC 
	INCw INCw_ln INCw_sqrt ihs_INCw
	INCw_R INCw_R_ln INCw_R_sqrt ihs_INCw_R
	INCw_S INCw_S_ln INCw_S_sqrt ihs_INCw_S
	INCw_OF95 INCss_FH95 INCoth_FH95
	ASSETS_cat NOassets ASSETS ASSETS_flag ASSETS*95 WLTH ihs_WLTH
	HInsure max_nowork_c max_nowork_c4
	FinNow Fin10yfuture FinControl FinNeed FinDiff Fin_idx WorkNow Work10yfuture
	Conscien* Neurot Extrover Openness Agreeable Agency
	marprtP1 family friend nbor fchurch socgrp 
	married contact church othgrp socint 
	CIDI_MDD* sadmuch sadfreq DEPAF anhemuch anhefreq ANHED
		sadnwks depmuch depfreq nointerest lowenergy chgappetit probsleep 
		nosleepfreq noconcen down thkdeath 
		NEGAF NAsad NAnervous NArestless NAhopeless NAeffort NAworthless
		Pessimist NoWorth NoContrib NoProgress NoImprove DoneAll 
		GaveUp Disappoint LifeFuture ContFuture
	POSAF PAcheerful PAgspirits PAhappy PAcalm PAsatis PAfulllife
		LIFERATE* LIFESAT* PWB* ${PWB} SWB* ${SWB} 
	smoke age1cig age1smk smklast yrsmk yrsquit ncig
	AlcProb* MAST MEDITATE MoveRx EXER* exerfreq 
	DrugAny ${DrugTypes} DrugOTH* NDrugType* DrugProb* 
	heightS weightS wgt1yrS wgt10yrS bmiS bmi1yrS bmi10yrS waistS hipS overwgt
	HighBP HYPERTEN 
	HEART AMI CANCER HxSTROKE STROKE RespUpper TB LungOthr LungYr NEUROL CurrDM
	ArthritYr Urinary RxHighCH SAH nhosp 
	ADL PLlift PLstairs PLkneel PLwlk1mi PLwlkblks PLwlk1blk PLvig PLmod
	lift stairs walk kneel PLidx8 PLidx9
	BackAche JointAche HeadAche ExtrAche ChrPain PainInt*
	C1SLFEDI C1SDAYDI DI_*
	GRLostHome GRFamMovIn GRMissRent GRSoldHomeLoss GRThreatEvict 
	GRLostJob GRWorseJob GRNewJob 
	GRCutBack GRBorrow GRMoreDebt GRMoreDebt2 GRSoldStuff 
	GRMissPmt GRExhaustUnemp GRBankrupt;
sort M2ID;
foreach X of varlist wgtPS PHONE SAQ ym yrphone mophone hisp RACEbest RACETHNC 
	marstat marstatP1 numkids anykidle18 HHsize 
	SES1 SES1p educ educat edu5 edu3 educsp edusp5
	WORK  NOTWORK RETIRED WORKSP NOTWORKSP RETIREDSP 
	OCCP_cat OCCSP_cat 
	INC INC_ln INC_sqrt ihs_INC INCw INCw_ln INCw_sqrt ihs_INCw
	INCw_R INCw_R_ln INCw_R_sqrt ihs_INCw_R 
	INCw_S INCw_S_ln INCw_S_sqrt ihs_INCw_S
	ASSETS_cat WLTH ihs_WLTH
	HInsure max_nowork_c max_nowork_c4 
	FinNow Fin10yfuture FinControl FinNeed FinDiff WorkNow Work10yfuture	
	Conscien* Neurot Extrover Openness Agreeable Agency
	marprtP1 family friend nbor fchurch socgrp 
	married contact church othgrp socint  
	POSAF LIFERATE PWB* SWB* NEGAF CIDI_MDD CIDI_MDD7 
	smoke age1cig age1smk smklast yrsmk yrsquit ncig
	AlcProb* MAST MEDITATE MoveRx EXER* exerfreq
	DrugAny $DrugTypes DrugOTH* NDrugType* DrugProb* 
	heightS weightS wgt1yrS wgt10yrS bmiS bmi1yrS bmi10yrS waistS hipS overwgt
	HighBP HYPERTEN 
	HEART AMI CANCER HxSTROKE STROKE RespUpper TB LungOthr LungYr NEUROL CurrDM
	ArthritYr Urinary RxHighCH SAH nhosp 
	ADL PLlift PLstairs PLkneel PLwlk1mi PLwlkblks PLwlk1blk PLvig PLmod
	lift stairs walk kneel PLidx8 PLidx9
	BackAche JointAche HeadAche ExtrAche ChrPain PainInt* DI_* {;
		rename `X' `X'_M3;
};
lab data "MIDUS3 P1 cohort (excluding Milwaukee Oversample), n=3294";
save "${MIDUS3}M3_3294.dta", replace;
desc;

log close;
