# Supplementary material for: Daily exposure to stressors, daily perceived severity of stress, and mortality risk among US adults
Source: PLoS One. 2024 May 15;19(5):e0303266. doi: 10.1371/journal.pone.0303266 (PMC11095670; doi:10.1371/journal.pone.0303266)
Supplement: S1 File — (ZIP) [file pone.0303266.s006.zip › S6_file/Related/M3_3683.do]

#delimit ;
*set more off;	 
version 16.1;
capture log close;
global ROOT "C:\Users\dglei\";
global DIR "${ROOT}Box\MIDUS\";
global MIDUS3 "${DIR}M3\";

*log using "stata.smcl", replace;
log using "${DIR}Do-Files\M3_3683.log", replace;
**********************************************
*  Program:     ${DIR}Do-Files\M3_3683.do
*  Programmer:  Dana A. Glei
*  Task:   Concatenate Vars from M3 for Main (n=3294) and MKE (n=389) 
*
*  Input Data:  	${MIDUS3}M3_3294.dta
*						${MIDUS3}M3_MKE.dta
*  Output Data:  ${MIDUS3}M3_3683.dta
*    (n=5555 who participated in MIDUS2 P1 Phone Interview including Main & MKE samples)
*               
*  Notes:   Unique Key = M2ID
*
*  Date created:  1/28/2021
*  Date updated:  7/25/2023
*  Related Programs: 
*************************************************;

********Program Library*******;
global PROGLIB "${ROOT}Documents\Stata\Programs\";

program drop _all; 

******Get Programs from Program Library*****;
do "${PROGLIB}MERGE.do";
do "${PROGLIB}DUMMY.do";

******************************************************************
*  Concatenate Main & MKE samples who participated in M3 
******************************************************************;
use "${MIDUS3}M3_3294.dta", clear;
append using "${MIDUS3}M3_MKE.dta";
drop CASTATUS C1* SES1*;
*desc;
tab SAMPLMAJ;

/*   haven't coded all these vars for MKE sample yet
****************************************************************************************************************************
*      Recompute SES Index for Full Sample (N=3683)
*			Index based on R & Sp educ, HH income (in 1995 $s, sqrt), R/Sp Assets (in 1995 $s, sqrt), R & Sp occupation 
*          (Only Rs who are currently married could have 6 valid items), alpha=0.
****************************************************************************************************************************;
global SESvars "educ_M3 educsp_M3 OCCP_cat_M3 OCCSP_cat_M3 HHINC_sqrt ASSETS_sqrt";
summ $SESvars;
misschk $SESvars, gen(miss_);
*****3 Items should be valid for SAQ Rs (LOTS of missing data for income and assets)*****;
misschk educ_M3 HHINC_sqrt ASSETS_sqrt if SAQ==1;
*****Occupation only valid if R was ever employed*****;
tab OCCP_cat_M3 WORK_M3, missing;
*****S/P educ only valid if married/partnered******;
tab educsp_M3 marprtP1_M3, missing;
*****S/P educ only valid if married/partnered & S/P ever employed******;
bysort  marprtP1_M3:  tab OCCSP_cat_M3 WORKSP_M3, missing;
***If NOT married/partnered, max 4 valid items***;
tab miss_number marprtP1_M3, col;

alpha $SESvars, item lab std gen(temp);
*****If married/partner & missing more than 2 items, code to missing****;
replace temp = . if marstatP1_M3==1 & miss_number>2;
*****If not married/partner & missing more than 4 items (2 missing by design), code to missing*****;
replace temp = . if marstatP1_M3!=1 & miss_number>4;
egen SES1_M3 = std(temp);
lab var SES1_M3 "Std Index of SES (based on educ, occupation, HH income, & assets)";
summ SES1_M3, d;
list temp SES1_M3 $SESvars if miss_number>5;
drop temp miss_*;

*******Convert SES score to %ile Rank******;
xtile SES1_M3_p = SES1_M3, nq(100);
lab var SES1_M3_p "SES %ile Rank within Survey Wave";
*scatter SES1_M3 SES1_M3_p;
*tabstat SES1_M3, by(SES1_M3_p) stats(N min max);
tab SES1_M3_p, missing;
list SES1_M3 SES1_M3_p if SAQ_M3==1 & !missing(SES1_M3) & missing(SES1_M3_p);
*/
*****************************************************************
*  Index of Physical Activity:  Alpha=0.92 for all 12 items
*****************************************************************;
alpha EXER*, item label min(8) gen(exerfreq);

**************************************************************
*  Negative Affect:  alpha=0.86 for full N=5555 (orig + MKE)
*****************************************************************;
alpha NAsad NAnervous NArestless NAhopeless NAeffort NAworthless, 
	item label min(6);

sort M2ID;
lab data "M3 Sample (Main + MKE samples), n=3683";
save "${MIDUS3}M3_3683.dta", replace;

log close;
