# Supplementary material for: Daily exposure to stressors, daily perceived severity of stress, and mortality risk among US adults
Source: PLoS One. 2024 May 15;19(5):e0303266. doi: 10.1371/journal.pone.0303266 (PMC11095670; doi:10.1371/journal.pone.0303266)
Supplement: S1 File — (ZIP) [file pone.0303266.s006.zip › S6_file/Related/M3_MKE.do]

#delimit ;
*set more off;	 
version 16.1;
capture log close;
global ROOT "C:\Users\dglei\";
global DIR "${ROOT}Box\MIDUS\";
global MIDUS3 "${DIR}M3\";
global M3MKE "${MIDUS3}P1\MKE\";

*log using "stata.smcl", replace;
log using "${DIR}Do-Files\M3_MKE.log", replace;
**********************************************
*  Program:     ${DIR}Do-Files\M3_MKE.do
*  Programmer:  Dana A. Glei
*  Task:   Extract and Code Vars from MIDUS3 for MKE oversample
*
*  Input Data:  ${M3MKE}Restricted\ICPSR_37120\DS0001\37120-0001-Data-REST.dta 
*		 ${M3MKE}Restricted\Wealth\MKE2_CACGS24_N389_20220217_GLEI.dta
*					(Dataset with fixed wealth vars)
*  Output Data:  ${MIDUS3}M3_MKE.dta (n=389 from MKE who completed CAPI)
*               
*  Notes:   Unique Key = M2ID
*
*  Date created:  11/12/2020
*  Date updated: 2/13/2024
*  Related Programs: 
*************************************************;
program drop _all; 

********Program Library*******;
global PROGLIB "${ROOT}Documents\Stata\Programs\";

do "${PROGLIB}DUMMY.do";

********************************
*  MIDUS MKE Oversample, Wave 3, CAPI Sample (n=389)
*********************************;

****CAPI & SAQ***;
use "${M3MKE}Restricted\ICPSR_37120\DS0001\37120-0001-Data-REST.dta", clear;
tab SAMPLMAJ, missing;

gen CAPI_M3 = 1;

*****Date of CAPI Interview (June 2016-Jan 2017)*******;
tab1 CACIDATE_MO CACIDATE_YR, missing;
gen ym_M3 = ym(CACIDATE_YR, CACIDATE_MO);
lab var ym_M3 "Mo/Yr of CAPI Interview, MIDUS3";
format ym_M3 %tm;
list CACIDATE_* ym_M3 in 1/10;
list CACIDATE_* ym_M3 if missing(ym);
tab ym_M3, missing;
rename CACIDATE_YR yrphone_M3;
rename CACIDATE_MO mophone_M3;
tab yrphone_M3 mophone_M3;

****Only 327 (84% of CAPI interviewees) completed the SAQ****;
gen SAQ_M3=(CASTATUS>=2 & CASTATUS<=4);
lab var SAQ_M3 "R completed SAQ, Wave 3";
tab CASTATUS SAQ_M3, missing;
tab SAQ_M3, missing;

***Among Rs who completed SAQ (97.9% gave valid response to 1st Q, 96.6% valid to last Q in SAQ)******;
tab CACAA1 SAQ, missing;
tab1 CACAA1 CASJ6 if SAQ==1, missing;

rename CACRAGE age_M3;
summ age_M3; 
/*
***********************************************************************
*  Completed Age at the time of the Phone Interview (aged 34-85)
*	->	Age was updated in 2018
*		(seehttps://midus.colectica.org/item/midus.wisc.edu/3b2a5d64-54db-47d0-b3f1-b8dff8e3f84d)
*		Why isn't CACRAGE_2018 on this file???
*	-> We use the updated information to code age_M3 
*************************************************************************;
gen age_M3 = CACRAGE_2018 if CACRAGE_2018<98;
lab var age_M3 "R's completed at M3 phone interview (updated 2018)";
summ age_M3, d; 
****List Rs for whom Age was updated****;
list CACRAGE  CACRAGE_2018 age_M3 ageadj_M3 FLAG_age_M3 if abs(age_M3-CACRAGE)>0.1;
*/
*********************************************************************
*  Merge on corrected Age @ M3 from Survival file
*********************************************************************;
merge 1:1 M2ID using "${DIR}Mortality\Core\COREmortality.dta", 
	keepusing(M2ID ageadj_M3 FLAG_age_M3);
keep if _merge==3;
drop _merge;
tab FLAG_age_M3;
desc ageadj_M3 FLAG_age_M3;
*---List Rs for whom age was corrected (based on info from other waves)---*;
list age*_M3 FLAG_age_M3 if FLAG_age_M3!=.;

****Only have Year of Birth (not day & mo)*****;
gen cohort_M3 = CACBYEAR if CACBYEAR<9998;
lab var cohort_M3 "R's birth cohort";
summ cohort_M3 CACBYEAR;
list CACBYEAR cohort_M3 age* if cohort_M3!=CACBYEAR & !missing(cohort_M3);

***Inconsistencies between Age and Cohort? NO*****;
gen check = (yrphone_M3 - cohort_M3) - age_M3;
gen minage_M3 = yrphone_M3 - cohort_M3 - 1;
tab check;
list check cohort_M3 ym_M3 age_M3 minage_M3 if abs(check)>1 & check<.;
drop check;

rename CACRSEX sex;
gen female  = (sex==2);
tab sex female;

*------------------------------------------------------
*    Race/Ethnicity
*-------------------------------------------------------;
lab def RACE
	1 "White"
	2 "Black"
	4 "Other";
lab def RACETHNC
		1 "NH White"
		2 "NH Black"
		3 "Hispanic"
		4 "NH Other";
		
**********************************
*    Latinx vs. Non-Latinx
**********************************;
gen hisp = (CACF1>=2 & CACF1<=7) if CACF1<=7;
lab var hisp "R identifies as Latino/Hispanic";
tab CACF1 hisp, missing;

************************************
*   Race (based on all mentions, if multiple races mentioned, coded as "mixed")
*************************************;
lab def race
	1 "White"
	2 "Black"
	3 "Native American"
	4 "Asian/PI"
	5 "Other/mixed";
recode CACF7A (6=5) (4 5=4) (7 8 9=.), gen(race);
****Reports more than 1 race****;
replace race = 5 if CACF7B<=6;
lab var race "Race (based on all mentions)";
lab val race race;
bysort race: tab CACF7A CACF7B, missing;
****Missing data******;
list CACF1 CACF7* CACF8* if missing(race);
tab race, missing;

***********************************
*    Race/Ethnicity
*     (based on all races mentioned, if multiple races mentioned, coded as "mixed")
***********************************;
lab def racethnc
  1 "NH White"
  2 "NH Black"
  3 "Latinx" 
  4 "Native American"
  5 "Asian"
  6 "Other/Mixed";
recode race 3=4 4=5 5=6, gen(racethnc);
replace racethnc = 3 if hisp==1;
lab var racethnc "Race/ethnicity (based on all mentions)";
lab val racethnc racethnc;
bysort racethnc:  tab race hisp, missing;
****If missing(hisp), assumed non-Latinx (n=2)****;
tab race racethnc if missing(hisp), missing;
****Missing data*****;
list hisp race racethnc CACF1 CACF7* CACF8* if missing(racethnc), compress;
tab racethnc, missing;

***********************************
*    Race (based on race that "best" describes R's background)
***********************************;
recode CACF8A (4 5=4) (6=5) (7 8 9=.), gen(RACEbest);
replace RACEbest = CACF8AX if CACF8B<9;
gen racebest = race;
replace racebest = RACEbest if CACF7B<9;
replace racebest = 5 if missing(racebest) & race==5;
lab var racebest "Race R best identifies with";
lab val RACEbest racebest race;
bysort RACEbest: tab CACF8A CACF8AX, missing;
tab racebest RACEbest if CACF7B<9, missing;
*****Reported more than 1 race, but DK which one is "best"-->coded to other****;
list hisp race racebest CACF1 CACF7* CACF8* if CACF7B<9 & missing(RACEbest), compress;
****Differences between race (all mentions) and racebest****;
tab racebest race, missing;
tab racebest, missing;

drop RACEbest*;
recode racebest 3/5=4, gen(RACEbest);
lab var RACEbest "Race that R best identifies with";
lab val RACEbest RACE;
tab RACEbest racebest, missing;

***********************************
*    Race/Ethnicity (based on race that "best" describes R's background)
***********************************;
recode racebest 3=4 4=5 5=6, gen(racethnc2);
replace racethnc2 = 3 if hisp==1;
lab var racethnc2 "Race/ethnicity (based on race best identifies with)";
lab val racethnc2 racethnc;
bysort racethnc2:  tab racebest hisp, missing;
****If missing(hisp), assumed non-Hispanic (n=2)****;
tab racebest racethnc2 if missing(hisp), missing;
****Missing data*****;
*list hisp racebest racethnc2 CACF1 CACF7* CACF8* if missing(racethnc2), compress;
tab racethnc2, missing;

tab racethnc racethnc2, missing;
list racethnc CACF1 CACF7* CACF8* if racethnc<. & racethnc2>=., compress;
list racethnc CACF1 CACF7* CACF8* if racethnc>=. & racethnc2<., compress;

***********************************************
*    Race/Ethnicity in 4 categories (use racebest because at M1 they did not allow multiple answers)
***********************************************;
recode racethnc2 4/6=4, gen(RACETHNC);
****Latino descent missing:  Code RACETHNC to missing (n=10)****;
replace RACETHNC = . if missing(hisp);
lab var RACETHNC "Race (self-reported, 'best') & ethnicity (self-reported)";
lab val RACETHNC RACETHNC;
tab RACETHNC racethnc2, missing;

**********************************************
*  White vs. Non-White (based on "Best Describes Race")
**********************************************************;
DUMMY white "RACEbest<." "RACEbest==1"  "Best Race=White (vs. non-white)";
tab white racebest, missing;
 
DUMMY NHwhite "RACETHNC<." "RACETHNC==1"  "Best race/ethnicity is non-Hispanic white";
tab RACETHNC NHwhite, missing;

tab white NHwhite, missing;

*****Marital Status (at P1 CAPI Interview)*****;
recode CACB19 2/3=4 4=3 7/9=., gen(marstat);
replace marstat = 2 if CACB30==1;
lab var marstat "Marital Status, Wave 3";
lab def marstat
  1 "Married"
  2 "Partnered"
  3 "Widowed"
  4 "Divorced/separated"
  5 "Never married";
lab val marstat marstat;
bysort marstat:  tab CACB19 CACB30, missing;

****Dummy for Married (at P1 Phone Interview)***;
gen married = (marstat==1) if marstat<.;
lab var married "Married at P1";
tab marstat married, missing;
tab married, missing;

recode CACB19 2/3=3 4=2 5=4 7/9=., gen(marstatP1);
replace marstatP1 = 1 if CACB30==1;
lab var marstatP1 "Marital Status, Wave 3";
lab def marstatP1
  1 "Married/partner"
  2 "Widowed"
  3 "Divorced/separated"
  4 "Never married";
lab val marstatP1 marstatP1;
bysort marstatP1:  tab CACB19 CACB30, missing;
tab marstat marstatP1, cell;

****Married/Partner (at P1 Phone Interview)***;
gen marprtP1 = (marstatP1==1) if marstatP1<.;
lab var marprtP1 "Married/partner at P1";
tab marstatP1 marprtP1, missing;
list CACB19 CACB30 marstatP1 marprtP1 if missing(marprtP1) & !missing(marstatP1);
tab marprtP1, missing;

****Number of Living Children****;
rename CACCHLD numkids;
mvdecode numkids, mv(97 98 99);
tab numkids, missing;

****Any children currently below age 18?*****;
*desc CACCHA*;
lab list CACCHA1;
gen anykidle18 = 0;
forvalues i=1/17 {;
	*---Any child < age 18?----*;
    replace anykidle18 = 1 if CACCHR`i'>=3 & CACCHR`i'<=8 & CACCHA`i'<18;
	replace anykidle18 = . if CACCHR`i'>=3 & CACCHR`i'<=8 & (CACCHA`i'>=997 & CACCHA`i'<=998);

};
lab var anykidle18 "R has any children below age 18";
tab numkids anykidle18, missing;
***Child < 18 but numkids=0? NO****;
list numkids anykidle18 CACCHR* CACCHA* if numkids==0 & anykidle18==1;

*****************************************************************************************
*	CACHHMBR:  # of HH members (excluding R & children but including spouse) 
*		[includes all non-children who lives there at least half time. Also includes HH members 
*			who are temporarily in a hospital/institution.]
*   In the HH Roster, R is asked to list all children (even if they do not live in the HH) 
*		and all other members of the HH
*		CACCHR*:  Asks the relationship of each person listed in the roster to R
*			[3-8=Child, 1=Spouse, 2=Partner/Lover, 9-23=Other, 97=DK, 98=Refused, 99=INAPP]
*		[If CACCHR*=Child (3-8)] CACCHH*: Asks whether that child lives in the HH (1=Yes)
*			If CACCHR* != Child, they do NOT ask CACCHH* (b/c already listed as a member of HH)
*	Thus, we count HHsize as follows:
*		1) Add 1 for R
*		2) Add 1 for each Child (CACCHR*=3-8) who lives in the HH (CACCHH*=1)
*		3) Add 1 for each other HH member (CACCHR*=1,2,9-97) 
*					[in which case CACCHH* is coded to 9=INAPP] 
*****************************************************************************************;
desc CACHHMBR CACCHR* CACCHH*;
gen check = CACHHMBR+1;
gen check2 = numkids+check;
****Add 1 for R****;
gen HHsize = 1;
forvalues i=1/19 {;
	****Add 1 for each Child that lives in the HH****;
     replace HHsize = HHsize + 1
        if CACCHR`i'>=3 & CACCHR`i'<=8 & CACCHH`i'==1;
	****Add 1 for each other HH member****;
    replace HHsize = HHsize + 1
        if CACCHR`i'<=2 | (CACCHR`i'>=9 & CACCHR`i'<98);
};
*tab HHsize check, missing;
****HHsize smaller than # given in check (CACHHMBR+1):  Recode HHsize = check****;
tab HHsize check if HHsize<(check), missing;
list HHsize check CACCHR1 CACCHH1 CACCHR2 CACCHH2 CACCHR3 CACCHH3
	CACCHR4 CACCHH4 CACCHR5 CACCHH5 CACCHR6 CACCHH6 CACCHR7 CACCHH7
	if HHsize<(check), compress;
replace HHsize = check if HHsize<(check);
****HHsize bigger than check2 (numkids + CACHHMBR + R):  NONE****;
*tab HHsize check2, missing;
list HHsize numkids check2 CACCHR* CACCHH* if !missing(HHsize) & HHsize>check2, compress;
*****Check if HHsize 10+****;
list HHsize numkids CACHHMBR CACCHR* CACCHH* if HHsize>9 & HHsize<.;
*****Check if Relationship missing for HH member****;
list HHsize CACHHMBR CACCHR1 CACCHH1 CACCHR2 CACCHH2 CACCHR3 CACCHH3
	CACCHR4 CACCHH4 CACCHR5 CACCHH5 CACCHR6 CACCHH6 CACCHR7 CACCHH7
	if (CACCHR2==97 | CACCHR2==98);
tab HHsize, missing;
drop check*;

*------------------------------------------------------
* Adult SES (objective)
*-------------------------------------------------------;

*****Education*****;
rename CACB1 educ;
mvdecode educ, mv(97 98 99);
tab educ, missing;

*****Spouses's Education*****;
lab list CACB33;
rename CACB33 educsp;
mvdecode educsp, mv(97 98 99);
tab educsp marprtP1, missing;

*********Annual HH Total Income (Was top-coded at 300K)****;
lab list CACTINC;
mvdecode CACTINC, mv(-1 999998);
summ CACTINC, d;
gen HHINC_orig =  CACTINC/1000 if CACTINC<=300000;
lab var HHINC_orig "Pre-coded var:  HH Total Annual Income (in $1Ks, top-coded at 300K)";
lab def HHINC 300 "300K+";
lab val HHINC_orig HHINC;
summ HHINC_orig, d;
********************************************************************************************************************
*   Recompute HH income from all sources (GS8*, GS9*, GS10*), each source top-coded at $300K
*		[Note:  There was an instrument error the the MKE @M3, SS & other income Qs were skipped for 
*			S/P (GS9C & GS9D) and Other family (GS10C & GS10D).  Those errors are coded 95.]
********************************************************************************************************************;
desc CACGS8* CACGS9* CACGS10* CACSEC CACGS12;
gen HHINC_flag = 0;
lab var HHINC_flag "Income from 1+ sources was top-coded";
*****Code to midpoint w/i each income category*****;
lab list CACGS8A;
lab list CACGS9A;
lab list CACGS10A;
*****Instrument error on 9C, 9D, 10C & 10D****;
tab1 CACGS9C CACGS9D CACGS10C CACGS10D, missing;
foreach X in 8A 8B 8C 8D 9A 9B 9C 9D 10A 10B 10C 10D {;
	replace HHINC_flag = 1 if CACGS`X'==44;
	recode CACGS`X' -1=. 1/2=0 3=1 4=3 5=5 6=7 7=9 8=11 9=13 10=15 11=17 12=19 13=21.25 
		14=23.75 15=26.25	16=28.75 17=31.25 18=33.75 19=36.25 20=38.75 21=41.25 22=43.75 23=46.25 
		24=48.75 25=52.5 26=57.5 27=62.5 28=67.5 29=72.5 30=77.5 31=82.5 32=87.5 33=92.5 34=97.5 
		35=105 36=115 37=125 38=135 39=145 40=162.5 41=187.5 42=225 43=275 44=350 95=. 96=0 97/98=., 
		gen(G`X'_m); 
	lab var G`X'_m "CACGS`X' in $1K, top cat (300K+)-->$350K";
	lab def G`X'_m 350 "$300,000+";
	lab val G`X'_m G`X'_m;
	tabstat G`X'_m, by(CACGS`X') stats(N min max);
	****Recode Top Category to harmonic mean of Pareto distribution (see Von Hippel 2016)***;
	qui summ CACGS`X' if CACGS`X' ==43;
	local N_B_1 = r(sum_w);
	qui summ CACGS`X' if CACGS`X' ==44;
	local N_B = r(sum_w);
	global alpha = max(1,(ln(`N_B_1'+`N_B')-ln(`N_B'))/(ln(300)-ln(250)));
	display "****Estimate of alpha-hat = " $alpha "*****";
	gen G`X'_p = G`X'_m;
	replace G`X'_p = 300*(1+1/$alpha) if CACGS`X'==44;
	lab var G`X'_p "CACGS`X' in $1K, top cat (300K+)-->harmonic mean of Pareto dist (alpha=`alpha')";
	display "*****Top-coded category******";
	tab G`X'_m G`X'_p if CACGS`X'==44, missing;
	summ G`X'_m G`X'_p;
	display "*****Check missing data*****";
	tab CACGS`X' SAQ if missing(G`X'_p), missing;
};
*****Check original top-coding vs. Pareto*****;
summ G*_m G*_p;
****Among Rs where any income source is top-coded*****;
summ G*_m G*_p if HHINC_flag==1;
drop G*_m;

*****If no spouse/partner, G9* should be $0****;
tab1 G9*_* if marprtP1!=1, missing;

***67% of SAQ Rs missing 1+ income Qs (esp. SS/"other source" for S/P & Other Fam b/c instrument error)***;
misschk G8*_p G9*_p  G10*_p, gen(miss_);
tab1 CACGS9C CACGS9D if missing(G9D_p), missing;
tab1 CACGS10C CACGS10D if missing(G10D_p), missing;

*****Total Income (all family members in HH), coded missing if any income source is missing*******;
egen HHINC = rsum(G8A_p G8B_p G8C_p G8D_p G9A_p G9B_p G9C_p G9D_p 
	G10A_p G10B_p G10C_p G10D_p);
replace HHINC = . if SAQ==0 | miss_number>0;
lab var HHINC "Total Family HH Income (Pareto top-coded), past yr (in $1000s)";
replace CACTINC = CACTINC/1000;
*scatter CACTINC HHINC;
preserve;
keep if SAQ==1;
misschk HHINC;
list HHINC CACTINC G8A_p G8B_p G8C_p G8D_p G9A_p G9B_p G9C_p G9D_p G10A_p G10B_p 
	G10C_p G10D_p if !missing(CACTINC) in 1/20, compress;
restore;
*****MIDUS pre-coded var for HHINC (1% missing), My HHINC var (72% missing)*****;
summ HHINC HHINC_orig;
misschk HHINC_orig HHINC;
****Pre-coded var MUCH less missing data (b/c they treated missing data as $0)******;
list miss_number HHINC HHINC_orig G8A_p G8B_p G8C_p G8D_p G9A_p G9B_p G9C_p G9D_p 
	G10A_p G10B_p G10C_p G10D_p if HHINC_orig<=300 & HHINC>=. in 1/10;
tab1 miss_number G8A_p G9C_p G9D_p G10C_p G10D_p if HHINC_orig<=300 & HHINC>=., missing;
drop HHINC_orig;

*****Income from 1+ source Top-coded for only n=1 (0.3%)*****;
replace HHINC_flag = . if missing(HHINC);
tab HHINC_flag, missing;
list HHINC HHINC_flag CACGS9A G8*_p G9*_p G10*_p if HHINC_flag==1;
drop miss_*;

************************************************************
*  Equivalence Adjustment for HH Income (divided by square root of HH size, 
*		which implies that income needs for a HH of 4 people is 2x that of a single
*		person HH, see https://www.oecd.org/els/soc/OECD-Note-EquivalenceScales.pdf)
*************************************************************;
gen HHINCe = HHINC / sqrt(HHsize);
lab var HHINCe "Annual Total Family HH Income in $1K, equivalence-adj";
list HHINC HHINCe HHsize if !missing(HHINC) in 1/50;
tabstat HHINC HHINCe, by(HHsize) stats(N mean);

*****R's wage/salary income*****;
gen INCw_R = G8A_p;
lab var INCw_R "Annual income from wages/salary, Resp";

*****S/P's wage/salary income*****;
gen INCw_SP = G9A_p;
lab var INCw_SP "Annual income from wages/salary, Sp/Partner";
tabstat INCw_SP, by(marprtP1) stats(N min max);

*****Other family in HH wage/salary income*****;
gen INCw_OF = G10A_p;
lab var INCw_OF "Annual income from wges/salary, other family in HH";

summ G8A_p INCw_R G9A_p INCw_SP G10A_p INCw_OF;

*****All Family in HH:  Soc Security Income******;
gen INCss_FH = G8C_p+G9C_p+G10C_p;
lab var INCss_FH "Annual income from soc sec, all family in HH";
list G8C_p G9C_p G10C_p INCss_FH if !missing(INCss_FH) in 1/200;
mvdecode CACSEC, mv(-1 999998);
summ G8C_p G9C_p G10C_p INCss_FH CACSEC;
list G8C_p G9C_p G10C_p INCss_FH CACSEC if !missing(INCss_FH) & abs(CACSEC-INCss_FH*1000)>1;
*---For CACSEC, they treated missing data as $0----*;
tab CACGS9C CACGS10C if missing(INCss_FH) & !missing(CACSEC);

*****All Family in HH:  All other income******;
gen INCoth_FH = G8B_p+G9B_p+G10B_p+G8D_p+G9D_p+G10D_p;
lab var INCoth_FH "Annual income from all other sources, all family in HH";
list G8B_p G9B_p G10B_p G8D_p G9D_p G10D_p INCoth_FH if !missing(INCoth_FH) in 1/200;
summ G8B_p G9B_p G10B_p G8D_p G9D_p G10D_p INCoth_FH;

gen check = HHINC-(INCw_R+INCw_SP+INCw_OF+INCss_FH+INCoth_FH);
summ check;
list HHINC INCw_R INCw_SP INCw_OF INCss_FH INCoth_FH if abs(check)>1 & check<.;
drop check;

*************************************************************
*   Wage/Salary Income for R & Spouse/Partner 
**************************************************************;
gen INCw_RSP = INCw_R+INCw_SP;
lab var INCw_RSP "Annual income from wages/salary, R & S/P ($1Ks)";
tabstat INCw_RSP  INCw_R INCw_SP, by(marprtP1) stats(N mean sd min max);
list marstatP1 INCw_RSP  INCw_R INCw_SP if marprtP1==0 & INCw_SP>0 & INCw_SP<.;

gen INCw_RSP_flag = ((INCw_R>=300 & INCw_R<.) | (INCw_SP>=300 &  INCw_SP<.));
lab var INCw_RSP_flag "R or S/P's wage/salary income was top-coded";
tab INCw_RSP_flag HHINC_flag, missing;
list INCw_R  INCw_SP  INCw_RSP INCw_RSP_flag if INCw_RSP_flag==1;

******Missing R&SP income, but have valid data for R?****;
list INCw_RSP INCw_R INCw_SP marprtP1 CACGS9A CACGS9A 
	if missing(INCw_RSP) & !missing(INCw_R);
/*
*****************************************************************
*  There is an inconsistency in the Wealth variables 
*      (i.e., Either the val labels of GS23 are wrong or the var lab for GS24A & GS24B are wrong)
*******************************************************************;
desc CACGS23 CACGS24*;
****132 said Positve Assets, but GS24B (Amount you would have?) is INAPP*****;
tab CACGS23 CACGS24B if CACGS23==1, missing;
****184 said Negative Assets, but GS24A (Amount you would owe?) is INAPP*****;
tab CACGS23 CACGS24A if CACGS23==2, missing;
*/
*------------------------------------------------------------------------------
*  Merge on dataset with fixed vars for Wealth
*------------------------------------------------------------------------------;
rename CACGS23 CACGS23_old;
rename CACGS24A CACGS24A_old;
rename CACGS24B CACGS24B_old;
merge 1:1 M2ID using 
	"${M3MKE}Restricted\Wealth\MKE2_CACGS24_N389_20220217_GLEI.dta";

desc CACGS23* CACGS24*;
format CACGS23 %15.0g;
****Values for CACGS23 match*****;
tab CACGS23 CACGS23_old, missing;
****Is looks like they switched the values from GS24A & GS24B to match the labels****;
list CACGS23 CACGS24* in 1/20;
*bysort CACGS23:  tab1 CACGS24A CACGS24B, missing;
****132 said Positive Assets, GS24A is missing and GS24B (Amount you would have?) has valid data*****;
tab1 CACGS24A CACGS24B if CACGS23==1, missing;
****184 said Negative Assets, GS24A (Amount you would owe?) has valid data, GS24B is missing*****;
tab1 CACGS24A CACGS24B if CACGS23==2, missing;
****48 said Net $0, GS24* is missing (as it should be)*****;
tab CACGS24A CACGS24B if CACGS23==3, missing;
drop *_old;

**************************************************************************
*    Current Assets (R & Spouse), bottom-coded at Debt <= -$300K & top-coded at $1M+  
**************************************************************************;
lab list CACGS23;
recode CACGS23 2=-1 3=0 7/8=., gen(ASSETS_cat);
lab def ASSETS_cat
	-1 "Owes money"
	0 "Net $0 assets"
	1 "Positive assets";
lab val ASSETS_cat ASSETS_cat;
tab CACGS23 ASSETS_cat, missing;

*****ASSETS_cat missing but valid data for CACGS24A/CACGS24B? (NONE)*****;
tab CACGS24A CACGS24B if missing(ASSETS_cat), missing;

lab list CACGS24A;
lab list CACGS24B;
preserve;
mvdecode CACGS24A, mv(999997 999998 999999);
mvdecode CACGS24B, mv(9999997 9999998 9999999);
tabstat CACGS24A CACGS24B, by(ASSETS_cat) stats(N mean min max);
restore;

gen ASSETS = 0 if ASSETS_cat==0;
replace ASSETS = -(CACGS24A/1000) if ASSETS_cat==-1 & CACGS24A>=0 & CACGS24A<999997;
replace ASSETS = CACGS24B/1000 if ASSETS_cat==1 & CACGS24B>=0 & CACGS24B<9999997;
lab var ASSETS "Current Assets (R & Spouse) in $1K, top-coded at $1M+";
lab def ASSETS
	-300 "<= -$300K"
	1000 ">= $1M";
lab val ASSETS ASSETS;
tabstat CACGS24A CACGS24B ASSETS, by(ASSETS_cat) stats(N min max);
*****If ASSETS=$0, Recode ASSETS_cat=0 (net zero)*****;
list CACGS23 CACGS24A CACGS24B ASSETS_cat ASSETS
	if (ASSETS_cat==-1 | ASSETS_cat==1) & ASSETS==0;
replace ASSETS_cat = 0 if (ASSETS_cat==-1 | ASSETS_cat==1) & ASSETS==0;
****Bottom-coded to -$300K, we coded as -$300K****;
*tabstat ASSETS if ASSETS_cat==-1, by(CACGS24A) stats(N mean min max);
summ ASSETS if CACGS24A==300000;
*****Check those missing for ASSETS (n=89, 23%)****;
tab ASSETS, missing;
bysort CACGS23: tab1 CACGS24A CACGS24B if missing(ASSETS), missing;

****Assets top-coded at $1M+ for N=1 (0.3%)*****;
gen ASSETS_flag = (ASSETS==1000)  if !missing(ASSETS);
lab var ASSETS_flag "Assets (R & S/P) were top-coded at $1M";
tabstat ASSETS*, by(ASSETS_flag) stats(N min max);
tab ASSETS_flag, missing;
tab ASSETS_flag if !missing(ASSETS), missing;

****Recode top-coded Assets category to harmonic mean of Pareto distrib (min alpha=1)****;
qui summ ASSETS if ASSETS>=500 & ASSETS<1000;
local N_B_1 = r(sum_w);
qui summ ASSETS if ASSETS==1000;
local N_B = r(sum_w);
global alpha = round(max(1,(ln(`N_B_1'+`N_B')-ln(`N_B'))/(ln(1000)-ln(500))),0.01);
display "*****Estimate of alpha-hat = " $alpha "*****";
replace ASSETS = 1000*(1+1/$alpha) if ASSETS_flag==1;
lab var ASSETS "Assets in $1K, top cat ($1M+)-->harmonic mean(Pareto dist, alpha=$alpha)";
display "*****Top-coded category******";
tab ASSETS if ASSETS_flag==1, missing;
summ ASSETS, d;

*****************************************************************
*   Convert HHINC & ASSETS to real dollars (April 1995 $s)
*       (based on https://data.bls.gov/cgi-bin/cpicalc.pl for median month of phone interview for each year
*        where the reference is 1995 (April), median month of MIDUS phone interviews conducted in 1995)
*			Multipliers:  	2016 (Sept)=0.63
*								2017 (Jan)=0.63
*    NOTE:  Because of bottom- and top-coding, we cannot get a true measure of the change in income/assets 
*          for the lowest earners/poorest and highest earners/wealthiest.
*****************************************************************;
bysort yrphone:  tab ym;
foreach X in HHINC HHINCe INCw_RSP INCw_R INCw_SP INCw_OF INCss_FH INCoth_FH ASSETS {;
	*display "****Not adjusted for inflation*****";
	*tabstat `X', stats(N mean min max);
	*graph box `X';
	*more;
	*****Convert to 1995 real dollars*****;
	gen `X'95 = `X'*0.63;
	lab var `X'95 "`X' in 1995 $1K";
	sort `X' yrphone;
	*list yrphone `X' `X'95 if `X'>10 & `X'<. in 1/200;
	display "****Raw vs. Adjusted for inflation*****";
	tabstat `X' `X'95, by(yrphone) stats(N mean min max);
	*histogram `X'95;
	*more;
};
*summ HHINC HHINC95 ASSETS ASSETS95;

recode ASSETS_cat (-1 0=1) (1=0), gen(NOassets);
lab var NOassets "R & spouse have no assets (or a deficit)";
tab ASSETS_cat NOassets, missing;

***************************************
*     R's Work Status
***************************************;
lab list CACB2;
lab list CACB2BDN;
gen WORK = 1 if CACB3A==1 | CACB3B==1;
replace WORK = 2 if (CACB2BDN==96 | CACB3C==1 | CACB3D==1);
replace WORK = 3 if missing(WORK) & CACB3E==1;
replace WORK = 4 if missing(WORK) & CACB3F==1;
replace WORK = 5 if missing(WORK) & (CACB3G==1 | CACB3H==1);
replace WORK = 6 if missing(WORK) & CACB3I==1;
replace WORK = 7 if missing(WORK) & CACB3J==1;
replace WORK = 8 if missing(WORK) & CACB3K==1;
replace WORK= 0 if CACB2==96;
lab var WORK "Current Work Status";
lab def WORK 
	0 "Never employed"
	1 "Currently employed"
	2 "Unemployed"
	3 "Retired"
	4 "Homemaker"
	5 "Student"
	6 "On Leave"
	7 "Disabled"
	8 "Other";
lab val WORK WORK;
tab CACB2 if WORK==0, missing;
bysort WORK:  tab CACB3A CACB3B, missing;
****Reports both working AND unemployed (b/c looking for work or temporarily laid off)???*****;
*tab CACB3C CACB3D if WORK==2 & (CACB3A==1 | CACB3B==1), missing;
bysort WORK:  tab CACB3C CACB3D, missing;
tab CACB2BDN if WORK==2 & CACB3C==2 & CACB3D==2, missing;
****Retired****;
bysort WORK:  tab CACB3E CACB3F, missing;
****Reports being employed AND retired???*****;
list WORK CACB3A-CACB3K if WORK==1 &  CACB3E==1;
****Students****;
tab CACB3G CACB3H if WORK==5, missing;
****On Leave****;
tab CACB3I WORK, missing;
****Disabled****;
tab CACB3J WORK, missing;
****Other****;
tab CACB3K WORK, missing;
****Missing data (if coded B2=INAPP, probably skipped Qs b/c of B1Z, which is not in the public use file)****;
tab1 CACB2 CACB3A-CACB3K if missing(WORK), missing;
*****Code as Retired if NO to all CACB3* and CACB2=INAPP (Q skipped?)****;
replace WORK =  3 if missing(WORK) & CACB2==99;
tab CACB3WK WORK, missing;

****Currently Employed**********;
DUMMY WORKING "WORK<." "WORK==1" "R is currently employed";
tab WORKING WORK, missing;

****Currently NOT working****;
DUMMY NOTWORK "WORK<." "WORKING!=1" "R is not employed (includes retired)";
tab NOTWORK WORK, missing;

******Retired*****;
DUMMY RETIRED "WORK<." "WORK==3" "R is retired";
tab RETIRED WORK, missing;

***************************************
*     Spouse's Work Status
***************************************;
desc CACB33BDN CACB34* CACB35N;
summ CACB34*;
lab list CACB35N;
gen WORKSP = 1 if CACB34A==1 | CACB34B==1;
replace WORKSP = 2 if (CACB34C==1 | CACB34D==1);
replace WORKSP = 3 if missing(WORKSP) & CACB34E==1;
replace WORKSP = 4 if missing(WORKSP) & CACB34F==1;
replace WORKSP = 5 if missing(WORKSP) & (CACB34G==1 | CACB34H==1);
replace WORKSP = 6 if missing(WORKSP) & CACB34I==1;
replace WORKSP = 7 if missing(WORKSP) & CACB34J==1;
replace WORKSP = 8 if missing(WORKSP) & CACB34K==1;
*****R has no spouse/partner****;
replace WORKSP= .a if missing(WORKSP) & marstatP1>1 & marstatP1<=4;
lab var WORKSP "Spouse's Current Work Status";
lab def WORKSP
	0 "Never employed"
	1 "Currently employed"
	2 "Unemployed"
	3 "Retired"
	4 "Homemaker"
	5 "Student"
	6 "On Leave"
	7 "Disabled"
	8 "Other"
	.a "No S/P";
lab val WORKSP WORKSP;
tab WORKSP marstatP1, missing;
bysort WORKSP:  tab CACB34A CACB34B, missing;
bysort WORKSP:  tab CACB34C CACB34D, missing;
bysort WORKSP:  tab CACB34E CACB34F, missing;
tab CACB34G CACB34H if WORKSP==5, missing;
tab CACB34I WORKSP, missing;
tab CACB34J WORKSP, missing;
tab CACB34K WORKSP, missing;
****Coded as unemployed but reports "working now" or "self-employed"? NONE*****;
list WORKSP CACB34A-CACB34D if WORKSP==2 & (CACB34A==1 | CACB34B==1);
****Reports being employed AND retired? NONE*****;
list WORKSP CACB34A CACB34B CACB34E if WORKSP==1 &  CACB34E==1;
****Missing Data****;
tab CACB34WK if marstatP1==1 & missing(WORKSP);
tab1 CACB34A-CACB34K if marstatP1==1 & missing(WORKSP) & CACB34WK==99;
*****Code as Retired if NO to all CACB34* and CACB34WK=NA****;
replace WORKSP = 3 if marstatP1==1 & missing(WORKSP) & CACB34WK==99;
tab CACB34WK WORKSP, missing;

DUMMY NOTWORKSP "WORKSP<." "WORKSP!=1" "S/P is not employed (includes retired)";
tab NOTWORKSP WORKSP, missing;

DUMMY RETIREDSP "WORKSP<." "WORKSP==3" "S/P is retired";
tab RETIREDSP WORKSP, missing;

***********************************************************************************************************************
*   R's Current Occupation (Type of Occupation)
*      Coded Occupations (CACOCC):  Appears to correspond with the ACS Occupational codes 
*       (see https://usa.ipums.org/usa/volii/c2ssoccup.shtml)
*******************************************************************************************************************;
desc CACOCC CACIND CACOCMAJ CACOCCP CACINDP CACOCPMJ;
*bysort CACOCMAJ:  tab CACOCC, missing;
*lab list CACOCMAJ;
lab list CACOCC;
recode CACOCMAJ 2=4 1=3 3/5=2 6/11=1 96=0 97/99=., gen(OCC_cat);
replace OCC_cat = 0 if missing(OCC_cat) & WORK!=1 & WORK<.;
lab var OCC_cat "R's type of current occupation";
lab def OCC_cat
	0 "Not currently employed"
	1 "Farming/Construction/Maintenance/Production/Transportation/Military"
	2 "Service/Sales/Clerical"
	3 "Management/Business/Financial"
	4 "Professional";
lab val OCC_cat OCC_cat;
tab OCC_cat CACOCMAJ, missing;
tab OCC_cat WORK, missing col;
tab OCC_cat, missing;
tabstat CACOCC, by(OCC_cat) stats(N min max);

******R's current/previous occupation (type)*****;
*lab list CACOCCP;
lab list CACOCPMJ;
recode CACOCPMJ 2=4 1=3 3/5=2 6/11=1 96=0 97/99=., gen(OCCP_cat);
tabstat CACOCCP, by(OCCP_cat) stats(N min max);
replace OCCP_cat = OCC_cat if OCC_cat>0 & OCC_cat<.;
******Never employed*****;
replace OCCP_cat = .b if missing(OCCP_cat) & WORK==0;
******If not curr employed & occupation for prior job is "NOT IN LABOR FORCE", code as never employed****;
replace OCCP_cat = .b if OCCP_cat==0 & CACOCCP==9996;
lab var OCCP_cat "R's type of current/previous occupation";
lab def OCCP_cat
	1 "Farming/Construction/Maintenance/Production/Transportation/Military"
	2 "Service/Sales/Clerical"
	3 "Management/Business/Financial"
	4 "Professional"
	.b "Never employed";
lab val OCCP_cat OCCP_cat;
tab OCCP_cat OCC_cat, missing;
tab OCCP_cat WORK, missing;
tab WORK OCCP_cat if missing(OCCP_cat), missing;
summ CACOCC CACIND CACOCMAJ CACOCCP CACINDP CACOCPMJ if missing(OCCP_cat);
****NOTE:  They skipped work questions if R was not working b/c retired or permanently disabled @M2 
*		and R has not worked since (see Notes on questionnaire for B1Z, which is NOT on the data file);

*****Spouse's Type of Occupation--see NOTE below******;
desc CACOCCS CACINDS CACSOCMJ;
*lab list CACOCCS;
*lab list CACSOCMJ;
recode CACSOCMJ 2=4 1=3 3/5=2 6/11=1 96=.b 97/99=., gen(OCCSP_cat);
****R has no spouse/partner****;
replace OCCSP_cat= .a if missing(OCCSP_cat) & marstatP1>1 & marstatP1<=4;
****Spouse never employed****;
replace OCCSP_cat = .b if missing(OCCSP_cat) & WORKSP==0;
lab var OCCSP_cat "Spouse's type of occupation";
lab def OCCSP_cat
	1 "Farming/Construction/Maintenance/Production/Transportation/Military"
	2 "Service/Sales/Clerical"
	3 "Management/Business/Financial"
	4 "Professional"
	.a "No spouse/partner"
	.b "Never employed";
lab val OCCSP_cat OCCSP_cat;
tab OCCSP_cat CACSOCMJ, missing;
*---We have OCCSP_cat for some S/P's that are not currently employed---*;
tab OCCSP_cat WORKSP, missing col;
tab OCCSP_cat marstatP1, missing col;
tab OCCSP_cat, missing;
tabstat CACOCCS, by(OCCSP_cat) stats(N min max);
****Missing OCCSP_cat (Mostly b/c not currently employed)****;
tab1 WORKSP marstatP1 CACOCCS CACSOCMJ if OCCSP_cat==., missing;
****NOTE:  They skipped work questions if same spouse as in M2 AND
*			Spouse was not working b/c retired or permanently disabled @M2 AND
*			Spouse has not worked since (see Notes on questionnaire for B33Z, which is NOT on the data file);

*****Is R still married to the same spouse as in M2???******;
*tab1 CACB20 CACB26*, missing;

*******************************************************************************************
*    R's Single longest period of unemployment (when not a student or retired)
******************************************************************************************;
*tab1 CASE12A CASE12B, missing;
lab list CASE12A;
lab list CASE12B;
mvdecode CASE12A, mv(-1 998 999);
*****Convert to months of unemployment****;
gen max_nowork = CASE12A/4.33 if CASE12B==1 & CASE12A>=0 & CASE12A<998;
replace max_nowork = CASE12A if CASE12B==2 & CASE12A>=0 & CASE12A<998;
replace max_nowork = CASE12A*12 if CASE12B==3 & CASE12A>=0 & CASE12A<998;
*****If CASE7==2 (Never had a pd job 6+ mos), skipped E12: recode=.a*****;
replace max_nowork = .a if missing(max_nowork) & (WORK==0 |  CASE7==2 | CASE12A==0);
*****If CASE11==2 (Never unemployed), skipped E12: recode=0****;
replace max_nowork = 0 if missing(max_nowork) & CASE11==2;
lab var max_nowork "Max period of unemployment (when not a student) in mos";
lab def max_nowork .a "Never worked for 6+ mos";
lab val max_nowork max_nowork;
*tab max_nowork, missing;
tabstat CASE12A max_nowork if max_nowork<., by(CASE12B) stats(N mean min max);
****Skipped b/c never worked for 6+ mos*****;
tab CASE7 CASE12A if max_nowork==.a, nolab missing;
****Skipped b/c never unemployed*****;
tab max_nowork CASE11 if CASE11==2, nolab missing;
*******Valid response for some Rs who were never employed?*****;
list SAQ CACB2 WORK CASE12* if WORK==0 & CACB2==96 & CASE12A<97, nolab;
****Missing for max_nowork****;
tab CASE12A CASE12B if max_nowork==., missing;
tab CASE7 CASE11 if max_nowork==., missing;

recode max_nowork 0=0 0.1/5.99=1 6/11.999=2 12/23.999=3 24/59.999=4 60/max=5, gen(max_nowork_c);
lab var max_nowork_c "Max period of unemployment (when not a student)";
lab def max_nowork_c
	0 "Never"
	1 "< 6 mos"
	2 "6 mos but < 1 yr"
	3 "1-1.9 years"
	4 "2-4.9 years"
	5 "5+ years"
	.a "Never worked for 6+ mos";
lab val max_nowork_c max_nowork_c;
tabstat max_nowork, by(max_nowork_c) stats(N min max);
****Missing data****;
tab max_nowork max_nowork_c if max_nowork==.a, missing;
tab WORK max_nowork_c if max_nowork_c==., missing;
tab max_nowork_c, missing;

recode max_nowork_c 2/3=2 4/5=3 .a=0, gen(max_nowork_c4);
lab def max_nowork_c4
	0 "Never (including never worked 6+ mos)"
    1 "< 6 mos"
	2 ">=6 mos but < 2 yr"
	3 "2+ years";
lab val max_nowork_c4 max_nowork_c4;
tab max_nowork_c4 max_nowork_c, missing;
tab max_nowork_c4, missing;

*---------------------------------------------------------------------------
*      Overall Adult SES Index
*---------------------------------------------------------------------------;

*----Convert Income & Assets back to original units----*;
drop INCw_R INCw_SP;
gen INC = HHINC95*1000;
gen INCe = HHINCe95*1000;
gen INCw = INCw_RSP95*1000;
gen INCw_R = INCw_R95*1000;
gen INCw_S = INCw_SP95*1000;
gen WLTH = ASSETS95*1000;
summ HHINC95 INC HHINCe95 INCe INCw_RSP95 INCw
	INCw_R95 INCw_R INCw_SP95 INCw_S ASSETS95 WLTH;

*************************************************
*    Log-Transform Income & Assets (after adding $1--0.001 of $1K--to everyone's income/assets)
**************************************************;
*gladder INC;
gen INC_ln = ln(INC+0.001);
gen INCe_ln = ln(INCe+0.001);
gen INCw_ln = ln(INCw+0.001);
*gladder INCw_R;
gen INCw_R_ln = ln(INCw_R+0.001);
*gladder INCw_S;
gen INCw_S_ln = ln(INCw_S+0.001);
*gladder INCw_RSP95;
*----Cannot log negative values!!!----*;
*gen WLTH_ln = ln(WLTH+0.001);

*************************************************
*    Square Root Transform Income & Assets 
**************************************************;
gen INC_sqrt = sqrt(INC);
gen INCe_sqrt = sqrt(INCe);
gen INCw_sqrt = sqrt(INCw);
gen INCw_R_sqrt = sqrt(INCw_R);
gen INCw_S_sqrt = sqrt(INCw_S);
*----Cannot take the sqrt of negative values!!!----*;
*gen WLTH_sqrt = sqrt(WLTH);
*scatter INC_ln INC_sq INC;
	
****************************************************************************************
*    Apply Inverse-Hyperbolic Sine Transformation (see Friedline et al. 2015, Killewald et al. 2017)
*		 for Income and Wealth
***************************************************************************************;
gen ihs_INC = ln(sqrt(INC^2+1)+INC);
gen ihs_INCe = ln(sqrt(INCe^2+1)+INCe);
gen ihs_INCw = ln(sqrt(INCw^2+1)+INCw);
gen ihs_INCw_R = ln(sqrt(INCw_R^2+1)+INCw_R);
gen ihs_INCw_S = ln(sqrt(INCw_S^2+1)+INCw_S);
gen ihs_WLTH = ln(sqrt(WLTH^2+1)+WLTH);
summ INC INC_ln INC_sqrt ihs_INC INCe INCe_ln INCe_sqrt ihs_INCe
	INCw INCw_ln INCw_sqrt ihs_INCw
	INCw_R INCw_R_ln INCw_R_sqrt ihs_INCw_R
	INCw_S INCw_S_ln INCw_S_sqrt ihs_INCw_S
	WLTH ihs_WLTH;

***************************************************************************
*   Compare skewness of various transformations of income/wealth
* 		-> IHS-transformation sometimes reduces skewness, but not always
*		-> Square-root transformation works better than IHS at reducing skeweness
*			but cannot be used for wealth (b/c we have negative values)
*		-> Log-transform doesn't help as much in most cases (and again, we cannot use it for wealth)
*		-> Conclusion:  If we are going to use a transformation, IHS is probably the most defensible
****************************************************************************;
tabstat INC INC_ln INC_sqrt ihs_INC INCe INCe_ln INCe_sqrt ihs_INCe
	INCw INCw_ln INCw_sqrt ihs_INCw
	INCw_R INCw_R_ln INCw_R_sqrt ihs_INCw_R
	INCw_S INCw_S_ln INCw_S_sqrt ihs_INCw_S
	WLTH ihs_WLTH, stats(N skew);
/*	*********************************************************************************************************************
*      SES Index:  based on R & Sp educ, R & Sp occupation SEI, HH income, & R/Sp Net Wealth,  
*          (Only Rs who are currently married w/both R & spouse ever employed could have 6 valid items)
*		[CANNOT COMPUTE BECAUSE WE DO NOT HAVE SEI AT M3]
********************************************************************************************************************;

*********************************************************************************************************************
*      SES Index:  substitute categorical occupation in place of continuous SEI 
********************************************************************************************************************;
global SES1 "educ educsp OCCP_cat OCCSP_cat INC WLTH";
summ ${SES1};
tab OCCP_cat OCCSP_cat, row col missing;
misschk ${SES1}, gen(miss_);
*****OCCP_cat missing if R never employed****;
tab OCCP_cat if WORK==0, missing nolab;
*****Spouses' educ & OCCSP_cat missing if R not married/partnered****;
tab1 educsp OCCSP_cat if marprtP1==0, missing nolab;
*****Spouses' OCCSP_cat missing if s/p never employed****;
tab OCCSP_cat if WORKSP==0, missing nolab;
tab miss_number marstatP1, col;
*****If not employed, wage/salary income = $0???****;
pwcorr INC INCw;
tabstat INC INCw INCw_R, by(WORK) stats(N mean min max);
*****High INC but wage/salary income=$0 (income is from SS or others in HH)*****;
*list WORK HHINC INCw_RSP INCw_OF INCss_FH INCoth_FH 
	if HHINC>125 & HHINC<. & INCw_RSP==0;

****Untransformed Income & Assets (alpha=0.61)****;
alpha ${SES1}, item lab std asis gen(temp);
****IHS-transform of Income & Assets (Alpha=0.64)*****;
alpha educ educsp OCCP_cat OCCSP_cat ihs_INC ihs_WLTH, item lab std;
*****If married/partner & missing more than 2 items, code to missing****;
replace temp = . if marstatP1==1 & miss_number>2;
*****If not married/partner & missing more than 4 items (2 missing by design), code to missing*****;
replace temp = . if marstatP1!=1 & miss_number>4;
egen SES1 = std(temp);
lab var SES1 "Std Index of SES (based on educ, occupation, HH income, & net wealth)";
summ SES1, d;
list temp SES1 ${SES1} if miss_number>5;
drop temp miss_*;
*****Very high wage/salary income, but SES below average****;
list SES1 ${SES1} INCw if SES1<0 & INCw>140000 & INCw<., nolab compress;
*****$1M+ in net wealth, but SES below average****;
list SES1 ${SES1} if SES1<0 & WLTH>=1000000 & WLTH<., nolab compress;

******************************************************************************************************************
*      SES Index:  substitute equiv-adj HH income in place of unadjusted HH income
*****************************************************************************************************************;
global SES2 "educ educsp SEIP_R SEI_SP INCe WLTH";
summ ${SES2};
misschk ${SES2}, gen(miss_);
****Untransformed income and assets (Alpha=0.72)****;
alpha ${SES2}, item lab std  gen(temp);
****IHS-transform of Income & Assets (Alpha=0.72)*****;
alpha educ educsp SEIP_R SEI_SP ihs_INCe ihs_WLTH, item lab std;
*****If married/partner & missing more than 2 items, code to missing****;
replace temp = . if marstatP1==1 & miss_number>2;
*****If not married/partner & missing more than 4 items (2 missing by design), code to missing*****;
replace temp = . if marstatP1!=1 & miss_number>4;
egen SES2 = std(temp);
lab var SES2 "Std Index of SES (based on educ, SEI, equiv-adj HH income, & net wealth)";
summ SES2, d;
list temp SES2 ${SES2} if miss_number>=5;
drop temp miss_*;
*/
*------------------------------------------------------
*   Subjective measures related to R's Financial Situation
*-------------------------------------------------------;

********Perceived Financial Situation:  Now********;
gen FinNow = CACGS1 if CACGS1>=0 & CACGS1<=10;
lab var FinNow "Rating of Financial situation now (0-10=Best)";
tab FinNow CACGS1, missing;

********Perceived Financial Situation:  10 years in future********;
gen Fin10yfuture = CACGS3 if CACGS3>=0 & CACGS3<=10;
lab var Fin10yfuture "Rating of Financial situation 10 years in the future (0-10=Best)";
tab Fin10yfuture CACGS3, missing;

*****Control over Financial Situation Now*****;
gen FinControl = CACGS4 if CACGS4>=0 & CACGS4<=10;
lab var FinControl "Control over Financial situation now (0-10=Very Much)";
tab FinControl CACGS4, missing;

****You (& your family) have enough money to meet your needs?*****;
gen FinNeed = 3-CACGS6 if CACGS6>=1 & CACGS6<=3;
lab var FinNeed "Enough money to meet needs?";
lab def FinNeed
	0 "Not enough"
	1 "Just enough"
	2 "More than enough";
lab val FinNeed FinNeed;
tab FinNeed CACGS6, missing;

****Difficulty paying monthly bills*****;
gen FinDiff = CACGS7-1 if CACGS7>=1 & CACGS7<=4;
lab var FinDiff "How difficult to pay monthly bills?";
lab def FinDiff
	0 "Very difficult"
	1 "Somewhat"
	2 "Not very"
	3 "Not at all difficult";
lab val FinDiff FinDiff;
tab FinDiff CACGS7, missing;

***************************************************
*   (Subjective)  Index of Perceived Current Financial Situation 
***************************************************;
summ FinNow Fin10yfuture FinControl FinNeed FinDiff;
****Loads on 1 factor (loadings >=0.40 for all 5 items)****;
factor FinNow Fin10yfuture FinControl FinNeed FinDiff;
*****Mean of 5 standardized items if min 3 valid items (alpha=0.81)****;
alpha FinNow Fin10yfuture FinControl FinNeed FinDiff, item lab std min(3) gen(temp);
egen Fin_idx = std(temp);
lab var Fin_idx "Subjective financial situation, current (mean of 5 std items)"; 
summ Fin_idx, d;
drop temp*;

******Intergenerational Perceived Deprivation (Didn't ask at M3)********;

*------------------------------------------------------
*   Subjective measures related to R's Work Situation
*-------------------------------------------------------;

********Perceived Work Situation:  Now ********;
gen WorkNow = CASE1 if CASE1>=0 & CASE1<=10;
lab var WorkNow "Rating of current Work situation (0-10=Best)";
tab WorkNow CASE1, missing;
tab WorkNow WORK if SAQ==1, col missing;
****Working now but missing data?*****;
list WORK CASE1 WorkNow if WORK==1 & SAQ==1 & missing(WorkNow);

********Expected Work Situation:  10 years from Now****;
gen Work10yfuture = CASE4 if CASE4>=0 & CASE4<=10;
lab var Work10yfuture "Rating of Work situation 10 years in the future (0-10=Best)";
tab Work10yfuture CASE4, missing;
****LOTS of missing data for Work10yfuture (esp. if retired or disabled or never employed)******;
tab Work10yfuture WORK if SAQ==1, col missing;

*------------------------------------------------------
*   Social Integration
*-------------------------------------------------------;

*****Social Contact with Family/Friends/Nbors****;
*lab list CASF1;
lab def interact
  0 "Never/hardly ever"
  1 "< once/mo"  
  2 "1-3x/mo"
  3 "once to several times/wk"
  4 "almost every day";
recode CASF1 1/2=4 3/4=3 5/6=2 7=1 8=0 -1=. 98=., gen(family);
lab var family "Freq contact any family";
lab val family interact;
tab family CASF1, missing;

recode CASF5 1/2=4 3/4=3 5/6=2 7=1 8=0 -1=. 98=., gen(friend);
lab var friend "Freq contact any friends";
lab val friend interact;
tab friend CASF5, missing;

recode CACIS2 1=4 2/3=3 4=2 5=1 6=0 -1=. 8=., gen(nbor);
lab var nbor "Freq chat/socialize with n'bors";
lab val nbor interact;
tab nbor CACIS2, missing;

DUMMY contact "family<. & friend<."
  "family>=3 & friend>=3" 
  "Weekly contact w/family AND friends (1=yes)";
bysort contact:  tab family friend, missing;
tab contact;

*****Church Attendance****;
gen fchurch = 6-CASI3D if CASI3D>=1 & CASI3D<=6;
replace fchurch = 4 if fchurch==5;
lab var fchurch "Freq attend church";
lab def fchurch
   0 "Never"
   1 "<1x/mo"
   2 "1-3x/mo"
   3 "1x/wk"
   4 ">1x/wk";
lab val fchurch fchurch;
tab fchurch CASI3D, missing;

*****Attends church service at least monthly****;
DUMMY church "fchurch<." "fchurch>=2"
  "Attends church at least monthly";
tab fchurch church, missing;
tab church, missing;
 
****Attends Meetings of Social Groups (professional, sports/social, other)****;
lab list CACHS8A;
foreach X in A B C {;
    gen CACHS8`X'r = CACHS8`X' if CACHS8`X'>=0 & CACHS8`X'<97;
    *****If no answer, recode to 0*****;
    replace CACHS8`X'r = 0 if CACHS8`X'==97 | CACHS8`X'==98;
    tab CACHS8`X' CACHS8`X'r;
};
gen socgrp = CACHS8Ar+CACHS8Br+CACHS8Cr;
lab var socgrp "# of Social group meetings per mo";
summ CACHS8*r socgrp;
list socgrp CACHS8Ar CACHS8Br CACHS8Cr if socgrp>50 & socgrp<.;

***Other social org/club (at least monthly)**********;
DUMMY othgrp "socgrp<." "socgrp>0" "Attends prof/soc/sport/other group at least once/mo";
tabstat socgrp, by(othgrp) stats(N min max); 
tab othgrp, missing;

**********************************************************
*  Social Integration (Berkman-Syme SNI, 1979, AJE)
*	-> We count marriage (but not partnership),
*		 same as Berkman & Syme (1979) & Loucks et al. (2006)
**********************************************************;
summ married contact church othgrp;
gen socint = married+contact+church+othgrp;
lab var socint "Social Network Index (0-4)";
bysort married contact church: tab socint othgrp, missing;
tab socint, missing;

DUMMY low_socint "socint<." "socint<=1" "Low social integration (<=1 out of 4)";
tab low_socint socint, col missing;

*-----------------------------------------------
*     Index of Civic Obligation [NOT ASKED AFTER M1]
*-----------------------------------------------;

*-----------------------------------------------
*      Health Behaviors
*-----------------------------------------------;

*****************************************
*      Smoking Hx
*****************************************;
gen smoke = 2-CACA37 if CACA37<=2;
replace smoke = 2 if CACA39==1;
replace smoke = 0 if missing(smoke) & CACA36==96;
lab var smoke "Smoking Hx";
lab def smoke
  0 "Never"
  1 "Former"
  2 "Current";
lab val smoke smoke;
bysort smoke:  tab CACA37 CACA39 if CACA36!=96, missing;
tab CACA36 smoke if CACA37==9, missing;
tab smoke, missing;

****************************************************
*    Count of Alcohol Problems (0-6)
*       (based on 6 of the 7 items used in the CIDI-SF scale for Alcohol Dependence,
*        4 of which are also included in the Michigan Alcohol Screening Test (MAST))
****************************************************;
*****Binary alcohol problem vars from MAST (Recode as 0=No, 1=Yes)*****;
foreach X of varlist CACAS66B-CACAS66E {;
	recode `X' (2 .c=0) (.a .b=.), gen(`X'_r);
	 tab `X'_r `X', missing;
};

*****Recode the 2 other items from CIDI-SF as dummy (0=Never, 1=All else)*****;
recode CACAS67 (1 .c=0) (2/6=1) (.a .b=.), gen(CACAS67_r);
tab CACAS67_r CACAS67, missing;
recode CACAS68 (1 .c=0) (2/6=1) (.a .b=.), gen(CACAS68_r);
tab CACAS68_r CACAS68, missing;

****Count # of Alcohol Problems******;
global AlcProbs "CACAS66B_r CACAS66C_r CACAS66D_r CACAS66E_r CACAS67_r CACAS68_r";
summ ${AlcProbs};
misschk ${AlcProbs}, gen(miss_);
egen AlcProbN  = anycount(${AlcProbs}), values(1);
tab AlcProbN miss_number, missing;
****If No problems reported, but 1+ item is missing, recode as missing****;
replace AlcProbN = . if AlcProbN==0 & miss_number>0;
lab var AlcProbN "# of Alcohol-related problems (out of 6)";
list AlcProbN ${AlcProbs} in 1/10;
summ AlcProbN ${AlcProbs} if AlcProbN==0;
*****Reported 1+ problem (even though some items missing)*****;
list  AlcProbN ${AlcProbs} if miss_number>0 & AlcProbN!=.;
drop miss_*;
tab AlcProbN, missing;

******Any Alcohol-related problems? (22%)******;
DUMMY AlcProb "AlcProbN<." "AlcProbN>0" "Any Alcohol-Related Problems (out of 6)";
tab AlcProbN AlcProb, cell;

****************************************************
*    MAST (Michigan Alcohol Screening Test)
*        Counts # of alcohol abuse problems reported (out of 4 from CACAS66B-CACAS66E)
*			and creates a dummy for any alcohol problems
*    Notes:  This appears to be an abbreviated form of the MAST (Selzer, 1971)
* 		       see https://www.integration.samhsa.gov/clinical-practice/sbirt/Mast.pdf 
*              for the full MAST, which includes 25 Qs.
*       	  The SMAST (Selzer et al., 1975) includes 13 items.  
****************************************************;
global MASTitems "CACAS66B_r CACAS66C_r CACAS66D_r CACAS66E_r";
misschk ${MASTitems}, gen(miss_);
egen cnt = anycount(${MASTitems}), values(1);
tab cnt miss_number, missing;
****If No problems reported, but 1+ item is missing, recode as missing****;
replace cnt = . if cnt==0 & miss_number>0;
summ cnt ${MASTitems} if cnt==0;
*****Reported 1+ problem (even though some items missing)*****;
list cnt ${MASTitems} if miss_number>0 & cnt!=.;

DUMMY MAST "cnt<." "cnt>0" "Past 12 mos:  MI Alcohol Screening Test (Any problems out of 4)";
tab MAST cnt, col missing;
drop miss_* cnt;
tab MAST, missing;
*****Any alcohol problems based on MAST? (9%)****;
tab MAST;

*********************************************************
*  Did R report misuse of the listed drugs?
********************************************************;
mvdecode CACAS62*, mv(-1 7 8);
egen DrugAny = anymatch(CACAS62*), values(1);
egen nummiss = rowmiss(CACAS62*);
replace DrugAny = . if (DrugAny==0 & nummiss>0);
lab var DrugAny "R reported use of any listed drugs (on his/her own)";
list DrugAny CACAS62* if DrugAny==1 in 1/100;
****Check that everyone with DrugAny=0 is coded 2 (No) for all Qs A58*****;
summ CACAS62* if DrugAny==0;
****Check missing cases******;
tab CACAS62A CACAS62B if missing(DrugAny), missing;
list nummiss CACAS62* if missing(DrugAny) & CACAS62A!=8 & CACAS62B!=8, compress;
drop nummiss;
*****16% of the sample reported non-medical Drug Use*****;
tab DrugAny;

recode CACAS62G 2=0, gen(DrugHASH);
lab var DrugHASH "R reported misuse of marijuana";
tab CACAS62G DrugHASH, missing;

recode CACAS62D 2=0, gen(DrugPPK);
lab var DrugPPK "R reported misuse of prescription painkillers (e.g., opioids)";
tab CACAS62D DrugPPK, missing;

egen DrugSED = anymatch(CACAS62A CACAS62B), values(1);
replace DrugSED = . if DrugSED==0 & (missing(CACAS62A) | missing(CACAS62B));
lab var DrugSED "R reported misuse of sedatives/tranquilizers";
bysort DrugSED:  tab CACAS62A CACAS62B, missing;

recode CACAS62E 2=0, gen(DrugDEP);
lab var DrugDEP "R reported misuse of prescription anti-depressants";
tab CACAS62E DrugDEP, missing;

recode CACAS62H 2=0, gen(DrugCOC);
lab var DrugCOC "R reported misuse of cocaine/crack/free base";
tab CACAS62H DrugCOC, missing;

recode CACAS62C 2=0, gen(DrugMETH);
lab var DrugMETH "R reported misuse of amphetamines or other stimulants";
tab CACAS62C DrugMETH, missing;

recode CACAS62J 2=0, gen(DrugHRN);
lab var DrugHRN "R reported misuse of heroin";
tab CACAS62J DrugHRN, missing;

recode CACAS62I 2=0, gen(DrugLSD);
lab var DrugLSD "R reported misuse of LSD or other hallucinogens";
tab CACAS62I DrugLSD, missing;

recode CACAS62F 2=0, gen(DrugINH);
lab var DrugINH "R reported misuse of inhalants";
tab CACAS62F DrugINH, missing;

*****Collapse Heroin, Hallucinogens & Inhalants (n<35 in each)****;
egen DrugOTH = anymatch(DrugHRN DrugLSD DrugINH), values(1);
replace DrugOTH = . if DrugOTH==0 & 
	(missing(DrugHRN) | missing(DrugLSD) |  missing(DrugINH));
lab var DrugOTH "R reported misuse of other drugs (heroin, hallucinogens, or inhalants)";
bysort DrugOTH:  tab DrugHRN DrugLSD, missing;
tab DrugOTH DrugINH if DrugHRN!=1 & DrugLSD!=1, missing;

*****Combine users of COC, METH & OTH*****;
egen DrugOTH3 = anymatch(DrugCOC DrugMETH DrugOTH), values(1);
replace DrugOTH3 = . if DrugOTH3==0 & (missing(DrugCOC) | missing(DrugMETH) | missing(DrugOTH));
lab var DrugOTH3 "Misuse of stimulants, heroin, hallucinogens, or inhalants";
bysort DrugOTH3 DrugCOC:  tab DrugMETH DrugOTH, missing;
tabstat DrugCOC DrugMETH DrugOTH, by(DrugOTH3) stats(N mean min max) missing;
list Drug* if !missing(DrugAny) & missing(DrugOTH3);
tab DrugOTH3, missing;

*****Combine users of DEP, COC, METH & OTH*****;
egen DrugOTH4 = anymatch(DrugDEP DrugCOC DrugMETH DrugOTH), values(1);
replace DrugOTH4 = . if DrugOTH4==0 & 
	(missing(DrugDEP) | missing(DrugCOC) | missing(DrugMETH) | missing(DrugOTH));
lab var DrugOTH4 "Misuse of anti-depressants, stimulants, heroin, hallucinogens, or inhalants";
bysort DrugOTH4 DrugDEP DrugCOC:  tab DrugMETH DrugOTH, missing;
tabstat DrugDEP DrugCOC DrugMETH DrugOTH, 
	by(DrugOTH4) stats(N mean min max) missing;
list Drug* if !missing(DrugAny) & missing(DrugOTH4);
tab DrugOTH4, missing;

*********************************************************
*  Count # of Drug Types used non-medically 
********************************************************;
global DrugTypes "DrugHASH DrugPPK DrugSED DrugDEP  
	DrugCOC DrugMETH DrugHRN DrugLSD DrugINH";
misschk ${DrugTypes}, gen(miss_);
egen NDrugType = rsum(${DrugTypes});
replace NDrugType = . if miss_number>0;
lab var NDrugType "# of Types of Drugs used non-medically (out of 9)";
tab NDrugType;
tabstat ${DrugTypes}, by(NDrugType);
drop miss_*;

recode NDrugType 2/max=2, gen(NDrugType2);
lab var NDrugType2 "# of Types of Drugs used non-medically (top-coded at 2+)";
lab def NDrugType2 2 "2+";
lab val NDrugType2 NDrugType2;
tab NDrugType2 NDrugType, col missing;
tab NDrugType2;

****************************************************
*    Count of Drug Problems (0-7)
*       (based on 7 symptoms included in the CIDI-SF scale for Drug Dependence)
****************************************************;
*****Recode Items on 6-point scale as dummy (0=Never, 1=All else)*****;
recode CACAS63 (1=0) (2/6=1) (-1 8 9=.), gen(CACAS63_r);
recode CACAS64 (1=0) (2/6=1) (-1 8 9=.), gen(CACAS64_r);
*****If missing b/c didn't use any drugs, recode to 0 (Never)****;
replace CACAS63_r = 0 if missing(CACAS63_r) & DrugAny==0;
replace CACAS64_r = 0 if missing(CACAS64_r) & DrugAny==0;
bysort DrugAny: tab CACAS63_r CACAS63, missing;
bysort DrugAny: tab CACAS64_r CACAS64, missing;

*****Binary items (Recode as 0=No, 1=Yes)*****;
foreach X of varlist CACAS62A-CACAS62E {;
	recode `X' (2=0) (-1 8 9=.), gen(`X'_r);
	*****If missing b/c didn't use any drugs, recode to 0 (No)****;
	replace `X'_r = 0 if missing(`X'_r) & DrugAny==0;
	bysort DrugAny:  tab `X'_r `X', missing;
};

global DrugProbs "CACAS63_r CACAS64_r CACAS62A_r CACAS62B_r CACAS62C_r 
	CACAS62D_r CACAS62E_r";
*****Verify that Everyone coded DrugAny=0, is also coded 0 on the Drug Problems Qs*****;
summ ${DrugProbs} if DrugAny==0;
****Count # of Drug Problems******;
summ ${DrugProbs};
misschk ${DrugProbs}, gen(miss_);
egen DrugProbN  = anycount(${DrugProbs}), values(1);
****1+ item is missing, recode as missing****;
replace DrugProbN = . if miss_number>0;
lab var DrugProbN "# of Drug-related problems (out of 7)";
tab DrugProbN miss_number, missing;
list DrugProbN ${DrugProbs} in 1/10;
summ DrugProbN ${DrugProbs} if DrugProbN==0;
*****Missing(DrugProbN)********;
tab CACAS63_r CACAS64_r if missing(DrugProbN), missing;
list DrugAny ${DrugProbs} if missing(DrugProbN) & CACAS63_r<=1 & CACAS64_r<=1;
drop miss_*;
tab DrugProbN, missing;	

******Any Drug-related problems? (11%)******;
DUMMY DrugProb "DrugProbN<." "DrugProbN>0" "Any Drug-Related Problems (out of 7)";
tab DrugProbN DrugProb, cell;
tab DrugProb;

*******************************************************
*   Relaxation Practice/Meditation in the past 12 mos
*******************************************************;
tab CACAS56N, missing;
gen MEDITATE = 5-CACAS56N if CACAS56N>=1 & CACAS56N<=5;
lab var MEDITATE "Freq of relaxation practice/meditation in the past 12 mos";
lab def MEDITATE
	0 "Never"
	1 "A little"
	2 "Some"
	3 "Often"
	4 "A lot";
lab val MEDITATE MEDITATE;
tab MEDITATE CACAS56N, missing;

*******************************************************
*   Exercise/movement Rx (yoga, pilates, Tai Chi, Feldenkrais, etc.) in the past 12 mos
*******************************************************;
gen MoveRx = 5-CACAS56F if CACAS56F>=1 & CACAS56F<=5;
lab var MoveRx "Exercise/movement Rx (yoga, pilates, Tai Chi, Feldenkrais, etc.) past 12 mos";
lab val MoveRx MEDITATE;
tab MoveRx CACAS56F, missing;

**********************************************************************************************
*  Rector et al. (2020, JGMS,
*		https://academic.oup.com/biomedgerontology/article/75/1/168/5298942?login=false)
*		uses freq of vigorous & moderate activity (coded 0=Never to 5=Several times per week)
*		during summer & winter as indicators (2 intensities x 2 seasons) to estimate 
*		a continuous latent physical activity variable at each wave
*		[They don't say anything about whether they used activity at work, home, & leisure time]
**********************************************************************************************;
lab list CASA6A;
****Recode Exer Vars to:  0 (Never) to 5 (Several Times per Week)****;
lab def EXER
	0 "Never"
	1 "< 1/mo"
	2 "1/mo"
	3 "Several times/mo"
	4 "Once/week"
	5 "Several times/week";
program def EXERVARS;
args ORIGVAR NEWVAR LABEL;

    recode `ORIGVAR' (1=5) (2=4) (3=3) (4=2) (5=1) (6=0) (-1 8=.), gen(`NEWVAR');
    lab var `NEWVAR' "Freq `LABEL'";
	lab val `NEWVAR' EXER;
    tab `NEWVAR' `ORIGVAR', missing;

end;

EXERVARS CASA6A EXERvjs "vigorous work activity (summer)";
EXERVARS CASA6B EXERvjw "vigorous work activity (winter)";
EXERVARS CASA6C EXERvhs "vigorous chores activity (summer)";
EXERVARS CASA6D EXERvhw "vigorous chores activity (winter)";
EXERVARS CASA6E EXERvls "vigorous leisure activity (summer)";
EXERVARS CASA6F EXERvlw "vigorous leisure activity (winter)";
EXERVARS CASA7A EXERmjs "moderate work activity (summer)";
EXERVARS CASA7B EXERmjw "moderate work activity (winter)";
EXERVARS CASA7C EXERmhs "moderate chores activity (summer)";
EXERVARS CASA7D EXERmhw "moderate chores activity (winter)";
EXERVARS CASA7E EXERmls "moderate leisure activity (summer)";
EXERVARS CASA7F EXERmlw "moderate leisure activity (winter)";

misschk EXER*, gen(miss_);
factor EXER*;
***Loads on 3 factors: 1) moderate chores/leisure, 2) job activity, 3) vigorous chores/leisure****;
rotate, f(3);
***Alpha=0.94 for all 12 items****;
alpha EXER*, item label min(8) gen(exerfreq);
lab var exerfreq "Index of vigorous/moderate physical activity";
summ exerfreq, d;
tabstat EXER* if exerfreq==0, stats(N min max);
tabstat EXER* if exerfreq==5, stats(N min max);
***Missing 5-12 items****;
tab miss_number exerfreq if missing(exerfreq), missing;
drop miss_*;

****************************************************************
*  BMI based on self-reported height & weight
****************************************************************;
*desc CACAS37* CACAS39 CACAS40 CACAS41;
mvdecode CACAS37A CACAS37B, mv(97 98);
mvdecode  CACBMI, mv(98);
mvdecode CACAS39 CACAS40 CACAS41, mv(997 998);
summ CACAS37* CACAS39 CACAS40 CACBMI;
gen heightS = CACAS37A*0.3048+CACAS37B*0.0254;
lab var heightS "R's height in m (self-reported)";
gen weightS = CACAS39*0.453592;
lab var weightS "R's weight in kg (self-reported)";
gen bmiS = weightS / heightS^2;
lab var bmiS "BMI (based on self-reported height & weight)"; 
list heightS CACAS37* weightS CACAS39 bmiS CACBMI in 1/10 if SAQ==1;
list heightS CACAS37* weightS CACAS39  bmiS CACBMI if missing(bmiS) & SAQ==1;
misschk CACAS37* CACAS39;
summ bmiS CACBMI, d;
****Does my version bmiS match CACBMI?****;
list heightS CACAS37* weightS CACAS39 bmiS CACBMI 
	if abs(bmiS-CACBMI)>0.1 & (!missing(bmiS) | !missing(CACBMI));
list heightS CACAS37* weightS CACAS39 bmiS CACBMI if !missing(bmiS) & bmiS>50;

gen wgt1yrS = CACAS40*0.453592;
lab var wgt1yrS "R's weight in kg one year ago (self-reported)";
gen wgt10yrS = CACAS41*0.453592;
lab var wgt10yrS "R's weight in kg 10 years ago (self-reported)";
list weightS CACAS39 wgt1yrS CACAS40 wgt10yrS CACAS41 in 1/10 if SAQ==1;

gen bmi1yrS = wgt1yrS / heightS^2;
lab var bmi1yrS "BMI 1 year ago (based on self-reported height & weight)"; 
gen bmi10yrS = wgt10yrS / heightS^2;
lab var bmi10yrS "BMI 10 years ago (based on self-reported height & weight)"; 
misschk CACAS37* CACAS40 CACAS41;
summ bmi1yrS bmi10yrS, d;

*******************************************************
*   Self-reported waist circumference
*******************************************************;
*tab CACAS35, missing;
gen waistS = CACAS35*2.54 if CACAS35>0 & CACAS35<98;
lab var waistS "Self-reported waist circumference (in cm)";
list CACAS35 waistS in 1/10;
summ waistS, d;
tab waistS CACAS35 if CACAS35<0 | CACAS35>=98, missing;

*******************************************************
*   Self-reported hips circumference
*******************************************************;
*tab CACAS36, missing;
gen hipS = CACAS36*2.54 if CACAS36>0 & CACAS36<98;
lab var hipS "Self-reported hips circumference (in cm)";
list CACAS36 hipS in 1/10;
summ hipS, d;
tab hipS CACAS36 if CACAS36>=98, missing;

*************************************************
*  Self-reported overweight-underweight
*************************************************;
gen overwgt = 5-CACAS38 if CACAS38>=1 & CACAS38<=5;
lab var overwgt "R's subjective eval of overweight-underweight";
lab def overwgt 
	0 "Very underweight"
	1 "Somewhat underweight"
	2 "About the right weight"
	3 "Somewhat overweight"
	4 "Very overweight";
lab val overwgt overwgt;
tab overwgt CACAS38, missing;

*-------------------------------------------------------------------
*    Psychological Distress
*-------------------------------------------------------------------;

*******************************************
*    CIDI-SF (Depression)
*******************************************;
*-----Depression----*;
DUMMY sad2wks "CACA60<=6" "CACA60==1"
	"Felt sad/blue/depressed for 2+ weeks in a row w/i past 12 mos";
tab sad2wks CACA60, missing;

gen sadmuch = 5-CACA61 if CACA61<=4;
replace sadmuch = 0 if sad2wks==0;
lab var sadmuch "Past 12 mos:  during worst time, how much of the time felt sad/blue/depressed";
tab sadmuch CACA61, missing;

gen sadfreq = 4-CACA62 if CACA62<=3;
replace sadfreq = 0 if sadmuch<=2;
lab var sadfreq "During those 2 wks (in past 12 mos), how often felt sad/blue/depressed";
bysort CACA61:  tab sadfreq CACA62, missing;
tab sadmuch sadfreq, missing;

DUMMY nointerest "CACA63<=2 | sadfreq<=1" "CACA63==1" "During those 2 wks (in past 12 mos), lost interest in most things?";
tab nointerest CACA63, missing;
list CACA60-CACA63 sad2wks sadfreq nointerest if missing(nointerest);

DUMMY lowenergy "CACA64<=2 | sadfreq<=1" "CACA64==1"
	"During those 2 wks (in past 12 mos), felt more tired out or low energy than usual?";
tab lowenergy CACA64, missing;
list CACA60-CACA62 CACA64 sad2wks sadfreq lowenergy if missing(lowenergy);

DUMMY noappetit "CACA65<=2 |  sadfreq<=1" "CACA65==1" 
	"During those 2 wks (in past 12 mos), lost appetite?";
tab noappetit CACA65, missing;

DUMMY eatmore "CACA65A<=2 | CACA65==1 | sadfreq<=1" "CACA65A==1"
	"During those 2 wks (in past 12 mos), increased appetite?";
bysort eatmore:  tab CACA65 CACA65A, missing;

****Standard coding for CIDI-SF MDD subscale counts EITHER decrease or increase in appetite****;
gen chgappetit = (noappetit==1 | eatmore==1) if noappetit<. & eatmore<.;
bysort chgappetit:  tab noappetit eatmore, missing;
list CACA60-CACA62 CACA65* sad2wks sadfreq chgappetit if missing(chgappetit);

DUMMY probsleep "CACA66<=2 | sadfreq<=1" "CACA66==1" 
	"During those 2 wks (in past 12 mos), trouble falling asleep?";
tab probsleep CACA66, missing;

gen nosleepfreq = 4-CACA66A if CACA66A<=3;
replace nosleepfreq = 0 if sadfreq<=1 | probsleep==0;
lab var nosleepfreq "During those 2 wks (in past 12 mos), how often had trouble falling asleep?";
tab nosleepfreq CACA66A, missing;

****Standard coding for CIDI-SF MDD subscale counts sleep prob only if nearly every night****;
DUMMY dprobsleep "probsleep<. & nosleepfreq<." "probsleep==1 & nosleepfreq>=2" 
	"During those 2 wks (in past 12 mos), trouble falling asleep nearly every night";
bysort dprobsleep:  tab CACA66 CACA66A, missing;

DUMMY noconcen "CACA67<=2 | sadfreq<=1" "CACA67==1" 
	"During those 2 wks (in past 12 mos), more trouble concentrating than usual?";
tab noconcen CACA67, missing;

DUMMY down "CACA68<=2 | sadfreq<=1" "CACA68==1" 
	"During those 2 wks (in past 12 mos), felt worthless";
tab down CACA68, missing;

DUMMY thkdeath "CACA69<=2 | sadfreq<=1" "CACA69==1" 
	"During those 2 wks (in past 12 mos), thought a lot about death?";
tab thkdeath CACA69, missing;

gen DEPAF = nointerest + lowenergy + chgappetit + dprobsleep + noconcen + down + thkdeath;
list DEPAF CACDEPAF nointerest lowenergy chgappetit dprobsleep noconcen down thkdeath
	in 1/10, compress;
list DEPAF CACDEPAF nointerest lowenergy chgappetit dprobsleep noconcen down thkdeath
	if DEPAF!=CACDEPAF & DEPAF>=., compress;
list DEPAF CACDEPAF CACA61 sadmuch CACA72  sadfreq CACA63 nointerest CACA64 lowenergy 
	CACA65 CACA65A chgappetit  CACA66 CACA66A dprobsleep CACA67 noconcen 
	CACA68 down CACA69 thkdeath
	if DEPAF!=CACDEPAF & DEPAF<.;
lab var DEPAF "# of symptoms (out of 7) related to MDD";
tab DEPAF CACDEPAF, missing;
summ DEPAF CACDEPAF;

gen DEPAD = (sadmuch>=3 & sadfreq>=2 & DEPAF>=4) if sadmuch<. & sadfreq<. & DEPAF<.; 
lab var DEPAD "CIDI-SF subscale:  Dx of depressed affect";
tab CACDEPAD DEPAD, missing;
****n=2: I code as missing but CACDEPAD coded as valid (ignored missing values?)****;
list CACDEPAD DEPAD CACA60-CACA69 DEPAF CACDEPAF
	if !missing(CACDEPAD) & missing(DEPAD), compress;

*----Anhedonia----*;
DUMMY anhe2wks "CACA72<=6 | sad2wks==1" "CACA72==1"
	"Anhedonia for 2+ weeks in a row w/i past 12 mos";
tab anhe2wks CACA72, missing;
tab sad2wks anhe2wks if CACA72==9, missing;

gen anhemuch = 5-CACA73 if CACA73<=4;
replace anhemuch = 0 if anhe2wks==0;
lab var anhemuch "Past 12 mos:  during worst time, how much of the time felt Anhedonia";
tab anhemuch CACA73, missing;

gen anhefreq = 4-CACA74 if CACA74<=3;
replace anhefreq = 0 if anhemuch<=2;
lab var anhefreq "During those 2 wks (in past 12 mos), how often felt Anhedonia";
bysort CACA73:  tab anhefreq CACA74, missing;
tab anhemuch anhefreq, missing;

DUMMY lowenergy2 "CACA75<=2 | anhefreq<=1" "CACA75==1" 
	"During those 2 wks (in past 12 mos), felt more tired out or low energy than usual?";
tab lowenergy2 CACA75, missing;
list CACA72-CACA74 anhe2wks anhefreq lowenergy2 if missing(lowenergy2);

DUMMY noappetit2 "CACA76<=2 |  anhefreq<=1" "CACA76==1" 
	"During those 2 wks (in past 12 mos), lost appetite?";
tab noappetit2 CACA76, missing;

DUMMY eatmore2 "CACA76A<=2 | CACA76==1 | anhefreq<=1" "CACA76A==1" 
	"During those 2 wks (in past 12 mos), increased appetite?";
bysort eatmore2:  tab CACA76 CACA76A, missing;
list anhe2wks anhemuch anhefreq CACA76 CACA76A if missing(eatmore2);

****Standard coding for CIDI-SF MDD subscale counts EITHER decrease or increase in appetite****;
gen chgappetit2 = (noappetit2==1 | eatmore2==1) if noappetit2<. & eatmore2<.;
bysort chgappetit2:  tab noappetit2 eatmore2, missing;

DUMMY probsleep2 "CACA77<=2 | anhefreq<=1" "CACA77==1" 
	"During those 2 wks (in past 12 mos), trouble falling asleep?";
tab probsleep2 CACA77, missing;

gen nosleepfreq2 = 4-CACA77A if CACA77A<=3;
replace nosleepfreq2 = 0 if anhefreq<=1 | probsleep2==0;
lab var nosleepfreq2 "During those 2 wks (in past 12 mos), how often had trouble falling asleep?";
tab nosleepfreq2 CACA77A, missing;
*list A1PA69-A1PA71 anhe2wks anhemuch anhefreq CACA77* probsleep2 nosleepfreq2 if missing(nosleepfreq2);

****Standard coding for CIDI-SF MDD subscale counts sleep prob only if nearly every night****;
DUMMY dprobsleep2 "probsleep2<. & nosleepfreq2<." "probsleep2==1 & nosleepfreq2>=2" 
	"During those 2 wks (in past 12 mos), trouble falling asleep nearly every night";
bysort dprobsleep2:  tab CACA77 CACA77A, missing;

DUMMY noconcen2 "CACA78<=2 | anhefreq<=1" "CACA78==1" 
	"During those 2 wks (in past 12 mos), more trouble concentrating than usual?";
tab noconcen2 CACA78, missing;

DUMMY down2 "CACA79<=2 | anhefreq<=1" "CACA79==1"
	"During those 2 wks (in past 12 mos), felt worthless";
tab down2 CACA79, missing;

DUMMY thkdeath2 "CACA80<=2 | anhefreq<=1" "CACA80==1"
	"During those 2 wks (in past 12 mos), thought a lot about death?";
tab thkdeath2 CACA80, missing;

****Check coding of CACANHED****;
gen ANHED = lowenergy2 + chgappetit2 + dprobsleep2 + noconcen2 + down2 + thkdeath2;
list ANHED CACANHED anhemuch anhefreq lowenergy2 chgappetit2 dprobsleep2 
	noconcen2 down2 thkdeath2 in 1/10, compress;
list ANHED CACANHED anhemuch anhefreq lowenergy2 chgappetit2 dprobsleep2 noconcen2 
	down2 thkdeath2	if ANHED!=CACANHED & ANHED>=., compress;
list ANHED CACANHED anhemuch anhefreq lowenergy2 chgappetit2 dprobsleep2 noconcen2 
	down2 thkdeath2	if ANHED!=CACANHED & ANHED<., compress;
lab var ANHED "# of symptoms (out of 6) related to Anhedonia";
tab ANHED CACANHED, missing;

****Check coding CACANHDX****;
gen ANHDX = (anhemuch>=3 & anhefreq>=2 & ANHED>=4) if anhemuch<. & anhefreq<. & ANHED<.; 
lab var ANHDX "CIDI-SF subscale:  Dx of anhedonia";
tab CACANHDX ANHDX, missing;
****n=1: I code as missing but A1PANHDX coded as valid (ignored missing values?)****;
list CACANHDX ANHDX anhe2wks CACA72-CACA80 ANHED CACANHED 
	if !missing(CACANHDX) & missing(ANHDX), compress;

*****Here I code it using the standard coding of CIDI-SF MDD as described in Steffick 2000 
*     (which matches CACDEPRE, except for missing cases)***;
gen CIDI_MDD7 = DEPAF + ANHED;
lab var CIDI_MDD7 "CIDI-SF, MDD subscale (0-7)";
list DEPAF ANHED CIDI_MDD7 in 1/20;
tab CIDI_MDD7 CACDEPRE, missing;
*****Met screening criteria, but reported no symptoms******;
list sad2wks CACA61 CACA62 anhe2wks CACA72 CACA73 DEPAF ANHED CIDI_MDD7 
	if CIDI_MDD7==0 & ((sadmuch>=3 & sadfreq>=2) | (anhemuch>=3 & anhefreq>=2));
****No dysphoria/anhedonia for 2+ weeks, Make sure CIDI_MDD7=0****;
tab CIDI_MDD7 if sad2wks==0 & anhe2wks==0;

gen CIDI_MDD = (DEPAD==1 | ANHDX==1) if DEPAD<. & ANHDX<.;
lab var CIDI_MDD "CIDI-SF subscale:  Dx of MDD";
tab CACDEPDX CIDI_MDD, missing;
tab CIDI_MDD7 CIDI_MDD, missing;
summ CACDEPRE CIDI_MDD7 CACDEPDX CIDI_MDD;

****Combine symptoms for Dysphoria & Anhedonia (can't be 1 for both lowenergy & lowenergy2)***;
gen depmuch = max(sadmuch, anhemuch);
lab var depmuch "Past 12 mos:  during worst time, how much of the time felt dysphoria/anhedonia?";
lab def depmuch
	0 "No depressed period"
	1 "Less than half the day"
	2 "About half the day"
	3 "Most of the day"
	4 "All day long";
lab val depmuch depmuch;
bysort depmuch:  tab sadmuch anhemuch, missing;
tab depmuch, missing;

gen depfreq = max(sadfreq, anhefreq);
lab var depfreq "Past 12 mos:  during worst time, how often felt dysphoria/anhedonia?";
lab def depfreq
	0 "No depressed period"
	1 "Less than almost every day"
	2 "Almost every day"
	3 "Every day";
lab val depfreq depfreq;
bysort depfreq:  tab sadfreq anhefreq, missing;
tab depfreq, missing;

foreach X in lowenergy chgappetit probsleep nosleepfreq dprobsleep noconcen down thkdeath {;
	rename `X' `X'1;
	gen `X' = `X'1+`X'2;
	bysort `X':  tab `X'1 `X'2, missing;
	drop `X'1 `X'2;
};

********************************************
*    Negative Affect
*******************************************;
****Reverse code so that high=more negative****;
gen NAsad = 5-CACAS24A if CACAS24A>0 & CACAS24A<=5;
tab NAsad CACAS24A, missing;
gen NAnervous = 5-CACAS24B if CACAS24B>0 & CACAS24B<=5;
tab NAnervous CACAS24B, missing;
gen NArestless = 5-CACAS24C if CACAS24C>0 & CACAS24C<=5;
tab NArestless CACAS24C, missing;
gen NAhopeless = 5-CACAS24D if CACAS24D>0 & CACAS24D<=5;
tab NAhopeless CACAS24D, missing;
gen NAeffort = 5-CACAS24E if CACAS24E>0 & CACAS24E<=5;
tab NAeffort CACAS24E, missing;
gen NAworthless = 5-CACAS24F if CACAS24F>0 & CACAS24F<=5;
tab NAworthless CACAS24F, missing;

lab list CACNEGAF;
mvdecode CACNEGAF, mv(-1 8);
misschk NAsad NAnervous NArestless NAhopeless NAeffort NAworthless;
****Computed as average of 6 items (if all valid), alpha=0.92****;
alpha NAsad NAnervous NArestless NAhopeless NAeffort NAworthless, 
	item label gen(NEGAF) min(6);
lab var NEGAF "Negative affect index (0-4, based on 6 items)";
summ CACNEGAF NEGAF;
list CACNEGAF NEGAF NAsad NAnervous NArestless NAhopeless NAeffort NAworthless 
	if abs(CACNEGAF-(NEGAF+1))>0.5 & !missing(CACNEGAF);

****Pessimism****;
gen Pessimist = CACG9-1 if CACG9<=4;
lab var Pessimist "Pessimism (0=a lot of optimism to 3=Not at all optimistic)";
tab Pessimist CACG9, missing;

****Reverse-code positively coded items (so high=more despair)****;
foreach X in CASC1J CASC1E CASC1N CASG1G CASG1O CASG1I CASG1M {;
	gen `X'_r = 7-`X';
	lab var `X'_r "`X' (reverse-coded so high=more despair)";
	tab `X'_r `X', missing;
};
rename CASC1J_r DoneAll;
rename CASC1E_r Disappoint;
rename CASC1N_r  GaveUp;
rename CASG1G_r NoWorth;
rename CASG1O_r NoContrib;
rename CASG1I_r  NoProgress;
rename CASG1M_r NoImprove;

****Rating for life 10 years in future****;
gen LifeFuture = 10-CASJ3 if CASJ3>=0 & CASJ3<=10;
lab var LifeFuture "Rating for life 10 years in future (0=Best to 10=Worst)";
tab LifeFuture CASJ3, missing;

****Rating for contribution  to others 10 years in future****;
gen ContFuture = 10-CACHS3 if CACHS3>=0 & CACHS3<=10;
lab var ContFuture "Rating for contribution to others 10 years in future (0=Best to 10=Worst)";
tab ContFuture CACHS3, missing;

*-------------------------------------------------------------------
*   Well-being
*-------------------------------------------------------------------;
********************************************
*  Positive Affect
********************************************;
****Reverse code so that high=more positive****;
mvdecode CACAS26*, mv(-1);
gen PAcheerful = 5-CACAS26A if CACAS26A<=5;
tab PAcheerful CACAS26A, missing;
gen PAgspirits = 5-CACAS26B if CACAS26B<=5;
tab PAgspirits CACAS26B, missing;
gen PAhappy = 5-CACAS26C if CACAS26C<=5;
tab PAhappy CACAS26C, missing;
gen PAcalm = 5-CACAS26D if CACAS26D<=5;
tab PAcalm CACAS26D, missing;
gen PAsatis = 5-CACAS26E if CACAS26E<=5;
tab PAsatis CACAS26E, missing;
gen PAfulllife = 5-CACAS26F if CACAS26F<=5;
tab PAfulllife CACAS26F, missing;

mvdecode CACPOSAF, mv(-1 8);
misschk PAcheerful PAgspirits PAhappy PAcalm PAsatis PAfulllife;
****Computed as average of 6 items (if all valid), alpha=0.91****;
alpha PAcheerful PAgspirits PAhappy PAcalm PAsatis PAfulllife, item label gen(POSAF) min(6);
lab var POSAF "Positive affect index (0-4, based on 6 items)";
summ CACPOSAF POSAF;
list CACPOSAF POSAF PAcheerful PAgspirits PAhappy PAcalm PAsatis PAfulllife 
	if abs(CACPOSAF-(POSAF+1))>0.5 & !missing(CACPOSAF);

********************************************
*  Life Satisfaction
********************************************;
tab CASJ1, missing;
mvdecode CASJ1, mv(-1 98);
rename CASJ1 LIFERATE;
tab LIFERATE, missing;

****Reverse-code so 0=Not at all satisfied and 3=Very satisfied****;
lab list CACG1;
gen LIFESAT = 4-CACG1 if CACG1<=4;
lab var LIFESAT "Life satisfaction (0=Not at all to 3=Very)";
tab CACG1 LIFESAT, missing;

pwcorr LIFE*;

********************************************
*  Ryff Psych Well-Being Subscales
********************************************;
desc CASC1A-CASC1QQ;
drop CASC1II;
lab list CASC1A;
mvdecode CASC1A-CASC1QQ, mv(-1 8 9);
summ CASC1A-CASC1QQ;

******Reverse Code the Positive Items******;
foreach X in A G S KK B T LL I U AA D V BB NN K CC OO F L X PP {;
	gen CASC1`X'_orig = CASC1`X';
	replace CASC1`X' = 8-CASC1`X'_orig;
	lab var CASC1`X' "CASC1`X' reverse-coded so that high=more well-being";
	pwcorr CASC1`X' CASC1`X'_orig;
};

*****Version like M1 based on only 18 items (alpha=0.83)*****;
global PWB "CASC1M CASC1S CASC1KK CASC1B CASC1H CASC1T CASC1I 
	CASC1AA CASC1GG CASC1J CASC1BB CASC1HH CASC1E CASC1OO 
	CASC1QQ CASC1F CASC1X CASC1DD";
egen nummiss = rmiss(${PWB});
tab nummiss;
summ ${PWB};
factor ${PWB};
****Compute only if all 18 items are valid****;
alpha ${PWB}, item label min(18) gen(PWB1);
lab var PWB1 "Psychological Well-being scale (Ryff), M1 version, 18 items";
summ PWB1, d; 
list PWB1 ${PWB} in 1/10, nolab compress;
summ PWB1 ${PWB} if PWB1==7;
list PWB1 ${PWB} if PWB1<3.5, nolab;
drop nummiss;
****Note:  They code Subscale based on average of valid items (ignoring missing items), I code subscaled to missing if any item missing****;
/*
lab list CASPWBA2;
mvdecode CASPWB*2, mv(-1 98);
summ CASPWB*2;

rename CASPWBA2 PWB2aut;
rename CASPWBE2 PWB2env;
rename CASPWBG2 PWB2gro;
rename CASPWBR2 PWB2rel;
rename CASPWBU2 PWB2pur;
rename CASPWBS2 PWB2acc;
summ PWB2*;
*/
program def PWB;
args OUTVAR INVARS PRECODE LABEL;

	tempvar numval;
	egen `numval' = rownonmiss(`INVARS');
	tab `numval';
	alpha `INVARS', item lab min(4) gen(`OUTVAR');
	*replace `OUTVAR' = `OUTVAR'*7 if `numval'>=4;
	lab var `OUTVAR' "Psych Well-being:  `LABEL' subscale";
	list `numval' `PRECODE' `OUTVAR' `INVARS' in 1/10, nolab compress;
	list `numval' `PRECODE' `OUTVAR' `INVARS' if `numval'>=4 & `numval'<7 in 1/100, nolab compress;
	display "****Check that `OUTVAR' is missing for those with <4 items****";
	summ `OUTVAR' if `numval'<4;
	summ `PRECODE' `OUTVAR';

end;

****Autonomy Subscale (alpha=0.69)****;
PWB PWBaut "CASC1A CASC1G CASC1M CASC1S CASC1Y CASC1EE CASC1KK" 
	CASPWBA2 autonomy;

****Environ Mastery subscale (alpha=0.79)****;
PWB PWBenv "CASC1B CASC1H CASC1N CASC1T CASC1Z CASC1FF CASC1LL" 
	CASPWBE2 "environ mastery";

****Personal Growth subscale (alpha=0.75)****;
PWB PWBgro "CASC1C CASC1I CASC1O CASC1U CASC1AA CASC1GG CASC1MM" 
	CASPWBG2 "personal growth";

****Positive Relations with Others subscale (alpha=0.77)****;
PWB PWBrel "CASC1D CASC1J CASC1P CASC1V CASC1BB CASC1HH CASC1NN" 
	CASPWBR2 "positive relations";

****Purpose in Life subscale (alpha=0.72)****;
PWB PWBpur "CASC1E CASC1K CASC1Q CASC1W CASC1CC CASC1OO CASC1QQ" 
	CASPWBU2 "purpose in life";

****Self-Acceptance subscale (alpha=0.84)****;
PWB PWBacc "CASC1F CASC1L CASC1R CASC1X CASC1DD CASC1JJ CASC1PP" 
	CASPWBS2 "self-acceptance";

*****Overall (42 items, alpha=0.93)****;
summ PWBaut PWBenv PWBgro PWBrel PWBpur PWBacc;
*factor CASC1A-CASC1QQ;
alpha CASC1A-CASC1QQ, item nolab min(32) gen(PWBchk);
gen PWB = (PWBaut+PWBenv+PWBgro+PWBrel+PWBpur+PWBacc)/6;
lab var PWB "Pyschological well-being:  overall (42 items)";
list PWB* in 1/10, nolab;
summ PWBchk PWB;
drop PWBchk;

*******************************************************************
*   Keyes Social Well-Being Subscales 
***********************************************************************;
lab list CASSWBMS;  
mvdecode CASSWB*, mv(-1 98);

desc CASG1*;
lab list CASG1A;
mvdecode CASG1*, mv(-1 8 9);
summ CASG1*;

******Reverse Code the Positive Items******;
foreach X in F K C N D E {;
	gen CASG1`X'_r = 8-CASG1`X';
	lab var CASG1`X'_r "CASG1`X' reverse-coded so that high=more well-being";
	pwcorr CASG1`X'_r CASG1`X';
};

*****Overall (14 items, alpha=0.74)****;
global SWB "CASG1A CASG1H CASG1B CASG1F_r CASG1K_r CASG1C_r CASG1J CASG1N_r
	CASG1D_r CASG1G CASG1O CASG1E_r CASG1I CASG1M";
factor ${SWB};
rotate, f(2);
****Compute only if all 14 items are valid****;
alpha ${SWB}, item nolab min(14) gen(SWB);
lab var SWB "Social well-being index (Keyes), overall (14 items)";
list SWB* ${SWB} in 1/10, nolab;
summ SWB, d;

alpha CASG1B CASG1F_r CASG1K_r, item label gen(SWBint) min(3);
lab var SWBint "SWB:  Social Integration index";
summ CASSWBSI SWBint;

alpha CASG1D_r CASG1G CASG1O, item label gen(SWBcontr) min(3);
lab var SWBcontr "SWB:  Social contribution index";
summ CASSWBSC SWBcontr;

summ SWB*;
pwcorr SWB*;
/*
****Meaningfulness of Society Subscale (alpha=0.67)****;
egen nummiss = rmiss(CASG1A CASG1H);
tab nummiss;
alpha CASG1A CASG1H, item lab gen(SWBmean);
replace SWBmean = SWBmean*2 if nummiss<2;
lab var SWBmean "Social Well-being:  meaningfulness of society subscale";
list CASSWBMS SWBmean CASG1A CASG1H in 1/10, nolab;
list nummiss SWBmean CASG1A CASG1H if nummiss>0 & nummiss<2, nolab;
summ CASSWBMS SWBmean CASG1A CASG1H;
****No discrepancies*****;
list CASSWBMS SWBmean CASG1A CASG1H 
	if abs(SWBmean-CASSWBMS)>0.1 & CASSWBMS<., nolab;
pwcorr SWBmean CASG1A CASG1H;
drop nummiss;

****Social Integration Subscale(alpha=0.79)****;
egen nummiss = rmiss(CASG1B CASG1F CASG1K);
tab nummiss;
alpha CASG1B CASG1F CASG1K, item lab gen(SWBint);
replace SWBint = SWBint*3 if nummiss<3;
lab var SWBint "Social Well-being:  Social Integration subscale";
list CASSWBSI SWBint CASG1B CASG1F CASG1K in 1/10, nolab;
list nummiss SWBint CASG1B CASG1F CASG1K if nummiss>0 & nummiss<2, nolab;
summ CASSWBSI SWBint CASG1B CASG1F CASG1K;
****No discrepancies*****;
list CASSWBSI SWBint CASG1B CASG1F CASG1K
	if abs(SWBint-CASSWBSI)>0.1 & CASSWBSI<., nolab;
pwcorr SWBint CASG1B CASG1F CASG1K;
drop nummiss;

****Acceptance of Others Subscale (alpha=0.42)****;
egen nummiss = rmiss(CASG1C CASG1J CASG1N);
tab nummiss;
alpha CASG1C CASG1J CASG1N, item lab gen(SWBacc);
replace SWBacc = SWBacc*3 if nummiss<3;
lab var SWBacc "Social Well-being:  acceptance of others subscale";
list CASSWBAO SWBacc CASG1C CASG1J CASG1N in 1/10, nolab;
list nummiss SWBacc CASG1C CASG1J CASG1N if nummiss>0 & nummiss<2, nolab;
summ CASSWBAO SWBacc CASG1C CASG1J CASG1N;
****No discrepancies*****;
list CASSWBAO SWBacc CASG1C CASG1J CASG1N if abs(SWBacc-CASSWBAO)>0.1 & CASSWBAO<., nolab;
pwcorr SWBacc CASG1C CASG1J CASG1N;
drop nummiss;

****Social Contribution Subscale (alpha=0.72)****;
egen nummiss = rmiss(CASG1D CASG1G CASG1O);
tab nummiss;
alpha CASG1D CASG1G CASG1O, item lab gen(SWBcontr);
replace SWBcontr = SWBcontr*3 if nummiss<3;
lab var SWBcontr "Social Well-being:  social contribution subscale";
list CASSWBSC SWBcontr CASG1D CASG1G CASG1O in 1/10, nolab;
list nummiss SWBcontr CASG1D CASG1G CASG1O if nummiss>0 & nummiss<2, nolab;
summ CASSWBSC SWBcontr CASG1D CASG1G CASG1O;
****No discrepancies*****;
list CASSWBSC SWBcontr CASG1D CASG1G CASG1O if abs(SWBcontr-CASSWBSC)>0.1 & CASSWBSC<., nolab;
pwcorr SWBcontr CASG1D CASG1G CASG1O;
drop nummiss;

****Social Actualization Subscale (alpha=0.70)****;
egen nummiss = rmiss(CASG1E CASG1I CASG1M);
tab nummiss;
alpha CASG1E CASG1I CASG1M, item lab gen(SWBact);
replace SWBact = SWBact*3 if nummiss<3;
lab var SWBact "Social Well-being:  social actualization subscale";
list CASSWBSA SWBact CASG1E CASG1I CASG1M in 1/10, nolab;
list nummiss SWBact CASG1E CASG1I CASG1M if nummiss>0 & nummiss<2, nolab;
summ CASSWBSA SWBact CASG1E CASG1I CASG1M;
****No discrepancies*****;
list CASSWBSA SWBact CASG1E CASG1I CASG1M if abs(SWBact-CASSWBSA)>0.1 & CASSWBSA<., nolab;
pwcorr SWBact CASG1E CASG1I CASG1M;
drop nummiss CASSWB*;

rename CASSWBMS SWBmean;
rename CASSWBSI SWBint;
rename CASSWBAO SWBacc;
rename CASSWBSC SWBcontr;
rename CASSWBSA SWBact;
summ SWB*;
*/
*-------------------------------------------------------------------
*    Personality Traits
*-------------------------------------------------------------------;
lab list CASC7A;
mvdecode CASCONS1 CASCONS2 CASNEURO CASEXTRA CASOPEN CASAGREE CASAGENC
	CASC7A-CASC7EE, mv(-1 8);
summ CASCONS1 CASCONS2 CASNEURO CASEXTRA CASOPEN CASAGREE CASAGENC
	CASC7A-CASC7EE;

*----Reverse-code positively worded item [Except Neuroticism items] so that 4=A lot and 1=Not at all----*;
foreach X in A B D E F G I J K L N O P Q R T U V W Y Z AA BB CC DD EE {;
	gen CASC7`X'_orig = CASC7`X';
	replace CASC7`X' = 5-CASC7`X';
	*tab CASC7`X' CASC7`X'_orig, missing;
};
*----Reverse-code negatively worded Neuroticism items so that 4=A lot and 1=Not at all----*;
foreach X in C H M {;
	gen CASC7`X'_orig = CASC7`X';
	replace CASC7`X' = 5-CASC7`X';
	*tab CASC7`X' CASC7`X'_orig, missing;
};

****Conscientiousness (alpha=0.56), min 2 valid items****;
*misschk CASC7D CASC7I CASC7P CASC7X, gen(miss);
alpha CASC7D CASC7I CASC7P CASC7X, item lab min(2) gen(Conscien);
lab var Conscien "Conscientiousness (1=Not at all to 4=a lot)";
summ Conscien CASCONS1;
pwcorr Conscien CASCONS1;
list Conscien CASCONS1 CASC7D CASC7I CASC7P CASC7X
	if Conscien<. & abs(Conscien-CASCONS1)>0.1, nolab;

****Conscientiousness with new item added in M2 (alpha=0.65), min 3 valid items****;
misschk CASC7D CASC7I CASC7P CASC7X CASC7EE, gen(miss);
alpha CASC7D CASC7I CASC7P CASC7X CASC7EE, item lab min(3) gen(Conscien2);
lab var Conscien2 "Conscientiousness, 5 items (1=Not at all to 4=a lot)";
summ Conscien2 CASCONS2;
pwcorr Conscien2 CASCONS2;
list Conscien2 CASCONS2 CASC7D CASC7I CASC7P CASC7X CASC7EE
	if Conscien2<. & abs(Conscien2-CASCONS2)>0.1, nolab;

****Neuroticism (alpha=0.67), min 2 valid items****;
alpha CASC7C CASC7H CASC7M CASC7S, item lab min(2) gen(Neurot);
lab var Neurot "Neuroticism (1=Not at all to 4=a lot)";
summ Neurot CASNEURO;
pwcorr Neurot CASNEURO;
list Neurot CASNEURO CASC7C CASC7H CASC7M CASC7S
	if Neurot<. & abs(Neurot-CASNEURO)>0.1, nolab;

****Extroversion (alpha=0.76), min 3 valid items****;
alpha CASC7A CASC7F CASC7K CASC7W CASC7AA, item lab min(3) gen(Extrover);
lab var Extrover "Extroversion (1=Not at all to 4=a lot)";
summ Extrover CASEXTRA;
pwcorr Extrover CASEXTRA;
list Extrover CASEXTRA CASC7A CASC7F CASC7K CASC7W CASC7AA
	if Extrover<. & abs(Extrover-CASEXTRA)>0.1, nolab;

****Openness (alpha=0.80), min 4 valid items****;
*misschk CASC7N CASC7Q CASC7U CASC7V CASC7Y CASC7BB CASC7CC;
alpha CASC7N CASC7Q CASC7U CASC7V CASC7Y CASC7BB CASC7CC, item lab min(4) gen(Openness);
lab var Openness "Openness (1=Not at all to 4=a lot)";
summ Openness CASOPEN;
pwcorr Openness CASOPEN;
list Openness CASOPEN CASC7N CASC7Q CASC7U CASC7V CASC7Y CASC7BB CASC7CC
	if Openness<. & abs(Openness-CASOPEN)>0.1, nolab;

****Agreeableness (alpha=0.76), min 3 valid items****;
*misschk CASC7B CASC7G CASC7L CASC7R CASC7Z;
alpha CASC7B CASC7G CASC7L CASC7R CASC7Z, item lab min(3) gen(Agreeable);
lab var Agreeable "Agreeableness (1=Not at all to 4=a lot)";
summ Agreeable CASAGREE;
pwcorr Agreeable CASAGREE;
list Agreeable CASAGREE CASC7B CASC7G CASC7L CASC7R CASC7Z
	if Agreeable<. & abs(Agreeable-CASAGREE)>0.1, nolab;

****Agency (alpha=0.73), min 3 valid items****;
alpha CASC7E CASC7J CASC7O CASC7T CASC7DD, item lab min(3) gen(Agency);
lab var Agency "Agency (1=Not at all to 4=a lot)";
summ Agency CASAGENC;

summ Conscien Neurot Extrover Openness Agreeable Agency;

*-----------------------------------------------
*      Physical Health Status
*-----------------------------------------------;

***************************************
*     SAH
***************************************;
tab CACA1;
gen SAH = 6-CACA1 if CACA1<=5;
lab var SAH "Self-assessed health status";
*label def SAH
  1 "Poor"
  2 "Fair"
  3 "Good"
  4 "Very Good"
  5 "Excellent";
label values SAH SAH;
tab CACA1 SAH, missing;
/*
***************************************
* Physical Function (recode each item to range from 0=No limitation to 3=A lot of limitation)
***************************************;
lab def PhysLim 
  0 "No limitations"
  1 "A little"
  2 "Some"
  3 "A lot";
foreach X in A B C D E F G H I J {;
	recode CACAS28`X' 1=3 3=1 4=0 -1=. 7/9=., gen(CACAS28`X'_R);
	lab var CACAS28`X'_R "Physical function task `X', recoded:   0=none,1=a little,2=some,3=a lot";
	lab val CACAS28`X'_R PhysLim;
	tab CACAS28`X' CACAS28`X'_R, missing;
};

***************************************
*  ADL Limitations
***************************************;
rename CACAS28B_R ADL;
lab var ADL "ADL limitations:  bathing/dressing";
tab ADL, missing;

*******************************************
*  Physical Limitations
*******************************************;
rename CACAS28A_R PFlift;
lab var PFlift "Physical limitation: lifting/carrying";
rename CACAS28C_R PFstairs;
lab var PFstairs "Physical limitation: climbing stairs";
rename CACAS28D_R PF1stair;
lab var PF1stair "Physical limitation:  climbing 1 flight stairs";
rename CACAS28E_R PFkneel;
lab var PFkneel "Physical limitation: bending/kneeling/stooping";
rename CACAS28F_R PFwlk1mi;
lab var PFwlk1mi "Physical limitation:  walking 1 mile";
rename CACAS28G_R PFwlkblks;
lab var PFwlkblks "Physical limitation:  walking several blocks";
rename CACAS28H_R PFwlk1blk;
lab var PFwlk1blk "Physical limitation: walk 1 block";
rename CACAS28I_R PFvig;
lab var PFvig "Physical limitation:  vigorous activity (e.g., running)";
rename CACAS28J_R PFmod;
lab var PFmod "Physical limitation: moderate activity (e.g., vacuuming)";
summ PF*;

******************************************
*   Physical limitations Index (based on 9 tasks), as recommended by Long & Pavalko (2004)
******************************************;

*****1) Sum all 9 items****;
misschk PF* if SAQ==1;
gen sum9 = PFlift+PFstairs+PF1stair+PFkneel+PFwlk1mi+
	PFwlkblks+PFwlk1blk+PFvig+PFmod;
tab sum9, missing;

*****2) Add constant (0.5) and take log****;
gen mobidx9 = ln(sum9+0.5); 
lab var mobidx9 "Index of mobility limitations (9 items)";
list mobidx9 sum9 PF* in 1/10, nolab compress;
tab mobidx9, missing;

******************************************
*   Physical limitations Index (same 8 tasks asked in M1)
******************************************;

*****1) Sum all 8 items****;
gen sum8 = PFlift+PFstairs+PFkneel+PFwlk1mi+PFwlkblks+PFwlk1blk+
  PFvig+PFmod;
tab sum8, missing;

*****2) Add constant (0.5) and take log****;
gen mobidx8 = ln(sum8+0.5); 
lab var mobidx8 "Index of mobility limitations (8 tasks)";
list mobidx8 sum8 PFlift PFstairs PFkneel-PFmod in 1/10, nolab compress;
tab mobidx8, missing;

******************************************
*   Physical limitations Index (based on 5 tasks)
******************************************;

*****1) Sum all 5 items****;
gen sum5 = PFlift+PFstairs+PFkneel+PFwlkblks+PFvig;
tab sum5, missing;

*****2) Add constant (0.5) and take log****;
gen mobidx5 = ln(sum5+0.5); 
lab var mobidx5 "Index of mobility limitations (5 items)";
list mobidx5 sum5 PFlift PFstairs PFkneel PFwlkblks PFvig in 1/10, nolab compress;
tab mobidx5, missing;
pwcorr mobidx5 mobidx8 mobidx9;

****************************************************
*   # of Physical limitations (out of 9)
*       Note:  PF1stair (climbs 1 flight of stairs was NOT asked at M1)
****************************************************;
summ PF*;
misschk PF*, gen(miss_);
egen moblim9 = anycount(PF*), values(1 2 3);
replace moblim9 = . if miss_n>0;
lab var moblim9 "# of Mobility limitations (9 tasks)";
list moblim9 PF* in 1/10;
summ PF* if moblim9==0;
summ PF* if moblim9==9;
tab moblim9;
drop miss_*;

****************************************************
*   # of Physical limitations (out of 8)--Same Limitations asked at M1 (dropped PF1stair)
****************************************************;
global moblim8 "PFlift PFstairs PFkneel PFwlk1mi PFwlkblks PFwlk1blk PFvig PFmod";
misschk ${moblim8}, gen(miss_);
egen moblim8 = anycount(${moblim8}), values(1 2 3);
replace moblim8 = . if miss_n>0;
lab var moblim8 "# of Mobility limitations (8 tasks)";
list moblim8 ${moblim8} in 1/10;
summ ${moblim8} if moblim8==0;
summ ${moblim8} if moblim8==8;
tab moblim8;
drop miss_*;

****************************************************
*   # of Physical limitations (out of 5)
****************************************************;
summ PFlift PFstairs PFkneel PFwlkblks PFvig;
misschk PFlift PFstairs PFkneel PFwlkblks PFvig, gen(miss_);
egen moblim5 = anycount(PFlift PFstairs PFkneel PFwlkblks PFvig), values(1 2 3);
replace moblim5 = . if miss_n>0;
lab var moblim5 "# of Mobility limitations (5 tasks)";
list moblim5 PFlift PFstairs PFkneel PFwlkblks PFvig in 1/10;
summ PFlift PFstairs PFkneel PFwlkblks PFvig if moblim5==0;
summ PFlift PFstairs PFkneel PFwlkblks PFvig if moblim5==5;
tab moblim5, missing;
drop miss_*;
*/
***************************************
* Physical Limitations (recode similar to SF-36 coding
*		so that 0=No limitation, 33=A little, 67=Some, 100=a lot of limitation)
***************************************;
lab def PhysLim 
  0 "No limitations"
  33 "A little"
  67 "Some"
  100 "A lot";
foreach X in A B C D E F G H I {;
  recode CACAS24`X' 1=100 2=67 3=33 4=0 -1=. 8/9=., gen(CACAS24`X'_R);
  lab var CACAS24`X'_R "Phys Limitations recoded from 0=none to 100=a lot";
  lab val CACAS24`X'_R PhysLim;
  tab CACAS24`X' CACAS24`X'_R, missing;
};

***************************************
*  ADL Limitations
***************************************;
rename CACAS24B_R ADL;
lab var ADL "ADL limitations:  bathing/dressing";
tab ADL, missing;

*******************************************
*  Physical Limitations
*******************************************;
rename CACAS24A_R PLlift;
lab var PLlift "Physical limitation: lifting/carrying";
rename CACAS24C_R PLstairs;
lab var PLstairs "Physical limitation: climbing stairs";
rename CACAS24D_R PLkneel;
lab var PLkneel "Physical limitation: bending/kneeling/stooping";
rename CACAS24E_R PLwlk1mi;
lab var PLwlk1mi "Physical limitation:  walking 1 mile";
rename CACAS24F_R PLwlkblks;
lab var PLwlkblks "Physical limitation:  walking several blocks";
rename CACAS24G_R PLwlk1blk;
lab var PLwlk1blk "Physical limitation: walk 1 block";
rename CACAS24H_R PLvig;
lab var PLvig "Physical limitation:  vigorous activity (e.g., running)";
rename CACAS24I_R PLmod;
lab var PLmod "Physical limitation: moderate activity (e.g., vacuuming)";
summ PL*;

DUMMY lift "PLlift<." "PLlift>0" "R has any difficulty lifting/carrying groceries";
tab PLlift lift, missing;

DUMMY stairs "PLstairs<." "PLstairs>0" "R has any difficulty climbing several flights of stairs";
tab PLstairs stairs, missing;

DUMMY walk "PLwlkblks<." "PLwlkblks>0" "R has any difficulty walking several blocks";
tab PLwlkblks walk, missing;

DUMMY kneel "PLkneel<." "PLkneel>0" "R has any difficulty bending/kneeling/stooping";
tab PLkneel kneel, missing;

******************************************
*   Physical limitations Index (based on 8 physical tasks, same as M1), 
*		range 0=No limitations to 100=A lot of limitations on all tasks
******************************************;
gen PLidx8 = (PLlift+PLstairs+PLkneel+PLwlk1mi+PLwlkblks+PLwlk1blk+
  PLvig+PLmod)/8;
lab var PLidx8 "Physical Limitations index (based on 8 tasks)";
list PL* in 1/10, nolab;
summ PL* if PLidx8==0;
summ PL* if PLidx8==100;
tab PLidx8, missing;

******************************************
*   Physical limitations Index (based on 9 physical tasks), 
*		Note:  PF1stair (climbs 1 flight of stairs was NOT asked at M1)
******************************************;
gen PLidx9 = (PLlift+PLstair+PLstairs+PLkneel+PLwlk1mi+PLwlkblks+PLwlk1blk+
  PLvig+PLmod)/9;
lab var PLidx9 "Physical Limitations index (based on 9 tasks)";
list PL* in 1/10, nolab;
summ PL* if PLidx9==0;
summ PL* if PLidx9==100;
tab PLidx9, missing;
   
*****************************************
*    # Hospitalizations Past Year
*****************************************;
tab CACAS46, missing;
gen nhosp = CACAS46 if CACAS46>=0 & CACAS46<998;
label var nhosp "Number times in hospital in past year";
tab CACAS46 nhosp, row missing;

*************************************************************
*    Ever had heart trouble?
*************************************************************;
DUMMY HEART "CACA7>=1 & CACA7<=2" "CACA7==1" 
	"Ever heart trouble suspected/confirmed by Dr.";
tab CACA7 HEART, missing;

*************************************************************
*    Ever had an AMI?
*************************************************************;
DUMMY AMI "HEART==0 | CACA7A==996 | CACA7BA==1 | (CACA8>=1 & CACA8<=2)"
	"CACA7BA==1 | CACA8==1" "Ever had a heart attack";
bysort AMI:  tab CACA7BA CACA8, missing;

*************************************************************
*    Hx of Stroke [not asked at M1]
*************************************************************;
DUMMY HxSTROKE "CACA6A<=2" "CACA6A==1"
  "Ever had Stroke";
tab CACA6A HxSTROKE, missing;

*************************************************************
*    Hx of Cancer
*************************************************************;
DUMMY CANCER "CACA26<=2" "CACA26==1"
  "Ever had cancer";
tab CACA26 CANCER, missing;

*************************************************************
*    Asthma/Bronchitis/Emphysema/TB/Other Lung problem in past 12 mos
*************************************************************;
*tab1 CACAS11A-CACAS11C, missing;
gen RespUpper = 2-CACAS11A if CACAS11A>=1 & CACAS11A<=2;
lab var RespUpper "Asthma/Bronchitis/Emphysema in the past 12 mos";
tab RespUpper CACAS11A, missing;

gen TB = 2-CACAS11B if CACAS11B>=1 & CACAS11B<=2;
lab var TB "TB in the past 12 mos";
tab TB CACAS11B, missing;

gen LungOthr = 2-CACAS11C if CACAS11C>=1 & CACAS11C<=2;
lab var LungOthr "Other Lung problem in the past 12 mos";
tab LungOthr CACAS11C, missing;

DUMMY LungYr "CACAS11A>=1 & CACAS11A<=2 & CACAS11B>=1 & CACAS11B<=2 &
	CACAS11C>=1 & CACAS11C<=2" "CACAS11A==1 | CACAS11B==1 | CACAS11C==1" 
	"Respiratory/lung problem in the past 12 mos";
bysort CACAS11C:  tab CACAS11A CACAS11B if LungYr==1, missing;
summ CACAS11A-CACAS11C if LungYr==0;
tab CACAS11A SAQ if missing(LungYr), missing;
tab CACAS11B CACAS11C if missing(LungYr) & SAQ==1 & CACAS11A>=1 & CACAS11A<=2;
tab LungYr, missing;

*************************************************************
*    Current Diabetes (past 12 mos)
*************************************************************;
DUMMY CurrDM "CACAS11X<=2" "CACAS11X==1"
  "Diabetes in the past 12 mos";
tab CACAS11X CurrDM, missing;
tab CACAS11X SAQ if missing(CurrDM), missing;

*************************************************************
*    Neurological disorder in the past 12 mos
*************************************************************;
DUMMY NEUROL "CACAS11Y>=1 & CACAS11Y<=2" "CACAS11Y==1" 
	"Neurological disorder in the past 12 mos";
tab CACAS11Y NEUROL, missing;
tab CACAS11Y SAQ if missing(NEUROL), missing;

*************************************************************
*    Stroke in the past 12 mos
*************************************************************;
DUMMY STROKE "CACAS11Z>=1 & CACAS11Z<=2" "CACAS11Z==1" 
	"Stroke in the past 12 mos";
tab CACAS11Z STROKE, missing;
tab CACAS11Z SAQ if missing(STROKE), missing;

*************************************************************
*    Self-reported Hypertension (past 12 mos)
*************************************************************;
DUMMY HighBP "CACAS11S<=2" "CACAS11S==1" "Hypertension in the past 12 mos";
tab CACAS11S HighBP, missing;
tab CACAS11S SAQ if missing(HighBP), missing;

*************************************************************
*    Urinary Problems in the past 12 mos
*************************************************************;
DUMMY Urinary "CACAS11J>=1 & CACAS11J<=2" "CACAS11J==1" 
	"Urinary/bladder problems in the past 12 mos";
tab CACAS11J Urinary, missing;
tab CACAS11J SAQ if missing(Urinary), missing;

*------------------------------------------------
*   Prescription for high chol & hypertension in past 30 days [From CAPI]
*------------------------------------------------;
gen RxHighCH = 2-CACAS12C if CACAS12C>=1 & CACAS12C<=2;
lab var RxHighCH "Past 30 days:  taken prescription for high cholesterol";
tab CACAS12C RxHighCH, missing;

gen RxHighBP = 2-CACAS12A if CACAS12A>=1 & CACAS12A<=2;
lab var RxHighBP "Currently or Past 30 days:  taking prescription for hypertension";
*tab CACAS12A RxHighBP, missing;
*---60 Rs said haven't taken meds in past 30 days [S12A] but earlier in CAPI said currently taking BP meds [A24C]----*;
*tab CACA24C CACAS12A if RxHighBP==0, missing;
replace RxHighBP = 1 if RxHighBP==0 & CACA24C==1;
*tab CACA24C CACAS12A if RxHighBP==1, missing;
*----0 Rs missing RxHighBP but earlier in CAPI said never Dx or Rx for High BP---*;
*tab CACA24 CACA24B if missing(RxHighBP), missing;
replace RxHighBP = 0 if missing(RxHighBP) & (CACA24==2 | CACA24B==2);
*tab CACA24 CACA24B if RxHighBP==0 & (CACAS12A<1 | CACAS12A>2), missing;
bysort RxHighBP: tab CACA24C CACAS12A, missing;
tab RxHighBP, missing;

**************************************************************
*  Treated for (in past 12 mos) or Taking Meds (now/past 30 days) for Hypertension 
***************************************************************;
DUMMY HYPERTEN "RxHighBP<." "HighBP==1 | RxHighBP==1"
	"R is being treated for or taking meds for hypertension";
bysort HYPERTEN:  tab HighBP RxHighBP, missing;
tab HYPERTEN, missing;

*------------------------------------------------
*   Pain (Back/Joint/Headache)
*------------------------------------------------;
lab def PAIN
	0 "Not at all"
	1 "Once a month"
	2 "Several times/mo"
	3 "Once/wk"
	4 "Several times/wk"
	5 "Almost every day";
gen BackAche = 6-CACAS10B if CACAS10B>=1 & CACAS10B<=6;
lab var BackAche "Past 30 day:  Freq lower Back ache";
lab val BackAche PAIN;
tab CACAS10B BackAche, missing;

gen JointAche = 6-CACAS10F if CACAS10F>=1 & CACAS10F<=6;
lab var JointAche "Past 30 day:  Freq aches/stiffness in joints";
lab val JointAche PAIN;
tab CACAS10F JointAche, missing;

gen HeadAche = 6-CACAS10A if CACAS10A>=1 & CACAS10A<=6;
lab var HeadAche "Past 30 day:  Freq HeadAche";
lab val HeadAche PAIN;
tab CACAS10A HeadAche, missing;

*------------------------------------------------
*   Any Chronic Pain 
*------------------------------------------------;
lab list CACAS15;
recode CACAS15 (2=0) (7 8=.), gen(ChrPain);
lab var ChrPain "Any chronic pain? (0=No, 1=Yes)";
tab ChrPain CACAS15, missing;

*------------------------------------------------
*   Index of Pain Interference 
*		(Based on 5 of the 7 items from Short-Form of the Brief Pain Inventory (BPI),
*		https://www.mdanderson.org/research/departments-labs-institutes/
*			departments-divisions/symptom-research/symptom-assessment-tools/brief-pain-inventory.html)
*		Cleeland (2009, BPI: User Guide) indicates that pain interference is computed as the 
*			mean across the 7 items. [We do the same except only for the 5 items in MIDUS.]
*------------------------------------------------;
lab list CACAS16;
lab def PainInt
	 0 "Did not interfere"
     10 "Completely interfered";
program PainInter;
args INVAR OUTVAR LABEL;
	recode `INVAR' (99=0) (97 98=.), gen(`OUTVAR');
	lab var `OUTVAR' "How much pain interferes with: `LABEL'";
	lab val `OUTVAR' PainInt;
	bysort ChrPain:  tab `OUTVAR' `INVAR', missing;
end;

PainInter CACAS16 PainInt1 "General Activity";
PainInter CACAS17 PainInt2 "Mood";
PainInter CACAS18 PainInt3 "Relations with Others";
PainInter CACAS19 PainInt4 "Sleep";
PainInter CACAS20 PainInt5 "Enjoyment of Life";

tabstat PainInt1-PainInt5, by(ChrPain) stats(N mean min max);
*----Missing ChrPain but valid data for Pain Interference?---*;
*list CACAS15 ChrPain PainInt* if missing(ChrPain) & !missing(PainInt1);

****Compute Average across 5 items (alpha=0.97)****;
alpha PainInt1-PainInt5, item lab min(3) gen(PainInt);
lab var PainInt "Index of Pain Interference (based on 5 items from BPI)";
bysort ChrPain: summ PainInt, d;
list ChrPain PainInt PainInt1-PainInt5 in 1/20, nolab;
*---Reports Chronic pain but no interference---*;
summ ChrPain PainInt PainInt1-PainInt5 if ChrPain==1 & PainInt==0;
*---Missing data for PainInt b/c fewer than 3 valid items---*;
*list PainInt PainInt1-PainInt5 if missing(PainInt) & !missing(PainInt1);

************************************************************************
*   Hardships during Great Recession
************************************************************************;
*desc CACAA2*;

DUMMY GRLostJob "CACAA2A<=2" "CACAA2A==1" 
	"Since 2008 Recession:  R lost job?";
tab GRLostJob CACAA2A, missing;

DUMMY GRWorseJob "CACAA2D<=2" "CACAA2D==1" 
	"Since 2008 Recession:  Took job below educ/exp level?";
tab GRWorseJob CACAA2D, missing;

DUMMY GRNewJob "CACAA2B<=2 & CACAA2E<=2" "CACAA2B==1 | CACAA2E==1" 
	"Since 2008 Recession:  New job disliked OR extra job?";
bysort GRNewJob:  tab CACAA2B CACAA2E, missing;

DUMMY GRLostHome "(CACAA2K<=3 | CACAA2K==9) & (CACAA2L<=3 | CACAA2L==9)" 
	"CACAA2K==1 | CACAA2L==1" 
	"Since 2008 Recession:  Lost home to foreclosure OR something else?";
replace GRLostHome = 1 if CACAA2L==1;
bysort GRLostHome:  tab CACAA2K CACAA2L, missing;

DUMMY GRMissRent "CACAA2F<=2" "CACAA2F==1"
	"Since 2008 Recession:  Missed mortgage or rent pmt?";
tab GRMissRent CACAA2F, missing;

DUMMY GRThreatEvict "CACAA2G<=2" "CACAA2G==1" 
	"Since 2008 Recession:  Threatened w/ foreclosure/eviction?";
tab GRThreatEvict CACAA2G, missing;

DUMMY GRSoldHomeLoss "CACAA2J<=3 | CACAA2J==9" "CACAA2J==1" "Since 2008 Recession:  Sold home for a loss?";
tab GRSoldHomeLoss CACAA2J, missing;

DUMMY GRFamMovIn "CACAA2O<=2 & CACAA2P<=2" "CACAA2O==1 | CACAA2P==1" 
	"Since 2008 Recession:  Family/friends moved in OR vice versa?";
bysort GRFamMovIn:  tab CACAA2O CACAA2P, missing;

DUMMY GRBankrupt "CACAA2M<=2" "CACAA2M==1" "Since 2008 Recession:  Declared bankrupty?";
tab GRBankrupt CACAA2M, missing;

DUMMY GRMissPmt "CACAA2R<=2 & CACAA2S<=2" "CACAA2R==1 | CACAA2S==1"  
	"Since 2008 Recession:  Missed credit card OR other debt payment?";
bysort GRMissPmt:  tab CACAA2R CACAA2S, missing;

DUMMY GRBorrow "CACAA2Q<=2" "CACAA2Q==1"
	"Since 2008 Recession:  Borrowed money?";
tab GRBorrow CACAA2Q, missing;

DUMMY GRMoreDebt "CACAA2T<=2" "CACAA2T==1" 
	"Since 2008 Recession:  Increased credit card debt?";
tab GRMoreDebt CACAA2T, missing;

****GRBorrow & GRMoreDebt:  Some overlap (combine-->both involved increased debt)****;
tab GRBorrow GRMoreDebt, missing;
DUMMY GRMoreDebt2 "GRBorrow<. & GRMoreDebt<." "GRBorrow==1 | GRMoreDebt==1" 
  "Since 2008 Recession:  Borrowed OR increased credit card debt";
bysort GRMoreDebt2:  tab GRBorrow GRMoreDebt, missing;
tab GRMoreDebt2, missing;

DUMMY GRSoldStuff "CACAA2X<=2" "CACAA2X==1" 
	"Since 2008 Recession:  Sold possessions to make ends meet?";
tab GRSoldStuff CACAA2X, missing;

DUMMY GRCutBack "CACAA2Y<=2" "CACAA2Y==1"
	"Since 2008 Recession:  Cut back on spending?";
tab GRCutBack CACAA2Y, missing;

DUMMY GRExhaustUnemp "CACAA2Z<=2" "CACAA2Z==1" 
	"Since 2008 Recession:  Exhausted unemployment?";
tab GRExhaustUnemp CACAA2Z, missing;

summ GRLostHome GRFamMovIn GRMissRent GRSoldHomeLoss GRThreatEvict 
	GRLostJob GRWorseJob GRNewJob 
	GRCutBack GRBorrow GRMoreDebt GRMoreDebt2 GRSoldStuff 
	GRMissPmt GRExhaustUnemp GRBankrupt;

keep M2ID SAMPLMAJ CASTATUS CAPI_M3 SAQ_M3 ym_M3 *phone* 
	sex female cohort age_M3 ageadj_M3 FLAG_age_M3
	hisp RACEbest RACETHNC white NHwhite 
	marstat marstatP1 numkids anykidle18 HHsize 
	educ educsp WORK WORKING NOTWORK RETIRED WORKSP NOTWORKSP RETIREDSP
	OCCP_cat OCCSP_cat 
	HHINC HHINC_flag HHINC95 INC INC_ln INC_sqrt ihs_INC 
	HHINCe HHINCe95 INCe INCe_ln INCe_sqrt ihs_INCe
	INCw INCw_ln INCw_sqrt ihs_INCw
	INCw_R INCw_R_ln INCw_R_sqrt ihs_INCw_R
	INCw_S INCw_S_ln INCw_S_sqrt ihs_INCw_S
	INCw_OF95 INCss_FH95 INCoth_FH95
	ASSETS_cat NOassets ASSETS ASSETS*95 WLTH ihs_WLTH
	max_nowork_c max_nowork_c4
	FinNow Fin10yfuture FinControl FinNeed FinDiff WorkNow Work10yfuture
	Conscien* Neurot Extrover Openness Agreeable Agency
	marprtP1 family friend nbor fchurch socgrp 
	married contact church othgrp socint  
	POSAF LIFERATE PWB1 SWB* 
	NEGAF NAsad NAnervous NArestless NAhopeless NAeffort NAworthless
	Pessimist NoWorth NoContrib NoProgress NoImprove DoneAll GaveUp Disappoint LifeFuture ContFuture
	CIDI_MDD* sadmuch sadfreq DEPAF anhemuch anhefreq ANHED depmuch depfreq
	nointerest lowenergy chgappetit probsleep nosleepfreq noconcen down thkdeath
	smoke AlcProb* MAST DrugAny ${DrugTypes} DrugOTH* NDrugType* DrugProb*
	MEDITATE MoveRx EXER* exerfreq 
	heightS weightS wgt1yrS wgt10yrS bmiS bmi1yrS bmi10yrS waistS hipS overwgt
	HighBP RxHighCH RxHighBP HYPERTEN 
	HEART AMI CANCER HxSTROKE STROKE RespUpper TB LungOthr LungYr NEUROL CurrDM
	Urinary SAH nhosp
	ADL PLlift PLstairs PLkneel PLwlk1mi PLwlkblks PLwlk1blk PLvig PLmod
	lift stairs walk kneel PLidx8 PLidx9
	BackAche JointAche HeadAche ChrPain PainInt*
	GRLostHome GRFamMovIn GRMissRent GRSoldHomeLoss GRThreatEvict 
	GRLostJob GRWorseJob GRNewJob 
	GRCutBack GRBorrow GRMoreDebt GRMoreDebt2 GRSoldStuff 
	GRMissPmt GRExhaustUnemp GRBankrupt;
sort M2ID;
foreach X of varlist hisp RACEbest RACETHNC 
	marstat marstatP1 numkids anykidle18 HHsize 
	educ educsp WORK NOTWORK RETIRED WORKSP NOTWORKSP RETIREDSP 
	OCCP_cat OCCSP_cat 
	INC INC_ln INC_sqrt ihs_INC INCe INCe_ln INCe_sqrt ihs_INCe
	INCw INCw_ln INCw_sqrt ihs_INCw
	INCw_R INCw_R_ln INCw_R_sqrt ihs_INCw_R
	INCw_S INCw_S_ln INCw_S_sqrt ihs_INCw_S
	ASSETS_cat WLTH ihs_WLTH
	max_nowork_c max_nowork_c4
	FinNow Fin10yfuture FinControl FinNeed FinDiff WorkNow Work10yfuture
	Conscien* Neurot Extrover Openness Agreeable Agency
	marprtP1 family friend nbor fchurch socgrp 
	married contact church othgrp socint  
	POSAF LIFERATE PWB1 SWB* NEGAF CIDI_MDD* 
	smoke MAST DrugAny $DrugTypes DrugOTH* NDrugType* DrugProb*
	MEDITATE MoveRx EXER* exerfreq 
	heightS weightS wgt1yrS wgt10yrS bmiS bmi1yrS bmi10yrS waistS hipS overwgt
	HighBP RxHighCH RxHighBP HYPERTEN 
	HEART AMI CANCER HxSTROKE STROKE RespUpper TB LungOthr LungYr NEUROL CurrDM
	Urinary SAH nhosp
	ADL PLlift PLstairs PLkneel PLwlk1mi PLwlkblks PLwlk1blk PLvig PLmod
	lift stairs walk kneel PLidx8 PLidx9
	BackAche JointAche HeadAche ChrPain PainInt* {;
		rename `X' `X'_M3;
};
lab data "Milwaukee Oversample:  M3 P1 data, n=389";
save "${MIDUS3}M3_MKE.dta", replace;
desc;

log close;
