# Supplementary material for: Daily exposure to stressors, daily perceived severity of stress, and mortality risk among US adults
Source: PLoS One. 2024 May 15;19(5):e0303266. doi: 10.1371/journal.pone.0303266 (PMC11095670; doi:10.1371/journal.pone.0303266)
Supplement: S1 File — (ZIP) [file pone.0303266.s006.zip › S6_file/Related/NSDE_M1.do]

 #delimit ;
*set more off;	 
version 16.1;
capture log close;
global ROOT "C:\Users\dglei\";
global MIDUS  "${ROOT}Box\MIDUS\";
global DIR "${MIDUS}M1\P2 (NSDE)\";

*log using "stata.smcl", replace;
log using "${DIR}NSDE_M1.log", replace;
**********************************************
*  Program:     ${DIR}NSDE_M1.do
*  Programmer:  Dana A. Glei 
*  Task:   Check data & construct vars from NDSE Wave 1 
*  Input Data:  ${DIR}ICPSR_03725-V6\DS0001\03725-0001-Data.dta
*  Output Data: ${DIR}NSDE_M1.dta
*               
*  Notes:   Unique Key = M2ID + DAY
*
*  Date created: 7/31/2023
*  Date updated:  11/20/2023
*  Related Programs: 
*************************************************;

********************************
*   M1 NSDE (N=10,488 obs, up to 8 obs per R, 1 for each of 8 days)
*********************************;
use "${DIR}ICPSR_03725-V6\DS0001\03725-0001-Data.dta", clear;
sort M2ID A2DDAY;
gen str2 NSDE_WAVE = "M1";

*desc A2DTOTST A2DANYST A2DSEVAV A2DXFCAV;
rename A2DDAY DAY;
tab DAY;

****Yr/Mo of M2 NSDE fielded Mar 1996-Apr 1997****;
*tab A2DIYEAR A2DIMON, missing;
gen NSDEym = ym(A2DIYEAR, A2DIMON);
lab var NSDEym "Yr/Mo of NSDE Wave 1";
format NSDEym %tm;
list M2ID DAY NSDEym A2DIYEAR A2DIMON in 1/10;
*----No info re: Yr or Mo of interview for 1 R----*;
list M2ID DAY NSDEym A2DIYEAR A2DIMON if missing(NSDEym);
tab NSDEym if DAY==1, missing;
/*
*****Number of Stressors****;
tab A2DTOTST, missing;
list M2ID DAY A2DTOTST A2DF1 A2DF2 A2DF3 A2DF4 A2DF5 A2DF6 A2DF7 in 1/20;
list M2ID DAY A2DTOTST A2DF1 A2DF2 A2DF3 A2DF4 A2DF5 A2DF6 A2DF7 if A2DTOTST==6;
*----Not clear why A2DTOTST was not calculated (8) for these 173 Rs---*;
summ A2DF1 A2DF2 A2DF3 A2DF4 A2DF5 A2DF6 A2DF7 if A2DTOTST==8;
list M2ID DAY A2DTOTST A2DF1 A2DF2 A2DF3 A2DF4 A2DF5 A2DF6 A2DF7 
	if A2DTOTST==8 & DAY==1 in 1/1200;
*----Error in coding?  1 R coded as A2DTOTST=7 but refused all 7 items---*;
list M2ID DAY A2DTOTST A2DF1 A2DF2 A2DF3 A2DF4 A2DF5 A2DF6 A2DF7 if A2DTOTST==7;
*/
****Recode Exposure to Each Type of Stressor as 0=No, 1=Yes, DK/Refused=Missing***;
forvalues i=1/7 {;
	*---Recode 0=No, 1=Yes, DK/Refused=.---*;
	recode A2DF`i' 2=0 7/8=., gen(F`i'r);
	*tab F`i'r A2DF`i', missing;
};

*****Recompute # of Stressors per day*****;
misschk F1r F2r F3r F4r F5r F6r F7r, gen(miss_);
gen Nstress = F1r+F2r+F3r+F4r+F5r+F6r+F7r;
lab var Nstress "Total # of stressors reported per day (out of 7)";
tab Nstress, missing;
*----Nstress is missing b/c R refused 1+ item (N=73 obs, 0.7% of sample)---*;
tab A2DTOTST Nstress, missing;
*----N=26 for whom A2DTOTST is valid, but R refused all items ---*;
tab miss_n A2DTOTST if A2DTOTST<=7 & miss_n==7, missing;
list M2ID DAY A2DTOTST A2DF1 A2DF2 A2DF3 A2DF4 A2DF5 A2DF6 A2DF7
	if A2DTOTST<=7 & miss_n==7 in 1/2000;	
*----N=47 for whom A2DTOTST is valid, but R refused 1-6 items ---*;
tab miss_n A2DTOTST if A2DTOTST<=7 & miss_n>0 & miss_n<7, missing;
list M2ID DAY A2DTOTST A2DF1 A2DF2 A2DF3 A2DF4 A2DF5 A2DF6 A2DF7
	if A2DTOTST<=7 & miss_n>0 & miss_n<7 in 1/1200;	
*----Nstress is missing b/c R refused 1+ item (N=73, 0.7% of sample)---*;
*list Nstress A2DF1 A2DF2 A2DF3 A2DF4 A2DF5 A2DF6 A2DF7 if missing(Nstress);
*----A2DTOTST=8 (Not calculated), but we have a valid Nstress (Not clear why they did not compute it?)---*;
list M2ID DAY A2DTOTST Nstress A2DF1 A2DF2 A2DF3 A2DF4 A2DF5 A2DF6 A2DF7
	if A2DTOTST==8 & Nstress<. in 1/1000;
*----A2DTOTST is valid, but Nstress=. (They just ignored refusals?)---*;
list M2ID DAY A2DTOTST Nstress A2DF1 A2DF2 A2DF3 A2DF4 A2DF5 A2DF6 A2DF7
	if A2DTOTST<=7 & Nstress>=. in 1/500;
*----Other discrepancies b/w A2DTOTST and Nstress (Not clear where A2DTOTST comes from)---*;
tab A2DTOTST Nstress if A2DTOTST<=7 & Nstress<=7 & abs(A2DTOTST-Nstress)>0.1, missing;
list M2ID DAY A2DTOTST Nstress A2DF1 A2DF2 A2DF3 A2DF4 A2DF5 A2DF6 A2DF7
	if A2DTOTST<=7 & Nstress<=7 & abs(A2DTOTST-Nstress)>0.1 in 1/800;
*----Among obs with valid data:  62% report no stressor, 27% report 1 stressor, 8% report 2 stressors, and
*		 3% report 3+ stressors---*;
tab Nstress;

****Any Stressors****;
tab A2DANYST A2DTOTST, missing;
*----Again, Error in coding?  1 R coded as A2DANYST=1 but refused all 7 items---*;
list M2ID DAY A2DTOTST A2DANYST A2DF1 A2DF2 A2DF3 A2DF4 A2DF5 A2DF6 A2DF7
	if A2DTOTST==7;
*****Recompute Any Stressors*****;
gen Anystress = (Nstress>0) if Nstress<.;
lab var Anystress "Any stressors reported (out of 7)";
tab Anystress Nstress, missing;
tab A2DANYST Anystress, missing;
*----A2DANYST=8 (Not calculated), but we have a valid Anystress (Not clear why they did not compute it?)---*;
*list A2DANYST Anystress A2DF1 A2DF2 A2DF3 A2DF4 A2DF5 A2DF6 A2DF7
	if A2DANYST==8 & Anystress<.;
*----A2DANYST is valid, but Anystress=. (They just ignored refusals?)---*;
*list A2DANYST Anystress A2DF1 A2DF2 A2DF3 A2DF4 A2DF5 A2DF6 A2DF7
	if A2DANYST<=7 & Anystress>=.;
*----Other discrepancies b/ A2DANYST & Anystress=. (not clear where the value of A2DANYST comes from)---*;
*list A2DANYST Anystress A2DF1 A2DF2 A2DF3 A2DF4 A2DF5 A2DF6 A2DF7
	if A2DANYST<=7 & Anystress<=7 & abs(A2DANYST-Anystress)>0.1;
	
/*
****Average Severity of Stress (Expert rated)--I CANNOT FIND THE SOURCE ITEMS****;
tab A2DSEVAV, missing;
*----A2DZF*SEV not on the file??---*;
list M2ID DAY A2DTOTST A2DSEVAV A2DZF*SEV in 1/20;
*/

****Recode Severity (R rated) of Each Stressor Type: 0=Not at all to 3=Very stressful, DK/Refused=Missing***;
lab def Severity
	0 "Not at all"
	1 "Not very"
	2 "Somewhat"
	3 "Very";
foreach STUB in 1C 2C 3B 4B 5C 6C 7B {;
	local num = substr("`STUB'",1,1);
	recode A2DF`STUB' 1=3 2=2 3=1 4=0 8/9=., gen(F`STUB'r);
	*----If R did not experience this stressor, we recode severity to 0-----*;
	replace F`STUB'r = 0  if F`STUB'r>=. & A2DF`num'==2;
	lab val F`STUB'r Severity;
	*bysort A2DF`num': tab F`STUB'r A2DF`STUB', missing;
	*disp "*----Check those coded INAPP---*";
	*tab  A2DF`num' F`STUB'r if A2DF`STUB'==9, missing;
	*disp "*----Check those coded Refused---*";
	*tab A2DF`num' F`STUB'r if A2DF`STUB'==8, missing;
};
****For A2DF2C, 9=INAPP but for other vars A2DF*C, 9=NA******;
/*
****Average Severity of Stress (R rated)--DOES NOT SEEM TO BE COMPUTED CORRECTLY****;
tab A2DXFCAV, missing;
*list M2ID DAY A2DTOTST A2DXFCAV A2DF1C A2DF2C A2DF3B A2DF4B 
	A2DF5C A2DF6C A2DF7B in 1/20;
*/
*----Sum Severity across 7 items (do NOT hang together well, but we wouldn't expect them to)----*;
*alpha F1Cr F2Cr F3Br F4Br F5Cr F6Cr F7Br, item lab;
*misschk F1Cr F2Cr F3Br F4Br F5Cr F6Cr F7Br;
gen StressSev =F1Cr + F2Cr + F3Br + F4Br + F5Cr + F6Cr + F7Br;
lab var StressSev "Sum of severity scores across 7 stressors";
*----N=78 (0.7% of obs) missing data---*;
tab StressSev, missing;
*----64% score 0 (mostly b/c no stressor that day), 14% score 3+ (i.e., "very/a lot" on 1 stressor)---*;
tab StressSev;
tab Anystress if StressSev==0;
*list StressSev F1Cr F2Cr F3Br F4Br F5Cr F6Cr F7Br in 1/20, nolab;
*list StressSev F1Cr F2Cr F3Br F4Br F5Cr F6Cr F7Br 
	if StressSev>12 & StressSev<., nolab compress;
*----StressSev should be 0 if Nstress=0: OK----*;
summ StressSev if Nstress==0;
*list M2ID DAY Nstress A2DF1 A2DF2 A2DF3 A2DF4 A2DF5 A2DF6 A2DF7 StressSev 
	F1Cr F2Cr F3Br F4Br F5Cr F6Cr F7Br if Nstress==0 & StressSev!=0 in 1/500;
*---A2DF2C=INAPP, but A2DF2 was REFUSED-->Should be missing (OK, D2DXFCAV was Not calculated)---*;
*list M2ID DAY A2DF1C A2DF2 A2DF2C A2DF3B A2DF4B A2DF5C A2DF6C A2DF7B
	A2DXFCAV StressSev if A2DF2C==9 & A2DF2==8;
*---1 R reported A2DF3=No, but A2DF3B=A little?---*;
*list M2ID DAY A2DF3 A2DF3B 
	A2DXFCAV StressSev F1Cr F2Cr F3Br F4Br F5Cr F6Cr F7Br if A2DF3==2 & A2DF3B<=4;
*---2 Rs reported A2DF4=No, but A2DF4B=not very/very?---*;
*list M2ID DAY A2DF4 A2DF4B 
	A2DXFCAV StressSev F1Cr F2Cr F3Br F4Br F5Cr F6Cr F7Br if A2DF4==2 & A2DF4B<=4;
*---1 R reported A2DF6=No, but A2DF6C=not very?---*;
*list M2ID DAY A2DF6 A2DF6C 
	A2DXFCAV StressSev F1Cr F2Cr F3Br F4Br F5Cr F6Cr F7Br if A2DF6==2 & A2DF6C<=4;
*---1 R reported A2DF7=No, but A2DF7B=very?---*;
*list M2ID DAY A2DF7 A2DF7B
	A2DXFCAV StressSev F1Cr F2Cr F3Br F4Br F5Cr F6Cr F7Br if A2DF7==2 & A2DF7B<=4;
*****************************************************************************
*   Weak (and negative?!?) corr b/w A2DXFCAV & my var? 
* 		-> I *think* they computed average severity only for reported stressors, whereas
*			I coded severity to 0 if R did not report that stressor.
*		-> Even so, I cannot figure out how they came up with the values they did.
*******************************************************************************;
*tab A2DXFCAV StressSev, missing;
summ StressSev A2DXFCAV if Anystress==1;
pwcorr StressSev A2DXFCAV if Anystress==1;
list F1Cr F2Cr F3Br F4Br F5Cr F6Cr F7Br A2DXFCAV StressSev 
	if A2DF1==1 & !missing(StressSev) & A2DXFCAV<8 in 1/50, nolab compress;
*---Treated refused/missing as "no stress"? I coded them as missing---*;
list M2ID DAY A2DF1C A2DF2C A2DF3B A2DF4B A2DF5C A2DF6C A2DF7B A2DXFCAV 
	StressSev if A2DXFCAV>=0 & A2DXFCAV<8 & missing(StressSev) in 1/1500;
*---A2DF2C=INAPP, but A2DF2 was REFUSED-->Should be missing ---*;
tab A2DF2 A2DF2C, missing;
list M2ID DAY A2DF1C F1Cr A2DF2 A2DF2C F2Cr 
	A2DF3B F3Br A2DF4B F4Br A2DF5C F5Cr A2DF6C F6Cr A2DF7B F7Br
	A2DXFCAV StressSev 
	if A2DF2C==9 & A2DF2==8 & A2DXFCAV>=0 & A2DXFCAV<8 & missing(StressSev) in 1/4000;
*---How did they end up with A2DXFCAV==0? Should be >0--*;
list M2ID DAY A2DF1C A2DF2C A2DF3B A2DF4B A2DF5C A2DF6C A2DF7B 
	A2DXFCAV StressSev if A2DXFCAV==0 & A2DF2!=2 in 1/1000;
*---How did they end up with A2DXFCAV==1? Should be >1--*;
list M2ID DAY A2DF1C A2DF2C A2DF3B A2DF4B A2DF5C A2DF6C A2DF7B 
	A2DXFCAV StressSev if A2DXFCAV==1 in 1/155, compress;
*---How did they end up with A2DXFCAV==4? Doesn't match the data--*;
list M2ID DAY A2DF1C A2DF2C A2DF3B A2DF4B A2DF5C A2DF6C A2DF7B 
	A2DXFCAV StressSev if A2DXFCAV==4 in 1/25;
/*
***********************************************************************
*  24 obs for which all the stress vars are missing
*		 (but most have valid data for other vars such as A2DA1 A2DB1 A2DC1 A2DD1)
************************************************************************;
drop miss_*;
misschk F1r F2r F3r F4r F5r F6r F7r F1Cr F2Cr F3Br F4Br F5Cr F6Cr F7Br, gen(miss_);
tab1 A2DA1 A2DB1 A2DC1 A2DD1 if miss_number==14, missing;

*****Drop N=24 obs for which all the stress vars were missing****;
drop if miss_number==14;
label data "M1, NSDE: Stress vars for each R on each of up to 8 days (N=10,464 obs)";
*/
tab DAY;
keep M2ID NSDE_WAVE DAY NSDEym F1r F2r F3r F4r F5r F6r F7r Nstress
	F1Cr F2Cr F3Br F4Br F5Cr F6Cr F7Br StressSev;
label data "M1, NSDE: Stress vars for each R on each of up to 8 days (N=10,488 obs)";
save "${DIR}NSDE_M1.dta", replace;
desc;

use "${DIR}NSDE_M1.dta", clear;
*****************************************************************
*  Compute Mean per Day for Exposure & Severity for each Type of Stressor  
*****************************************************************;
summ F1r F2r F3r F4r F5r F6r F7r 
	F1Cr F2Cr F3Br F4Br F5Cr F6Cr F7Br;
list M2ID DAY Nstress StressSev in 1/24;
*list DAY F1r F2r F3r F4r F5r F6r F7r if M2ID==11225;
*----Reported 3 stressors (but only completed NSDE for 1 day!)---*;
*list M2ID DAY F1r F2r F3r F4r F5r F6r F7r if M2ID==11176;
*----Reported >3 stressors per day (completed NSDE for 7 days)---*;
*list M2ID DAY F1r F2r F3r F4r F5r F6r F7r if M2ID==15454;
*list DAY F1Cr F2Cr F3Br F4Br F5Cr F6Cr F7Br if M2ID==10537, nolab;
****One R (M2ID=18733) with no valid data for Nstress on even 1 day****;
*list M2ID F1r F2r F3r F4r F5r F6r F7r Nstress if M2ID==18733;
collapse (count) stress_days=Nstress Sev_days=StressSev 
	(mean) F1r F2r F3r F4r F5r F6r F7r Nstress 
		F1Cr F2Cr F3Br F4Br F5Cr F6Cr F7Br StressSev, 
	by(M2ID NSDE_WAVE NSDEym);
list M2ID Nstress StressSev in 1/3;
*---49% of the sample has valid data for Nstress on all 8 days----*;
lab var stress_days "# of observed days for Nstress";
tab stress_days, missing;
*---Compute Cumulative Stressors (sum of per day mean for each type stressor)---*;
gen Nstress2 = F1r+F2r+F3r+F4r+F5r+F6r+F7r;
*list F1r F2r F3r F4r F5r F6r F7r Nstress2 Nstress  if M2ID==11225;
*list F1r F2r F3r F4r F5r F6r F7r Nstress2 Nstress if M2ID==11176;
*list F1r F2r F3r F4r F5r F6r F7r Nstress2 Nstress if M2ID==15454;
****One R (M2ID=18733) with no valid data for Nstress on even 1 day****;
*list M2ID F1r F2r F3r F4r F5r F6r F7r Nstress2 Nstress if stress_days==0;
*---Some small differences b/w the mean of the sum and the sum of the means (b/c of missing data)---*;
*scatter Nstress Nstress2;
list M2ID F1r F2r F3r F4r F5r F6r F7r Nstress2 Nstress 
	if Nstress<. & abs(Nstress-Nstress2)>0.25;
*---48% of the sample has valid data for StressSev on all 8 days----*;
lab var Sev_days "# of observed days for StressSev";
tab Sev_days, missing;
*---Compute Cumulative Severity (sum of per day mean for each type stressor)---*;
gen StressSev2 =F1Cr+F2Cr+F3Br+F4Br+F5Cr+F6Cr+F7Br;
*list M2ID F1Cr F2Cr F3Br F4Br F5Cr F6Cr F7Br StressSev2 StressSev if M2ID==10537;
*---Some small differences b/w the mean of the sum and the sum of the means (b/c of missing data)---*;
*scatter StressSev StressSev2;
list M2ID F1Cr F2Cr F3Br F4Br F5Cr F6Cr F7Br StressSev2 StressSev 
	if StressSev<. & abs(StressSev-StressSev2)>0.5;
drop Nstress StressSev;
rename Nstress2 Nstress;
lab var Nstress "Cumulative # stressors (sum of per day mean for each stressor)";
tab Nstress;
rename StressSev2 StressSev;
lab var StressSev "Cumulative severity (sum of per day mean for each stressor)";
tab StressSev;
****if Nstress=0, StressSev should also be 0? OK****;
tab StressSev if Nstress==0;

keep M2ID NSDE_WAVE NSDEym stress_days F1r F2r F3r F4r F5r F6r F7r Nstress
	Sev_days F1Cr F2Cr F3Br F4Br F5Cr F6Cr F7Br StressSev;
foreach X in NSDEym stress_days F1r F2r F3r F4r F5r F6r F7r Nstress 
	Sev_days F1Cr F2Cr F3Br F4Br F5Cr F6Cr F7Br StressSev {;
		rename `X' `X'_M1;
};
gen NSDE_M1 = 1;
label data "M1, NSDE: Stressor measures for each R (N=1,499)";
save "${DIR}NSDE_R_M1.dta", replace;
desc;

log close;
