# Supplementary material for: Daily exposure to stressors, daily perceived severity of stress, and mortality risk among US adults
Source: PLoS One. 2024 May 15;19(5):e0303266. doi: 10.1371/journal.pone.0303266 (PMC11095670; doi:10.1371/journal.pone.0303266)
Supplement: S1 File — (ZIP) [file pone.0303266.s006.zip › S6_file/Related/NSDE_M2.do]

 #delimit ;
*set more off;	 
version 16.1;
capture log close;
global ROOT "C:\Users\dglei\";
global MIDUS  "${ROOT}Box\MIDUS\";
global DIR "${MIDUS}M2\P2 (NSDE)\";

*log using "stata.smcl", replace;
log using "${DIR}NSDE_M2.log", replace;
**********************************************
*  Program:     ${DIR}NSDE_M2.do
*  Programmer:  Dana A. Glei 
*  Task:   Check data & construct vars from NDSE Wave 2 
*  Input Data:  ${DIR}ICPSR_26841-V2\DS0001\26841-0001-Data.dta
*  Output Data: ${DIR}NSDE_M2.dta
*               
*  Notes:   Unique Key = M2ID + DAY
*
*  Date created: 7/31/2023
*  Date updated:  11/20/2023
*  Related Programs: 
*************************************************;

********************************
*   M2 NSDE (N=16,176 obs, 2022 Rs with up to 8 obs per R, 1 for each of 8 days)
*********************************;
use "${DIR}ICPSR_26841-V2\DS0001\26841-0001-Data.dta", clear;
sort M2ID B2DDAY;
gen str2 NSDE_WAVE = "M2";

****N=1264 obs missed phone interview****;
tab B2DMISS, missing;
*---Thus, they are missing for all the stress vars---*;
*tab1 B2DF1 B2DF2 B2DF3 B2DF4 B2DF5 B2DF6 B2DF7
	B2DF1C B2DF2C B2DF3B B2DF4B B2DF5C B2DF6C B2DF7B if B2DMISS==1, missing;
*---DROP observations where phone interview was missed (N=1264 obs)----*;
drop if B2DMISS==1;

*desc B2DN_STR B2DA_STR B2DSSEVS B2DSSEVA;
tab SAMPLMAJ;
rename B2DDAY DAY;
tab DAY;

****M2 NSDE fielded July 2004-Apr 2009 (but most interviews completed by Oct 2008)****;
*tab B2DIYEAR B2DIMON, missing;
gen NSDEym = ym(B2DIYEAR, B2DIMON);
lab var NSDEym "Yr/Mo of NSDE Wave 1";
format NSDEym %tm;
list M2ID DAY NSDEym B2DIYEAR B2DIMON in 1/10;
*----Looks like there is a data entry error for M2ID=12051, DAY=2 
*		(ym of interview should be 4/2005 like all the other days for that period)---*;
list M2ID DAY NSDEym B2DIYEAR B2DIMON if M2ID==12501;
replace NSDEym = ym(2005,4) if M2ID==12501;
*----Check NSDEym for start and end of 8-day period for each R----*;
bysort M2ID: egen min_ym = min(NSDEym);
bysort M2ID: egen max_ym = max(NSDEym);
format min_ym max_ym %tm;
*---Many Rs for whom 8-day period crossed 2 months (we code NSDEym to the yr/mo it started)---*;
*list M2ID DAY NSDEym min_ym max_ym if DAY==1 & abs(max_ym-min_ym)>0.1;
*tab min_ym, missing;
replace NSDEym = min;
tab NSDEym if DAY==1, missing;
/*
*****Number of Stressors****;
tab B2DN_STR, missing;
list M2ID DAY B2DN_STR B2DF1 B2DF2 B2DF3 B2DF4 B2DF5 B2DF6 B2DF7 in 1/20;
*list M2ID DAY B2DN_STR B2DF1 B2DF2 B2DF3 B2DF4 B2DF5 B2DF6 B2DF7 if B2DN_STR==6;
*tab1 B2DF1 B2DF2 B2DF3 B2DF4 B2DF5 B2DF6 B2DF7 if B2DN_STR==8;
*---They assumed if R said DK that means No?---*;
list M2ID DAY B2DN_STR B2DF1 B2DF2 B2DF3 B2DF4 B2DF5 B2DF6 B2DF7 if B2DF1==7;
*---Similarly, they treated refused/missing as "No" stressor---*;
list M2ID DAY B2DN_STR B2DF1 B2DF2 B2DF3 B2DF4 B2DF5 B2DF6 B2DF7
	if B2DF1<=2 & B2DF2==8;
list M2ID DAY B2DN_STR B2DF1 B2DF2 B2DF3 B2DF4 B2DF5 B2DF6 B2DF7
	if B2DF1<=2 & B2DF7>=7 in 1/2400;
*/
****Recode Exposure to Each Type of Stressor as 0=No, 1=Yes, DK/Refused=Missing***;
forvalues i=1/7 {;
	*---Recode 0=No, 1=Yes, DK/Refused=.---*;
	recode B2DF`i' 2=0 7/8=., gen(F`i'r);
	*tab F`i'r B2DF`i', missing;
};

*****Recompute # of Stressors per day*****;
*misschk F1r F2r F3r F4r F5r F6r F7r;
gen Nstress = F1r+F2r+F3r+F4r+F5r+F6r+F7r;
lab var Nstress "Total # of stressors reported (out of 7)";
tab Nstress, missing;
*----Nstress is missing b/c R refused 1+ item (N=84 obs, 0.6% of sample)---*;
*list Nstress B2DF1 B2DF2 B2DF3 B2DF4 B2DF5 B2DF6 B2DF7 if missing(Nstress) in 1/100;
*tab B2DN_STR Nstress, missing;
*----B2DN_STR=8 (Not calculated), but we have a valid Nstress (NONE)---*;
*list M2ID DAY B2DN_STR Nstress B2DF1 B2DF2 B2DF3 B2DF4 B2DF5 B2DF6 B2DF7
	if B2DN_STR==8 & Nstress<.;
*---N=70 where B2DN_STR is valid, but Nstress=. (They just ignored DK/refused?)---*;
*tab B2DN_STR Nstress if B2DN_STR<=7 & Nstress>=., missing;
*list M2ID DAY B2DN_STR Nstress B2DF1 B2DF2 B2DF3 B2DF4 B2DF5 B2DF6 B2DF7
	if B2DN_STR<=7 & Nstress>=. in 1/500;
*----Other discrepancies b/w B2DN_STR and Nstress (None)---*;
*list M2ID DAY B2DN_STR Nstress B2DF1 B2DF2 B2DF3 B2DF4 B2DF5 B2DF6 B2DF7
	if B2DN_STR<=7 & Nstress<=7 & abs(B2DN_STR-Nstress)>0.1 in 1/500;
*----Among obs with valid data:  61% w/0 stressor, 29% w/1 stressor, 8% w/2 stressors, 2% w/3+ stressors---*;
tab Nstress;
/*
****Any Stressors****;
tab B2DA_STR Nstress, missing;
*----Again, treated DK/refused/missing as "no stressor"---*;
list B2DN_STR B2DA_STR B2DF1 B2DF2 B2DF3 B2DF4 B2DF5 B2DF6 B2DF7
	if B2DF1==7, compress;
*/
*****Recompute Any Stressors*****;
gen Anystress = (Nstress>0) if Nstress<.;
lab var Anystress "Any stressors reported (out of 7)";
tab Anystress Nstress, missing;
tab B2DA_STR Anystress, missing;
*----B2DA_STR=8 (Not calculated), but we have a valid Anystress (NONE)---*;
*list B2DA_STR Anystress B2DF1 B2DF2 B2DF3 B2DF4 B2DF5 B2DF6 B2DF7
	if B2DA_STR==8 & Anystress<.;
*----B2DA_STR is valid, but Anystress=. (They just ignored refusals?)---*;
*list B2DA_STR Anystress B2DF1 B2DF2 B2DF3 B2DF4 B2DF5 B2DF6 B2DF7
	if B2DA_STR<=7 & Anystress>=. in 1/500;
*----Other discrepancies b/ B2DA_STR & Anystress=. (NONE)---*;
*list B2DA_STR Anystress B2DF1 B2DF2 B2DF3 B2DF4 B2DF5 B2DF6 B2DF7
	if B2DA_STR<=2 & Anystress<=1 & abs((2-B2DA_STR)-Anystress)>0.1;

****Average Severity of Stress (R rated)****;
tab B2DSSEVS, missing;
*list M2ID DAY B2DSSEVS B2DF1C B2DF2C B2DF3B B2DF4B 
	B2DF5C B2DF6C B2DF7B in 1/20;
*---Recode each item from 0=Not at all to 3=Very/a lot stressful, 7/8/9=.----*;
lab def Severity
	0 "Not at all"
	1 "Not very"
	2 "Somewhat"
	3 "Very";
foreach STUB in 1C 2C 3B 4B 5C 6C 7B {;
	local num = substr("`STUB'",1,1);
	recode B2DF`STUB' 7/9=., gen(F`STUB'r);
	*----If R did not experience this stressor, we recode severity to 0-----*;
	replace F`STUB'r = 0  if F`STUB'r>=. & B2DF`num'==2;
	lab val F`STUB'r Severity;
	*bysort B2DF`num': tab F`STUB'r B2DF`STUB', missing;
	/*
	disp "*----Check those coded INAPP---*";
	tab B2DF`num' F`STUB'r if B2DF`STUB'==9, missing;
	disp "*----Check those coded Refused---*";
	tab B2DF`num' F`STUB'r if B2DF`STUB'==8, missing;
	disp "*----Check those coded DK---*";
	tab B2DF`num' F`STUB'r if B2DF`STUB'==7, missing;
	*/
};	
*----Sum Severity across 7 items (do NOT hang together well, but we wouldn't expect them to)----*;
*alpha  F1Cr F2Cr F3Br F4Br F5Cr F6Cr F7Br, item lab;
*misschk F1Cr F2Cr F3Br F4Br F5Cr F6Cr F7Br;
gen StressSev =F1Cr + F2Cr + F3Br + F4Br + F5Cr + F6Cr + F7Br;
lab var StressSev "Sum of severity scores across 7 stressors";
*----N=90 (0.6% of obs) missing data---*;
tab StressSev, missing;
*----64% score 0 (mostly b/c no stressor that day), 14% score 3+ (i.e., "very/a lot" on 1 stressor)---*;
tab StressSev;
*tab Anystress if StressSev==0;
*list StressSev F1Cr F2Cr F3Br F4Br F5Cr F6Cr F7Br in 1/20, nolab;
*list StressSev F1Cr F2Cr F3Br F4Br F5Cr F6Cr F7Br 
	if StressSev>12 & StressSev<., nolab compress;
*----StressSev should be 0 if Nstress=0: OK----*;
summ StressSev if Nstress==0;
list M2ID DAY Nstress StressSev F1Cr F2Cr F3Br F4Br F5Cr F6Cr F7Br
	if Nstress==0 & StressSev!=0 in 1/500;
*****************************************************************************
*  B2DA_STR vs. my var 
* 		-> I *think* they computed average severity only for reported stressors, whereas
*			I coded severity to 0 if R did not report that stressor
*		->They ignored missing data?
*		-> Otherwise, our data appear to match.
*******************************************************************************;
lab list B2DSSEVS;
mvdecode B2DSSEVS, mv(98);
tab B2DSSEVS StressSev, missing;
summ StressSev B2DSSEVS;
summ StressSev B2DSSEVS if Anystress==1;
pwcorr StressSev B2DSSEVS if Anystress==1;
list F1Cr F2Cr F3Br F4Br F5Cr F6Cr F7Br B2DSSEVS StressSev 
	if B2DF1==1 & !missing(StressSev) & B2DSSEVS<98 in 1/50, nolab compress;
*---B2DSSEVS has valid data, but I have StressSev=. (They ignored DK/Refused/Missing data)--*;
list B2DF1 B2DF1C B2DF2 B2DF2C B2DF3 B2DF3B 
	B2DF4 B2DF4B B2DF5 B2DF5C B2DF6 B2DF6C B2DF7 B2DF7B 
	B2DSSEVS StressSev if B2DSSEVS<. & missing(StressSev) in 1/1000, compress;
/*	
***********************************************************************
*  14 other obs for which all the stress vars are missing
*		 (looks like most of the data are missing for those obs)
************************************************************************;
misschk F1r F2r F3r F4r F5r F6r F7r F1Cr F2Cr F3Br F4Br F5Cr F6Cr F7Br, gen(miss_);
*list M2ID DAY B2DA1H B2DB1A B2DC1 B2DD1 B2DF1 if miss_number==14;
*list M2ID DAY miss_number if M2ID==10271;
*list if miss_number==14 & M2ID==10271;
*---All of 2 of them have valid data for # of physical symptoms (B2DB1A B2DB1B...B2DB1LEG)---*;
*tab1 B2DB1A B2DB1B B2DB1C B2DB1D B2DB1E B2DB1F B2DB1G B2DB1H
	B2DB1I B2DB1J B2DB1K B2DB1L B2DB1LA B2DB1M B2DB1N B2DB1O B2DB1P
	B2DB1Q B2DB1R B2DB1S B2DB1T B2DB1U B2DB1V B2DB1W B2DB1X B2DB1Y
	B2DB1Z B2DB1LEG B2DN_SYM if miss_number==14;

*****Drop N=14 obs for which all the stress vars were missing****;
drop if miss_number==14;
label data "M2, NSDE: Stress vars for each R on each of up to 8 days (N=14,898 obs)";
*/
tab DAY;
keep M2ID NSDE_WAVE DAY NSDEym F1r F2r F3r F4r F5r F6r F7r Nstress
	F1Cr F2Cr F3Br F4Br F5Cr F6Cr F7Br StressSev;
label data "M2, NSDE: Stress vars for each R on each of up to 8 days (N=14,912 obs)";
save "${DIR}NSDE_M2.dta", replace;
desc;

use "${DIR}NSDE_M2.dta", clear;
*****************************************************************
*  Compute Mean per Day for Exposure & Severity for each Type of Stressor  
*****************************************************************;
summ F1r F2r F3r F4r F5r F6r F7r  
	F1Cr F2Cr F3Br F4Br F5Cr F6Cr F7Br;
list M2ID DAY Nstress StressSev in 1/24;
*----Reported 3 stressors---*;
*list M2ID DAY Nstress StressSev if M2ID==12387;
*----Reported High severity---*;
*list M2ID DAY Nstress StressSev if M2ID==10833;
collapse (count) stress_days=Nstress Sev_days=StressSev 
	(mean) F1r F2r F3r F4r F5r F6r F7r Nstress 
		F1Cr F2Cr F3Br F4Br F5Cr F6Cr F7Br StressSev,
	by(M2ID NSDE_WAVE NSDEym);
list M2ID Nstress StressSev in 1/3;
*---66% of the sample has valid data for Nstress on all 8 days----*;
lab var stress_days "# of observed days for Nstress";
tab stress_days, missing;
*---Compute Cumulative Stressors (sum of per day mean for each type stressor)---*;
gen Nstress2 = F1r+F2r+F3r+F4r+F5r+F6r+F7r;
*---Some small differences b/w the mean of the sum and the sum of the means (b/c of missing data)---*;
*scatter Nstress Nstress2;
list M2ID F1r F2r F3r F4r F5r F6r F7r Nstress2 Nstress 
	if Nstress<. & abs(Nstress-Nstress2)>0.25;
*---66% of the sample has valid data for StressSev on all 8 days----*;
lab var Sev_days "# of observed days for StressSev";
tab Sev_days, missing;
*---Compute Cumulative Severity (sum of per day mean for each type stressor)---*;
gen StressSev2 =F1Cr+F2Cr+F3Br+F4Br+F5Cr+F6Cr+F7Br;
*list M2ID F1Cr F2Cr F3Br F4Br F5Cr F6Cr F7Br StressSev2 StressSev if M2ID==10537;
*---Some small differences b/w the mean of the sum and the sum of the means (b/c of missing data)---*;
*scatter StressSev StressSev2;
list M2ID F1Cr F2Cr F3Br F4Br F5Cr F6Cr F7Br StressSev2 StressSev 
	if StressSev<. & abs(StressSev-StressSev2)>0.5;
drop Nstress StressSev;
rename Nstress2 Nstress;
lab var Nstress "Cumulative # stressors (sum of per day mean for each stressor)";
tab Nstress;
rename StressSev2 StressSev;
lab var StressSev "Cumulative severity (sum of per day mean for each stressor)";
tab StressSev;
****if Nstress=0, StressSev should also be 0? OK****;
tab StressSev if Nstress==0;

keep M2ID NSDE_WAVE NSDEym stress_days F1r F2r F3r F4r F5r F6r F7r Nstress 
	Sev_days F1Cr F2Cr F3Br F4Br F5Cr F6Cr F7Br StressSev;
foreach X in NSDEym stress_days F1r F2r F3r F4r F5r F6r F7r Nstress 
	Sev_days F1Cr F2Cr F3Br F4Br F5Cr F6Cr F7Br StressSev {;
		rename `X' `X'_M2;
};
gen NSDE_M2 = 1;
label data "M2, NSDE: Stressor measures for each R (N=2,022)";
save "${DIR}NSDE_R_M2.dta", replace;
desc;

log close;
	
