# Supplementary material for: Daily exposure to stressors, daily perceived severity of stress, and mortality risk among US adults
Source: PLoS One. 2024 May 15;19(5):e0303266. doi: 10.1371/journal.pone.0303266 (PMC11095670; doi:10.1371/journal.pone.0303266)
Supplement: S1 File — (ZIP) [file pone.0303266.s006.zip › S6_file/Related/NSDE_M3.do]

 #delimit ;
*set more off;	 
version 16.1;
capture log close;
global ROOT "C:\Users\dglei\";
global MIDUS  "${ROOT}Box\MIDUS\";
global DIR "${MIDUS}M3\P2 (NSDE)\";

*log using "stata.smcl", replace;
log using "${DIR}NSDE_M3.log", replace;
**********************************************
*  Program:     ${DIR}NSDE_M3.do
*  Programmer:  Dana A. Glei 
*  Task:   Check data & construct vars from NDSE Wave 3
*  Input Data:  ${DIR}M3_P2_DailyDiary_N1236_20220323.dta
*  Output Data: ${DIR}NSDE_M3.dta
*               
*  Notes:   Unique Key = M2ID + DAY
*
*  Date created: 8/1/2023
*  Date updated: 11/21/2023 
*  Related Programs: 
*************************************************;

********************************
*   M2 NSDE (N=9301 obs, 1236 Rs with up to 8 obs per R, 1 for each of 8 days)
*********************************;
use "${DIR}M3_P2_DailyDiary_N1236_20220323.dta", clear;
sort M2ID C2DDAY;
gen str2 NSDE_WAVE = "M3";

*desc C2DN_STR C2DA_STR C2DSSEVS C2DSSEVA;
tab SAMPLMAJ;
rename C2DDAY DAY;
tab DAY;

****M2 NSDE fielded Mar 2017-Sept 2019****;
*tab C2DIYEAR C2DIMON, missing;
gen NSDEym = ym(C2DIYEAR, C2DIMON);
lab var NSDEym "Yr/Mo of NSDE Wave 1";
format NSDEym %tm;
list M2ID DAY NSDEym C2DIYEAR C2DIMON in 1/10;
*----Why is the Yr/Mo of interview missing for some days but not others for the same R?----*;
list M2ID DAY NSDEym C2DIYEAR C2DIMON if missing(NSDEym);
list M2ID DAY NSDEym C2DIYEAR C2DIMON if M2ID==10046;
*----Check NSDEym for start and end of 8-day period for each R----*;
bysort M2ID: egen min_ym = min(NSDEym);
bysort M2ID: egen max_ym = max(NSDEym);
format min_ym max_ym %tm;
*---Many Rs for whom 8-day period crossed 2 months (we code NSDEym to the yr/mo it started)---*;
list M2ID DAY NSDEym min_ym max_ym if DAY==1 & abs(max_ym-min_ym)>0.1;
*tab min_ym, missing;
replace NSDEym = min;
*----14 other Rs with only 1 day of interviews and Yr/Mo is missing----*;
tab NSDEym DAY if missing(min_ym), missing;
*list M2ID DAY NSDEym C2DIYEAR C2DIMON if DAY==1 & missing(NSDEym);
*list M2ID DAY NSDEym C2DIYEAR C2DIMON if M2ID==12074 | M2ID==12253;
tab NSDEym if DAY==1, missing;
*****M2ID=18721:  Participated in NSDE in Feb 2018 (but mortality file says she died in Feb 2014)***;
list M2ID C1PRAGE C1PRSEX DAY NSDEym C2DIYEAR C2DIMON
	if M2ID==18721, compress;
/*
*****Number of Stressors (This time is seems that they correctly coded the missing data)****;
summ C2DF1 C2DF2 C2DF3 C2DF4 C2DF5 C2DF6 C2DF7;
misschk C2DF1 C2DF2 C2DF3 C2DF4 C2DF5 C2DF6 C2DF7;
tab C2DN_STR, missing;
list M2ID DAY C2DN_STR C2DF1 C2DF2 C2DF3 C2DF4 C2DF5 C2DF6 C2DF7 in 1/20;
tab C2DN_STR C2DF1 if C2DF1==., missing;
list M2ID DAY C2DN_STR C2DF1 C2DF2 C2DF3 C2DF4 C2DF5 C2DF6 C2DF7
	if C2DF1<=2 & C2DF2==. in 1/1000;
list M2ID DAY C2DN_STR C2DF1 C2DF2 C2DF3 C2DF4 C2DF5 C2DF6 C2DF7
	if C2DF1<=2 & C2DF7>=. in 1/2400;
*/
****Recode Exposure to Each Type of Stressor as 0=No, 1=Yes, DK/Refused=Missing***;
forvalues i=1/7 {;
	*---Recode 0=No, 1=Yes---*;
	recode C2DF`i' 2=0, gen(F`i'r);
	*tab F`i'r C2DF`i', missing;
};

*****Recompute # of Stressors per day*****;
misschk F1r F2r F3r F4r F5r F6r F7r;
gen Nstress = F1r+F2r+F3r+F4r+F5r+F6r+F7r;
lab var Nstress "Total # of stressors reported (out of 7)";
tab Nstress, missing;
*----Nstress is missing b/c R refused 1+ item (N=568 obs, 6.1% of sample)---*;
*list Nstress C2DF1 C2DF2 C2DF3 C2DF4 C2DF5 C2DF6 C2DF7 if missing(Nstress) in 1/100;
*----Matches C2DN_STR exactly---*;
tab C2DN_STR Nstress, missing;
*----Among obs with valid data:  62% w/0 stressor, 29% w/1 stressor, 7% w/2 stressors, <2% w/3+ stressors---*;
tab Nstress;

/*
****Any Stressors****;
tab C2DA_STR Nstress, missing;
*----They coded C2DA_STR=1 if R reported Yes to any stressor (even if DK/refused/missing for some items)---*;
list C2DN_STR C2DA_STR C2DF1 C2DF2 C2DF3 C2DF4 C2DF5 C2DF6 C2DF7
	if C2DA_STR<. & missing(Nstress), compress;
*/
*****Recompute Any Stressors*****;
gen Anystress = (Nstress>0) if Nstress<.;
lab var Anystress "Any stressors reported (out of 7)";
tab Anystress Nstress, missing;
*----Matches C2DA_STR exactly---*;
tab C2DA_STR Anystress, missing;
*----C2DA_STR=8 (Not calculated), but we have a valid Anystress (NONE)---*;
list C2DA_STR Anystress C2DF1 C2DF2 C2DF3 C2DF4 C2DF5 C2DF6 C2DF7
	if C2DA_STR>=. & Anystress<.;
*----C2DA_STR is valid, but Anystress=. (They just ignored refusals?)---*;
list C2DA_STR Anystress C2DF1 C2DF2 C2DF3 C2DF4 C2DF5 C2DF6 C2DF7
	if C2DA_STR<=7 & Anystress>=. in 1/500;
*----Other discrepancies b/ C2DA_STR & Anystress=. (NONE)---*;
list C2DA_STR Anystress C2DF1 C2DF2 C2DF3 C2DF4 C2DF5 C2DF6 C2DF7
	if C2DA_STR<=2 & Anystress<=1 & abs((2-C2DA_STR)-Anystress)>0.1;
	
/*
****Average Severity of Stress (R rated)****;
tab C2DSSEVS, missing;
list M2ID DAY C2DSSEVS C2DF1C C2DF2C C2DF3B C2DF4B 
	C2DF5C C2DF6C C2DF7B in 1/20, nolab;
*/
*---Recode each item from 0=Not at all to 3=Very/a lot stressful, 7/8/9=.----*;
lab def Severity
	0 "Not at all"
	1 "Not very"
	2 "Somewhat"
	3 "Very";
foreach STUB in 1C 2C 3B 4B 5C 6C 7B {;
	local num = substr("`STUB'",1,1);
	recode C2DF`STUB' 7/9=., gen(F`STUB'r);
	*----If R did not experience this stressor, we recode severity to 0-----*;
	replace F`STUB'r = 0  if F`STUB'r>=. & C2DF`num'==2;
	lab val F`STUB'r Severity;
	bysort C2DF`num': tab F`STUB'r C2DF`STUB', missing;
};	
*---1 R reported A2DF1=No, but A2DF1C=very?---*;
list M2ID DAY C2DF1 C2DF1C F1Cr if C2DF1==2 & C2DF1C<=4;
*----Sum Severity across 7 items (do NOT hang together well, but we wouldn't expect them to)----*;
*alpha  F1Cr F2Cr F3Br F4Br F5Cr F6Cr F7Br, item lab;
*misschk F1Cr F2Cr F3Br F4Br F5Cr F6Cr F7Br;
gen StressSev =F1Cr + F2Cr + F3Br + F4Br + F5Cr + F6Cr + F7Br;
lab var StressSev "Sum of severity scores across 7 stressors";
*----N=571 (6.1% of obs) missing data---*;
tab StressSev, missing;
*----64% score 0 (mostly b/c no stressor that day), 12% score 3+ (i.e., "very/a lot" on 1 stressor)---*;
tab StressSev;
*tab Anystress if StressSev==0;
list StressSev F1Cr F2Cr F3Br F4Br F5Cr F6Cr F7Br in 1/20, nolab;
list StressSev F1Cr F2Cr F3Br F4Br F5Cr F6Cr F7Br 
	if StressSev>12 & StressSev<., nolab compress;
*----StressSev should be 0 if Nstress=0: OK----*;
summ StressSev if Nstress==0;
list M2ID DAY Nstress StressSev F1Cr F2Cr F3Br F4Br F5Cr F6Cr F7Br
	if Nstress==0 & StressSev!=0 in 1/500;
*****************************************************************************
*  C2DA_STR vs. my var 
* 		-> I *think* they computed average severity only for reported stressors, whereas
*			I coded severity to 0 if R did not report that stressor
*		->They ignored missing data?
*		-> LOTS of other discrepancies (Not at all clear where they came up with the values they got)
*******************************************************************************;
desc C2DSSEVS;
lab list labels570;
mvdecode C2DSSEVS, mv(97 98 99);
*----In lots of cases, I get a different value for StressSev than the value assigned to C2DSSEVS--*;
tab C2DSSEVS StressSev, missing;
summ StressSev C2DSSEVS;
summ StressSev C2DSSEVS if Anystress==1;
pwcorr StressSev C2DSSEVS if Anystress==1;
*---Treated refused/missing as "no stress"? I coded them as missing--*;
list M2ID DAY C2DF1 C2DF1C C2DF2 C2DF2C C2DF3 C2DF3B 
	C2DF4 C2DF4B C2DF5 C2DF5C C2DF6 C2DF6C C2DF7 C2DF7B
	C2DSSEVS StressSev if C2DSSEVS<. & missing(StressSev) in 1/260;
*----Not clear where the values for C2DSSEVS come from (inconsistent with the original vars)---*;
list M2ID DAY C2DF1 C2DF1C C2DF2 C2DF2C C2DF3 C2DF3B 
	C2DF4 C2DF4B C2DF5 C2DF5C C2DF6 C2DF6C C2DF7 C2DF7B  
	F1Cr F2Cr F3Br F4Br F5Cr F6Cr F7Br 
	C2DSSEVS StressSev if C2DF1==1 & !missing(StressSev) & C2DSSEVS<98
	& abs(C2DSSEVS-StressSev)>0.5 in 1/100;
*----How did they get C2DSSEVS=16? (the max value I get is 15)---*;
*list M2ID DAY C2DF1 C2DF1C C2DF2 C2DF2C C2DF3 C2DF3B 
	C2DF4 C2DF4B C2DF5 C2DF5C C2DF6 C2DF6C C2DF7 C2DF7B  
	F1Cr F2Cr F3Br F4Br F5Cr F6Cr F7Br 
	C2DSSEVS StressSev if C2DSSEVS==16;
/*
***********************************************************************
* Why are there so many observations (N=499) with no valid data for any of the stress vars?
*		(most of them seem to be missing most other vars as well,
*		the only vars for which they seem to have lots of valid cases are follow-up questions
*		that I think should have been coded N/A because the screener Q is missing)
*	-> Maybe these Rs missed the phone interview (but there is no C2DMISS var like there was at M2)?
************************************************************************;
misschk F1r F2r F3r F4r F5r F6r F7r F1Cr F2Cr F3Br F4Br F5Cr F6Cr F7Br, gen(miss_);
*---Most have valid data for interview day & time (C2DIMON, C2DIYEAR, C2DDAYT & C2DWEEKD)---*;
*tab1 C2DIMON C2DIYEAR C2DDAYT C2DWEEKD if miss_number==14, missing;
*---But most are missing data for sleep (C2DWAKE* C2DAW1*) &
*		 other vars prior to stress (C2DA1H C2DB1A C2DC1 C2DD1)---*;
*tab1 C2DWAKE* C2DAW1* C2DA1H C2DB1A C2DC1 C2DD1 if miss_number==14, missing;
*list M2ID C2DDAYT C2DWEEKD C2DWAKE* C2DAW1* C2DA1H C2DB1A C2DC1 C2DD1 
	if miss_number==14 in 1/100;
*---Which vars are valid for these obs? (e.g., C2DA10A1, C2DF5A_1, C2DS15_1)----*;
*summ if miss_number==14;
*---492 of them have valid data for C2DA10A1 (but screener C2DA10A was missing?!?)---*;
*tab C2DA10 C2DA10A1 if miss_number==14, missing;
*---492 of them have valid data for C2DF5A_1 (but screener C2DF5 was missing?!?)---*;
*tab C2DF5 C2DF5A_1 if miss_number==14, missing;
*---492 of them have valid data for C2DS15_ (but screener C2DF14* were missing?!?)---*;
*tab1 C2DS14* C2DS15_1 if miss_number==14, missing;
sort M2ID DAY;
*list M2ID DAY if miss_number==14 in 1/50;
*list M2ID DAY miss_number if M2ID==10019;
*list if miss_number==14 & M2ID==10019;

sort M2ID DAY;
by M2ID: egen cnt = seq();
by M2ID: egen Ndays = max(cnt);
*list M2ID DAY cnt Ndays in 1/10;
*tab cnt Ndays;

gen missall = 1 if miss_number==14;
by M2ID: egen Nmissall = total(missall);
*list M2ID missall Nmissall cnt Ndays if miss_number==14 in 1/100;
*----62 Rs missing all stress vars for all days (60 with only 1 day, 2 with 3 days of data)---*;
tab Ndays if cnt==1 & Nmissall==Ndays;
*----2 Rs with data more than 1 day but stress vars missing for all days---*;
list M2ID cnt miss_number Nmissall Ndays if Ndays>1 & Nmissall==Ndays;
*---Therefore, if we drop the N=499 then we will lose 62 Rs (leaving 1174)---*;
drop cnt Ndays missall Nmissall;

*****Drop N=499 obs for which all the stress vars were missing****;
drop if miss_number==14;
	
****After dropping N=499, we have N=1174 unique Rs****;
sort M2ID DAY;
by M2ID: egen cnt = seq();
list M2ID DAY cnt in 1/10;
tab cnt;
label data "M3, NSDE: Stress vars for each R on each of up to 8 days (N=8,802 obs)";
*/
tab DAY;
keep M2ID NSDE_WAVE DAY NSDEym F1r F2r F3r F4r F5r F6r F7r Nstress
	F1Cr F2Cr F3Br F4Br F5Cr F6Cr F7Br StressSev;
label data "M3, NSDE: Stress vars for each R on each of up to 8 days (N=9,301 obs)";
save "${DIR}NSDE_M3.dta", replace;
desc;

use "${DIR}NSDE_M3.dta", clear;
*****************************************************************
*  Compute Mean per Day for Exposure & Severity for each Type of Stressor  
*****************************************************************;
summ F1r F2r F3r F4r F5r F6r F7r  
	F1Cr F2Cr F3Br F4Br F5Cr F6Cr F7Br;
list M2ID DAY Nstress StressSev in 1/24;
*----Reported 3 stressors---*;
*list M2ID DAY Nstress StressSev if M2ID==15408;
*----Reported High severity---*;
*list M2ID DAY Nstress StressSev if M2ID==10833;
collapse (count) stress_days=Nstress Sev_days=StressSev 
	(mean) F1r F2r F3r F4r F5r F6r F7r Nstress 
		F1Cr F2Cr F3Br F4Br F5Cr F6Cr F7Br StressSev,
	by(M2ID NSDE_WAVE NSDEym);
list M2ID Nstress StressSev in 1/3;
*---75% of the sample has valid data for Nstress on all 8 days----*;
lab var stress_days "# of observed days for Nstress";
tab stress_days, missing;
*list F1r F2r F3r F4r F5r F6r F7r stress_days Nstress if stress_days==0;
*---Compute Cumulative Stressors (sum of per day mean for each type stressor)---*;
gen Nstress2 = F1r+F2r+F3r+F4r+F5r+F6r+F7r;
*---Some small differences b/w the mean of the sum and the sum of the means (b/c of missing data)---*;
*scatter Nstress Nstress2;
list M2ID F1r F2r F3r F4r F5r F6r F7r Nstress2 Nstress 
	if Nstress<. & abs(Nstress-Nstress2)>0.25;
*---75% of the sample has valid data for StressSev on all 8 days----*;
lab var Sev_days "# of observed days for StressSev";
tab Sev_days, missing;
*---Compute Cumulative Severity (sum of per day mean for each type stressor)---*;
gen StressSev2 =F1Cr+F2Cr+F3Br+F4Br+F5Cr+F6Cr+F7Br;
*list M2ID F1Cr F2Cr F3Br F4Br F5Cr F6Cr F7Br StressSev2 StressSev if M2ID==10537;
*---Some small differences b/w the mean of the sum and the sum of the means (b/c of missing data)---*;
*scatter StressSev StressSev2;
list M2ID F1Cr F2Cr F3Br F4Br F5Cr F6Cr F7Br StressSev2 StressSev 
	if StressSev<. & abs(StressSev-StressSev2)>0.5;
drop Nstress StressSev;
rename Nstress2 Nstress;
lab var Nstress "Cumulative # stressors (sum of per day mean for each stressor)";
tab Nstress;
rename StressSev2 StressSev;
lab var StressSev "Cumulative severity (sum of per day mean for each stressor)";
tab StressSev;
****if Nstress=0, StressSev should also be 0? OK****;
tab StressSev if Nstress==0;

keep M2ID NSDE_WAVE NSDEym stress_days F1r F2r F3r F4r F5r F6r F7r Nstress
	Sev_days F1Cr F2Cr F3Br F4Br F5Cr F6Cr F7Br StressSev;
foreach X in NSDEym stress_days F1r F2r F3r F4r F5r F6r F7r Nstress 
	Sev_days F1Cr F2Cr F3Br F4Br F5Cr F6Cr F7Br StressSev {;
		rename `X' `X'_M3;
};
gen NSDE_M3 = 1;
*label data "M3, NSDE: Stressor measures for each R (N=1,174)";
label data "M3, NSDE: Stressor measures for each R (N=1,236)";
save "${DIR}NSDE_R_M3.dta", replace;
desc;

log close;
	
